# Supplementary material for: A collagen amino acid composition supplementation reduces biological age in humans and increases health and lifespan in vivo
Source: NPJ Aging. 2025 Nov 20;11(1):91. doi: 10.1038/s41514-025-00280-7 (PMC12635253; doi:10.1038/s41514-025-00280-7)
Supplement: Supplementary file 2 — Supplementary Table [file 41514_2025_280_MOESM2_ESM.xlsx]

## Sheet: Pcol-144GFP scoring
Compound	Concentration_uM	Plate	Date	Egg_prepped	Day	Strain	dose_label	total_in_trial	Intensity_score_abs	Intensity	Individuals	Fraction	Intensity_score_rel	age_category
Chondrocollagen	0	A	20190805	20190802	1	Pcol-144	control	40	120	Bright	40	1	3	young (day 1)
Chondrocollagen	0	A	20190805	20190802	1	Pcol-144	control	40	120	Medium	0	0	3	young (day 1)
Chondrocollagen	0	A	20190805	20190802	1	Pcol-144	control	40	120	Weak	0	0	3	young (day 1)
Chondrocollagen	0	A	20190805	20190802	1	Pcol-144	control	40	120	None	0	0	3	young (day 1)
Chondrocollagen	10000	A	20190805	20190802	1	Pcol-144	effective	53	158	Bright	52	0.981132	2.98113	young (day 1)
Chondrocollagen	10000	A	20190805	20190802	1	Pcol-144	effective	53	158	Medium	1	0.0188679	2.98113	young (day 1)
Chondrocollagen	10000	A	20190805	20190802	1	Pcol-144	effective	53	158	Weak	0	0	2.98113	young (day 1)
Chondrocollagen	10000	A	20190805	20190802	1	Pcol-144	effective	53	158	None	0	0	2.98113	young (day 1)
Chondrocollagen	50000	A	20190805	20190802	1	Pcol-144	other dose	45	135	Bright	45	1	3	young (day 1)
Chondrocollagen	50000	A	20190805	20190802	1	Pcol-144	other dose	45	135	Medium	0	0	3	young (day 1)
Chondrocollagen	50000	A	20190805	20190802	1	Pcol-144	other dose	45	135	Weak	0	0	3	young (day 1)
Chondrocollagen	50000	A	20190805	20190802	1	Pcol-144	other dose	45	135	None	0	0	3	young (day 1)
Chondrocollagen	100000	A	20190805	20190802	1	Pcol-144	other dose	41	123	Bright	41	1	3	young (day 1)
Chondrocollagen	100000	A	20190805	20190802	1	Pcol-144	other dose	41	123	Medium	0	0	3	young (day 1)
Chondrocollagen	100000	A	20190805	20190802	1	Pcol-144	other dose	41	123	Weak	0	0	3	young (day 1)
Chondrocollagen	100000	A	20190805	20190802	1	Pcol-144	other dose	41	123	None	0	0	3	young (day 1)
Chondrocollagen	0	A	20190806	20190802	2	Pcol-144	control	34	92	Bright	24	0.705882	2.70588	middle (day 2-4)
Chondrocollagen	0	A	20190806	20190802	2	Pcol-144	control	34	92	Medium	10	0.294118	2.70588	middle (day 2-4)
Chondrocollagen	0	A	20190806	20190802	2	Pcol-144	control	34	92	Weak	0	0	2.70588	middle (day 2-4)
Chondrocollagen	0	A	20190806	20190802	2	Pcol-144	control	34	92	None	0	0	2.70588	middle (day 2-4)
Chondrocollagen	10000	A	20190806	20190802	2	Pcol-144	effective	43	118	Bright	32	0.744186	2.74419	middle (day 2-4)
Chondrocollagen	10000	A	20190806	20190802	2	Pcol-144	effective	43	118	Medium	11	0.255814	2.74419	middle (day 2-4)
Chondrocollagen	10000	A	20190806	20190802	2	Pcol-144	effective	43	118	Weak	0	0	2.74419	middle (day 2-4)
Chondrocollagen	10000	A	20190806	20190802	2	Pcol-144	effective	43	118	None	0	0	2.74419	middle (day 2-4)
Chondrocollagen	50000	A	20190806	20190802	2	Pcol-144	other dose	51	117	Bright	15	0.294118	2.29412	middle (day 2-4)
Chondrocollagen	50000	A	20190806	20190802	2	Pcol-144	other dose	51	117	Medium	36	0.705882	2.29412	middle (day 2-4)
Chondrocollagen	50000	A	20190806	20190802	2	Pcol-144	other dose	51	117	Weak	0	0	2.29412	middle (day 2-4)
Chondrocollagen	50000	A	20190806	20190802	2	Pcol-144	other dose	51	117	None	0	0	2.29412	middle (day 2-4)
Chondrocollagen	100000	A	20190806	20190802	2	Pcol-144	other dose	32	83	Bright	19	0.59375	2.59375	middle (day 2-4)
Chondrocollagen	100000	A	20190806	20190802	2	Pcol-144	other dose	32	83	Medium	13	0.40625	2.59375	middle (day 2-4)
Chondrocollagen	100000	A	20190806	20190802	2	Pcol-144	other dose	32	83	Weak	0	0	2.59375	middle (day 2-4)
Chondrocollagen	100000	A	20190806	20190802	2	Pcol-144	other dose	32	83	None	0	0	2.59375	middle (day 2-4)
Chondrocollagen	0	A	20190807	20190802	3	Pcol-144	control	34	75	Bright	7	0.205882	2.20588	middle (day 2-4)
Chondrocollagen	0	A	20190807	20190802	3	Pcol-144	control	34	75	Medium	27	0.794118	2.20588	middle (day 2-4)
Chondrocollagen	0	A	20190807	20190802	3	Pcol-144	control	34	75	Weak	0	0	2.20588	middle (day 2-4)
Chondrocollagen	0	A	20190807	20190802	3	Pcol-144	control	34	75	None	0	0	2.20588	middle (day 2-4)
Chondrocollagen	10000	A	20190807	20190802	3	Pcol-144	effective	34	81	Bright	13	0.382353	2.38235	middle (day 2-4)
Chondrocollagen	10000	A	20190807	20190802	3	Pcol-144	effective	34	81	Medium	21	0.617647	2.38235	middle (day 2-4)
Chondrocollagen	10000	A	20190807	20190802	3	Pcol-144	effective	34	81	Weak	0	0	2.38235	middle (day 2-4)
Chondrocollagen	10000	A	20190807	20190802	3	Pcol-144	effective	34	81	None	0	0	2.38235	middle (day 2-4)
Chondrocollagen	50000	A	20190807	20190802	3	Pcol-144	other dose	40	86	Bright	8	0.2	2.15	middle (day 2-4)
Chondrocollagen	50000	A	20190807	20190802	3	Pcol-144	other dose	40	86	Medium	30	0.75	2.15	middle (day 2-4)
Chondrocollagen	50000	A	20190807	20190802	3	Pcol-144	other dose	40	86	Weak	2	0.05	2.15	middle (day 2-4)
Chondrocollagen	50000	A	20190807	20190802	3	Pcol-144	other dose	40	86	None	0	0	2.15	middle (day 2-4)
Chondrocollagen	100000	A	20190807	20190802	3	Pcol-144	other dose	21	43	Bright	2	0.0952381	2.04762	middle (day 2-4)
Chondrocollagen	100000	A	20190807	20190802	3	Pcol-144	other dose	21	43	Medium	18	0.857143	2.04762	middle (day 2-4)
Chondrocollagen	100000	A	20190807	20190802	3	Pcol-144	other dose	21	43	Weak	1	0.047619	2.04762	middle (day 2-4)
Chondrocollagen	100000	A	20190807	20190802	3	Pcol-144	other dose	21	43	None	0	0	2.04762	middle (day 2-4)
Chondrocollagen	0	A	20190808	20190802	4	Pcol-144	control	28	60	Bright	5	0.178571	2.14286	middle (day 2-4)
Chondrocollagen	0	A	20190808	20190802	4	Pcol-144	control	28	60	Medium	22	0.785714	2.14286	middle (day 2-4)
Chondrocollagen	0	A	20190808	20190802	4	Pcol-144	control	28	60	Weak	1	0.0357143	2.14286	middle (day 2-4)
Chondrocollagen	0	A	20190808	20190802	4	Pcol-144	control	28	60	None	0	0	2.14286	middle (day 2-4)
Chondrocollagen	10000	A	20190808	20190802	4	Pcol-144	effective	30	68	Bright	9	0.3	2.26667	middle (day 2-4)
Chondrocollagen	10000	A	20190808	20190802	4	Pcol-144	effective	30	68	Medium	20	0.666667	2.26667	middle (day 2-4)
Chondrocollagen	10000	A	20190808	20190802	4	Pcol-144	effective	30	68	Weak	1	0.0333333	2.26667	middle (day 2-4)
Chondrocollagen	10000	A	20190808	20190802	4	Pcol-144	effective	30	68	None	0	0	2.26667	middle (day 2-4)
Chondrocollagen	50000	A	20190808	20190802	4	Pcol-144	other dose	25	48	Bright	3	0.12	1.92	middle (day 2-4)
Chondrocollagen	50000	A	20190808	20190802	4	Pcol-144	other dose	25	48	Medium	17	0.68	1.92	middle (day 2-4)
Chondrocollagen	50000	A	20190808	20190802	4	Pcol-144	other dose	25	48	Weak	5	0.2	1.92	middle (day 2-4)
Chondrocollagen	50000	A	20190808	20190802	4	Pcol-144	other dose	25	48	None	0	0	1.92	middle (day 2-4)
Chondrocollagen	100000	A	20190808	20190802	4	Pcol-144	other dose	22	44	Bright	2	0.0909091	2	middle (day 2-4)
Chondrocollagen	100000	A	20190808	20190802	4	Pcol-144	other dose	22	44	Medium	18	0.818182	2	middle (day 2-4)
Chondrocollagen	100000	A	20190808	20190802	4	Pcol-144	other dose	22	44	Weak	2	0.0909091	2	middle (day 2-4)
Chondrocollagen	100000	A	20190808	20190802	4	Pcol-144	other dose	22	44	None	0	0	2	middle (day 2-4)
Chondrocollagen	0	A	20190809	20190802	5	Pcol-144	control	21	40	Bright	0	0	1.90476	old (>=5)
Chondrocollagen	0	A	20190809	20190802	5	Pcol-144	control	21	40	Medium	19	0.904762	1.90476	old (>=5)
Chondrocollagen	0	A	20190809	20190802	5	Pcol-144	control	21	40	Weak	2	0.0952381	1.90476	old (>=5)
Chondrocollagen	0	A	20190809	20190802	5	Pcol-144	control	21	40	None	0	0	1.90476	old (>=5)
Chondrocollagen	10000	A	20190809	20190802	5	Pcol-144	effective	25	45	Bright	0	0	1.8	old (>=5)
Chondrocollagen	10000	A	20190809	20190802	5	Pcol-144	effective	25	45	Medium	20	0.8	1.8	old (>=5)
Chondrocollagen	10000	A	20190809	20190802	5	Pcol-144	effective	25	45	Weak	5	0.2	1.8	old (>=5)
Chondrocollagen	10000	A	20190809	20190802	5	Pcol-144	effective	25	45	None	0	0	1.8	old (>=5)
Chondrocollagen	50000	A	20190809	20190802	5	Pcol-144	other dose	22	39	Bright	0	0	1.77273	old (>=5)
Chondrocollagen	50000	A	20190809	20190802	5	Pcol-144	other dose	22	39	Medium	17	0.772727	1.77273	old (>=5)
Chondrocollagen	50000	A	20190809	20190802	5	Pcol-144	other dose	22	39	Weak	5	0.227273	1.77273	old (>=5)
Chondrocollagen	50000	A	20190809	20190802	5	Pcol-144	other dose	22	39	None	0	0	1.77273	old (>=5)
Chondrocollagen	100000	A	20190809	20190802	5	Pcol-144	other dose	21	39	Bright	1	0.047619	1.85714	old (>=5)
Chondrocollagen	100000	A	20190809	20190802	5	Pcol-144	other dose	21	39	Medium	16	0.761905	1.85714	old (>=5)
Chondrocollagen	100000	A	20190809	20190802	5	Pcol-144	other dose	21	39	Weak	4	0.190476	1.85714	old (>=5)
Chondrocollagen	100000	A	20190809	20190802	5	Pcol-144	other dose	21	39	None	0	0	1.85714	old (>=5)
Chondrocollagen	0	A	20190812	20190802	8	Pcol-144	control	26	23	Bright	0	0	0.884615	old (>=5)
Chondrocollagen	0	A	20190812	20190802	8	Pcol-144	control	26	23	Medium	0	0	0.884615	old (>=5)
Chondrocollagen	0	A	20190812	20190802	8	Pcol-144	control	26	23	Weak	23	0.884615	0.884615	old (>=5)
Chondrocollagen	0	A	20190812	20190802	8	Pcol-144	control	26	23	None	3	0.115385	0.884615	old (>=5)
Chondrocollagen	10000	A	20190812	20190802	8	Pcol-144	effective	24	24	Bright	0	0	1	old (>=5)
Chondrocollagen	10000	A	20190812	20190802	8	Pcol-144	effective	24	24	Medium	0	0	1	old (>=5)
Chondrocollagen	10000	A	20190812	20190802	8	Pcol-144	effective	24	24	Weak	24	1	1	old (>=5)
Chondrocollagen	10000	A	20190812	20190802	8	Pcol-144	effective	24	24	None	0	0	1	old (>=5)
Chondrocollagen	50000	A	20190812	20190802	8	Pcol-144	other dose	9	7	Bright	0	0	0.777778	old (>=5)
Chondrocollagen	50000	A	20190812	20190802	8	Pcol-144	other dose	9	7	Medium	0	0	0.777778	old (>=5)
Chondrocollagen	50000	A	20190812	20190802	8	Pcol-144	other dose	9	7	Weak	7	0.777778	0.777778	old (>=5)
Chondrocollagen	50000	A	20190812	20190802	8	Pcol-144	other dose	9	7	None	2	0.222222	0.777778	old (>=5)
Chondrocollagen	100000	A	20190812	20190802	8	Pcol-144	other dose	16	11	Bright	0	0	0.6875	old (>=5)
Chondrocollagen	100000	A	20190812	20190802	8	Pcol-144	other dose	16	11	Medium	0	0	0.6875	old (>=5)
Chondrocollagen	100000	A	20190812	20190802	8	Pcol-144	other dose	16	11	Weak	11	0.6875	0.6875	old (>=5)
Chondrocollagen	100000	A	20190812	20190802	8	Pcol-144	other dose	16	11	None	5	0.3125	0.6875	old (>=5)
Collagen	0	A	20190819	20190816	1	Pcol-144	control	54	160	Bright	52	0.962963	2.96296	young (day 1)
Collagen	0	A	20190819	20190816	1	Pcol-144	control	54	160	Medium	2	0.037037	2.96296	young (day 1)
Collagen	0	A	20190819	20190816	1	Pcol-144	control	54	160	Weak	0	0	2.96296	young (day 1)
Collagen	0	A	20190819	20190816	1	Pcol-144	control	54	160	None	0	0	2.96296	young (day 1)
Collagen	1	A	20190819	20190816	1	Pcol-144	effective	60	179	Bright	59	0.983333	2.98333	young (day 1)
Collagen	1	A	20190819	20190816	1	Pcol-144	effective	60	179	Medium	1	0.0166667	2.98333	young (day 1)
Collagen	1	A	20190819	20190816	1	Pcol-144	effective	60	179	Weak	0	0	2.98333	young (day 1)
Collagen	1	A	20190819	20190816	1	Pcol-144	effective	60	179	None	0	0	2.98333	young (day 1)
Collagen	2	A	20190819	20190816	1	Pcol-144	other dose	36	102	Bright	30	0.833333	2.83333	young (day 1)
Collagen	2	A	20190819	20190816	1	Pcol-144	other dose	36	102	Medium	6	0.166667	2.83333	young (day 1)
Collagen	2	A	20190819	20190816	1	Pcol-144	other dose	36	102	Weak	0	0	2.83333	young (day 1)
Collagen	2	A	20190819	20190816	1	Pcol-144	other dose	36	102	None	0	0	2.83333	young (day 1)
Collagen	0	A	20190820	20190816	2	Pcol-144	control	52	111	Bright	7	0.134615	2.13462	middle (day 2-4)
Collagen	0	A	20190820	20190816	2	Pcol-144	control	52	111	Medium	45	0.865385	2.13462	middle (day 2-4)
Collagen	0	A	20190820	20190816	2	Pcol-144	control	52	111	Weak	0	0	2.13462	middle (day 2-4)
Collagen	0	A	20190820	20190816	2	Pcol-144	control	52	111	None	0	0	2.13462	middle (day 2-4)
Collagen	1	A	20190820	20190816	2	Pcol-144	effective	44	103	Bright	15	0.340909	2.34091	middle (day 2-4)
Collagen	1	A	20190820	20190816	2	Pcol-144	effective	44	103	Medium	29	0.659091	2.34091	middle (day 2-4)
Collagen	1	A	20190820	20190816	2	Pcol-144	effective	44	103	Weak	0	0	2.34091	middle (day 2-4)
Collagen	1	A	20190820	20190816	2	Pcol-144	effective	44	103	None	0	0	2.34091	middle (day 2-4)
Collagen	2	A	20190820	20190816	2	Pcol-144	other dose	47	108	Bright	14	0.297872	2.29787	middle (day 2-4)
Collagen	2	A	20190820	20190816	2	Pcol-144	other dose	47	108	Medium	33	0.702128	2.29787	middle (day 2-4)
Collagen	2	A	20190820	20190816	2	Pcol-144	other dose	47	108	Weak	0	0	2.29787	middle (day 2-4)
Collagen	2	A	20190820	20190816	2	Pcol-144	other dose	47	108	None	0	0	2.29787	middle (day 2-4)
Collagen	0	A	20190821	20190816	3	Pcol-144	control	45	90	Bright	3	0.0666667	2	middle (day 2-4)
Collagen	0	A	20190821	20190816	3	Pcol-144	control	45	90	Medium	39	0.866667	2	middle (day 2-4)
Collagen	0	A	20190821	20190816	3	Pcol-144	control	45	90	Weak	3	0.0666667	2	middle (day 2-4)
Collagen	0	A	20190821	20190816	3	Pcol-144	control	45	90	None	0	0	2	middle (day 2-4)
Collagen	1	A	20190821	20190816	3	Pcol-144	effective	45	98	Bright	10	0.222222	2.17778	middle (day 2-4)
Collagen	1	A	20190821	20190816	3	Pcol-144	effective	45	98	Medium	33	0.733333	2.17778	middle (day 2-4)
Collagen	1	A	20190821	20190816	3	Pcol-144	effective	45	98	Weak	2	0.0444444	2.17778	middle (day 2-4)
Collagen	1	A	20190821	20190816	3	Pcol-144	effective	45	98	None	0	0	2.17778	middle (day 2-4)
Collagen	2	A	20190821	20190816	3	Pcol-144	other dose	49	101	Bright	6	0.122449	2.06122	middle (day 2-4)
Collagen	2	A	20190821	20190816	3	Pcol-144	other dose	49	101	Medium	40	0.816327	2.06122	middle (day 2-4)
Collagen	2	A	20190821	20190816	3	Pcol-144	other dose	49	101	Weak	3	0.0612245	2.06122	middle (day 2-4)
Collagen	2	A	20190821	20190816	3	Pcol-144	other dose	49	101	None	0	0	2.06122	middle (day 2-4)
Collagen	0	A	20190822	20190816	4	Pcol-144	control	44	86	Bright	1	0.0227273	1.95455	middle (day 2-4)
Collagen	0	A	20190822	20190816	4	Pcol-144	control	44	86	Medium	40	0.909091	1.95455	middle (day 2-4)
Collagen	0	A	20190822	20190816	4	Pcol-144	control	44	86	Weak	3	0.0681818	1.95455	middle (day 2-4)
Collagen	0	A	20190822	20190816	4	Pcol-144	control	44	86	None	0	0	1.95455	middle (day 2-4)
Collagen	1	A	20190822	20190816	4	Pcol-144	effective	49	98	Bright	3	0.0612245	2	middle (day 2-4)
Collagen	1	A	20190822	20190816	4	Pcol-144	effective	49	98	Medium	43	0.877551	2	middle (day 2-4)
Collagen	1	A	20190822	20190816	4	Pcol-144	effective	49	98	Weak	3	0.0612245	2	middle (day 2-4)
Collagen	1	A	20190822	20190816	4	Pcol-144	effective	49	98	None	0	0	2	middle (day 2-4)
Collagen	2	A	20190822	20190816	4	Pcol-144	other dose	34	73	Bright	6	0.176471	2.14706	middle (day 2-4)
Collagen	2	A	20190822	20190816	4	Pcol-144	other dose	34	73	Medium	27	0.794118	2.14706	middle (day 2-4)
Collagen	2	A	20190822	20190816	4	Pcol-144	other dose	34	73	Weak	1	0.0294118	2.14706	middle (day 2-4)
Collagen	2	A	20190822	20190816	4	Pcol-144	other dose	34	73	None	0	0	2.14706	middle (day 2-4)
Collagen	0	A	20190823	20190816	5	Pcol-144	control	42	42	Bright	0	0	1	old (>=5)
Collagen	0	A	20190823	20190816	5	Pcol-144	control	42	42	Medium	6	0.142857	1	old (>=5)
Collagen	0	A	20190823	20190816	5	Pcol-144	control	42	42	Weak	30	0.714286	1	old (>=5)
Collagen	0	A	20190823	20190816	5	Pcol-144	control	42	42	None	6	0.142857	1	old (>=5)
Collagen	1	A	20190823	20190816	5	Pcol-144	effective	36	39	Bright	0	0	1.08333	old (>=5)
Collagen	1	A	20190823	20190816	5	Pcol-144	effective	36	39	Medium	4	0.111111	1.08333	old (>=5)
Collagen	1	A	20190823	20190816	5	Pcol-144	effective	36	39	Weak	31	0.861111	1.08333	old (>=5)
Collagen	1	A	20190823	20190816	5	Pcol-144	effective	36	39	None	1	0.0277778	1.08333	old (>=5)
Collagen	2	A	20190823	20190816	5	Pcol-144	other dose	38	38	Bright	0	0	1	old (>=5)
Collagen	2	A	20190823	20190816	5	Pcol-144	other dose	38	38	Medium	5	0.131579	1	old (>=5)
Collagen	2	A	20190823	20190816	5	Pcol-144	other dose	38	38	Weak	28	0.736842	1	old (>=5)
Collagen	2	A	20190823	20190816	5	Pcol-144	other dose	38	38	None	5	0.131579	1	old (>=5)
Glycine	0	A	20190722	20190718	1	Pcol-144	control	37	106	Bright	33	0.891892	2.86486	young (day 1)
Glycine	0	A	20190722	20190718	1	Pcol-144	control	37	106	Medium	3	0.0810811	2.86486	young (day 1)
Glycine	0	A	20190722	20190718	1	Pcol-144	control	37	106	Weak	1	0.027027	2.86486	young (day 1)
Glycine	0	A	20190722	20190718	1	Pcol-144	control	37	106	None	0	0	2.86486	young (day 1)
Glycine	0	B	20190722	20190718	1	Pcol-144	control	34	97	Bright	29	0.852941	2.85294	young (day 1)
Glycine	0	B	20190722	20190718	1	Pcol-144	control	34	97	Medium	5	0.147059	2.85294	young (day 1)
Glycine	0	B	20190722	20190718	1	Pcol-144	control	34	97	Weak	0	0	2.85294	young (day 1)
Glycine	0	B	20190722	20190718	1	Pcol-144	control	34	97	None	0	0	2.85294	young (day 1)
Glycine	5	A	20190722	20190718	1	Pcol-144	other dose	46	131	Bright	39	0.847826	2.84783	young (day 1)
Glycine	5	A	20190722	20190718	1	Pcol-144	other dose	46	131	Medium	7	0.152174	2.84783	young (day 1)
Glycine	5	A	20190722	20190718	1	Pcol-144	other dose	46	131	Weak	0	0	2.84783	young (day 1)
Glycine	5	A	20190722	20190718	1	Pcol-144	other dose	46	131	None	0	0	2.84783	young (day 1)
Glycine	5	B	20190722	20190718	1	Pcol-144	other dose	50	145	Bright	45	0.9	2.9	young (day 1)
Glycine	5	B	20190722	20190718	1	Pcol-144	other dose	50	145	Medium	5	0.1	2.9	young (day 1)
Glycine	5	B	20190722	20190718	1	Pcol-144	other dose	50	145	Weak	0	0	2.9	young (day 1)
Glycine	5	B	20190722	20190718	1	Pcol-144	other dose	50	145	None	0	0	2.9	young (day 1)
Glycine	50	A	20190722	20190718	1	Pcol-144	other dose	43	125	Bright	39	0.906977	2.90698	young (day 1)
Glycine	50	A	20190722	20190718	1	Pcol-144	other dose	43	125	Medium	4	0.0930233	2.90698	young (day 1)
Glycine	50	A	20190722	20190718	1	Pcol-144	other dose	43	125	Weak	0	0	2.90698	young (day 1)
Glycine	50	A	20190722	20190718	1	Pcol-144	other dose	43	125	None	0	0	2.90698	young (day 1)
Glycine	50	B	20190722	20190718	1	Pcol-144	other dose	34	98	Bright	30	0.882353	2.88235	young (day 1)
Glycine	50	B	20190722	20190718	1	Pcol-144	other dose	34	98	Medium	4	0.117647	2.88235	young (day 1)
Glycine	50	B	20190722	20190718	1	Pcol-144	other dose	34	98	Weak	0	0	2.88235	young (day 1)
Glycine	50	B	20190722	20190718	1	Pcol-144	other dose	34	98	None	0	0	2.88235	young (day 1)
Glycine	500	A	20190722	20190718	1	Pcol-144	effective	45	128	Bright	38	0.844444	2.84444	young (day 1)
Glycine	500	A	20190722	20190718	1	Pcol-144	effective	45	128	Medium	7	0.155556	2.84444	young (day 1)
Glycine	500	A	20190722	20190718	1	Pcol-144	effective	45	128	Weak	0	0	2.84444	young (day 1)
Glycine	500	A	20190722	20190718	1	Pcol-144	effective	45	128	None	0	0	2.84444	young (day 1)
Glycine	500	B	20190722	20190718	1	Pcol-144	effective	22	64	Bright	20	0.909091	2.90909	young (day 1)
Glycine	500	B	20190722	20190718	1	Pcol-144	effective	22	64	Medium	2	0.0909091	2.90909	young (day 1)
Glycine	500	B	20190722	20190718	1	Pcol-144	effective	22	64	Weak	0	0	2.90909	young (day 1)
Glycine	500	B	20190722	20190718	1	Pcol-144	effective	22	64	None	0	0	2.90909	young (day 1)
Glycine	5000	A	20190722	20190718	1	Pcol-144	other dose	44	128	Bright	40	0.909091	2.90909	young (day 1)
Glycine	5000	A	20190722	20190718	1	Pcol-144	other dose	44	128	Medium	4	0.0909091	2.90909	young (day 1)
Glycine	5000	A	20190722	20190718	1	Pcol-144	other dose	44	128	Weak	0	0	2.90909	young (day 1)
Glycine	5000	A	20190722	20190718	1	Pcol-144	other dose	44	128	None	0	0	2.90909	young (day 1)
Glycine	5000	B	20190722	20190718	1	Pcol-144	other dose	52	148	Bright	44	0.846154	2.84615	young (day 1)
Glycine	5000	B	20190722	20190718	1	Pcol-144	other dose	52	148	Medium	8	0.153846	2.84615	young (day 1)
Glycine	5000	B	20190722	20190718	1	Pcol-144	other dose	52	148	Weak	0	0	2.84615	young (day 1)
Glycine	5000	B	20190722	20190718	1	Pcol-144	other dose	52	148	None	0	0	2.84615	young (day 1)
Glycine	0	A	20190723	20190718	2	Pcol-144	control	31	64	Bright	7	0.225806	2.06452	middle (day 2-4)
Glycine	0	A	20190723	20190718	2	Pcol-144	control	31	64	Medium	19	0.612903	2.06452	middle (day 2-4)
Glycine	0	A	20190723	20190718	2	Pcol-144	control	31	64	Weak	5	0.16129	2.06452	middle (day 2-4)
Glycine	0	A	20190723	20190718	2	Pcol-144	control	31	64	None	0	0	2.06452	middle (day 2-4)
Glycine	0	B	20190723	20190718	2	Pcol-144	control	31	68	Bright	8	0.258065	2.19355	middle (day 2-4)
Glycine	0	B	20190723	20190718	2	Pcol-144	control	31	68	Medium	21	0.677419	2.19355	middle (day 2-4)
Glycine	0	B	20190723	20190718	2	Pcol-144	control	31	68	Weak	2	0.0645161	2.19355	middle (day 2-4)
Glycine	0	B	20190723	20190718	2	Pcol-144	control	31	68	None	0	0	2.19355	middle (day 2-4)
Glycine	5	A	20190723	20190718	2	Pcol-144	other dose	43	93	Bright	9	0.209302	2.16279	middle (day 2-4)
Glycine	5	A	20190723	20190718	2	Pcol-144	other dose	43	93	Medium	32	0.744186	2.16279	middle (day 2-4)
Glycine	5	A	20190723	20190718	2	Pcol-144	other dose	43	93	Weak	2	0.0465116	2.16279	middle (day 2-4)
Glycine	5	A	20190723	20190718	2	Pcol-144	other dose	43	93	None	0	0	2.16279	middle (day 2-4)
Glycine	5	B	20190723	20190718	2	Pcol-144	other dose	38	79	Bright	7	0.184211	2.07895	middle (day 2-4)
Glycine	5	B	20190723	20190718	2	Pcol-144	other dose	38	79	Medium	27	0.710526	2.07895	middle (day 2-4)
Glycine	5	B	20190723	20190718	2	Pcol-144	other dose	38	79	Weak	4	0.105263	2.07895	middle (day 2-4)
Glycine	5	B	20190723	20190718	2	Pcol-144	other dose	38	79	None	0	0	2.07895	middle (day 2-4)
Glycine	50	A	20190723	20190718	2	Pcol-144	other dose	41	91	Bright	12	0.292683	2.21951	middle (day 2-4)
Glycine	50	A	20190723	20190718	2	Pcol-144	other dose	41	91	Medium	26	0.634146	2.21951	middle (day 2-4)
Glycine	50	A	20190723	20190718	2	Pcol-144	other dose	41	91	Weak	3	0.0731707	2.21951	middle (day 2-4)
Glycine	50	A	20190723	20190718	2	Pcol-144	other dose	41	91	None	0	0	2.21951	middle (day 2-4)
Glycine	50	B	20190723	20190718	2	Pcol-144	other dose	34	76	Bright	10	0.294118	2.23529	middle (day 2-4)
Glycine	50	B	20190723	20190718	2	Pcol-144	other dose	34	76	Medium	22	0.647059	2.23529	middle (day 2-4)
Glycine	50	B	20190723	20190718	2	Pcol-144	other dose	34	76	Weak	2	0.0588235	2.23529	middle (day 2-4)
Glycine	50	B	20190723	20190718	2	Pcol-144	other dose	34	76	None	0	0	2.23529	middle (day 2-4)
Glycine	500	A	20190723	20190718	2	Pcol-144	effective	35	75	Bright	7	0.2	2.14286	middle (day 2-4)
Glycine	500	A	20190723	20190718	2	Pcol-144	effective	35	75	Medium	26	0.742857	2.14286	middle (day 2-4)
Glycine	500	A	20190723	20190718	2	Pcol-144	effective	35	75	Weak	2	0.0571429	2.14286	middle (day 2-4)
Glycine	500	A	20190723	20190718	2	Pcol-144	effective	35	75	None	0	0	2.14286	middle (day 2-4)
Glycine	500	B	20190723	20190718	2	Pcol-144	effective	22	51	Bright	9	0.409091	2.31818	middle (day 2-4)
Glycine	500	B	20190723	20190718	2	Pcol-144	effective	22	51	Medium	11	0.5	2.31818	middle (day 2-4)
Glycine	500	B	20190723	20190718	2	Pcol-144	effective	22	51	Weak	2	0.0909091	2.31818	middle (day 2-4)
Glycine	500	B	20190723	20190718	2	Pcol-144	effective	22	51	None	0	0	2.31818	middle (day 2-4)
Glycine	5000	A	20190723	20190718	2	Pcol-144	other dose	38	82	Bright	8	0.210526	2.15789	middle (day 2-4)
Glycine	5000	A	20190723	20190718	2	Pcol-144	other dose	38	82	Medium	28	0.736842	2.15789	middle (day 2-4)
Glycine	5000	A	20190723	20190718	2	Pcol-144	other dose	38	82	Weak	2	0.0526316	2.15789	middle (day 2-4)
Glycine	5000	A	20190723	20190718	2	Pcol-144	other dose	38	82	None	0	0	2.15789	middle (day 2-4)
Glycine	5000	B	20190723	20190718	2	Pcol-144	other dose	45	100	Bright	11	0.244444	2.22222	middle (day 2-4)
Glycine	5000	B	20190723	20190718	2	Pcol-144	other dose	45	100	Medium	33	0.733333	2.22222	middle (day 2-4)
Glycine	5000	B	20190723	20190718	2	Pcol-144	other dose	45	100	Weak	1	0.0222222	2.22222	middle (day 2-4)
Glycine	5000	B	20190723	20190718	2	Pcol-144	other dose	45	100	None	0	0	2.22222	middle (day 2-4)
Glycine	0	A	20190724	20190718	3	Pcol-144	control	32	54	Bright	4	0.125	1.6875	middle (day 2-4)
Glycine	0	A	20190724	20190718	3	Pcol-144	control	32	54	Medium	16	0.5	1.6875	middle (day 2-4)
Glycine	0	A	20190724	20190718	3	Pcol-144	control	32	54	Weak	10	0.3125	1.6875	middle (day 2-4)
Glycine	0	A	20190724	20190718	3	Pcol-144	control	32	54	None	2	0.0625	1.6875	middle (day 2-4)
Glycine	0	B	20190724	20190718	3	Pcol-144	control	24	45	Bright	2	0.0833333	1.875	middle (day 2-4)
Glycine	0	B	20190724	20190718	3	Pcol-144	control	24	45	Medium	17	0.708333	1.875	middle (day 2-4)
Glycine	0	B	20190724	20190718	3	Pcol-144	control	24	45	Weak	5	0.208333	1.875	middle (day 2-4)
Glycine	0	B	20190724	20190718	3	Pcol-144	control	24	45	None	0	0	1.875	middle (day 2-4)
Glycine	5	A	20190724	20190718	3	Pcol-144	other dose	32	51	Bright	2	0.0625	1.59375	middle (day 2-4)
Glycine	5	A	20190724	20190718	3	Pcol-144	other dose	32	51	Medium	17	0.53125	1.59375	middle (day 2-4)
Glycine	5	A	20190724	20190718	3	Pcol-144	other dose	32	51	Weak	11	0.34375	1.59375	middle (day 2-4)
Glycine	5	A	20190724	20190718	3	Pcol-144	other dose	32	51	None	2	0.0625	1.59375	middle (day 2-4)
Glycine	5	B	20190724	20190718	3	Pcol-144	other dose	33	46	Bright	1	0.030303	1.39394	middle (day 2-4)
Glycine	5	B	20190724	20190718	3	Pcol-144	other dose	33	46	Medium	13	0.393939	1.39394	middle (day 2-4)
Glycine	5	B	20190724	20190718	3	Pcol-144	other dose	33	46	Weak	17	0.515152	1.39394	middle (day 2-4)
Glycine	5	B	20190724	20190718	3	Pcol-144	other dose	33	46	None	2	0.0606061	1.39394	middle (day 2-4)
Glycine	50	A	20190724	20190718	3	Pcol-144	other dose	37	69	Bright	4	0.108108	1.86486	middle (day 2-4)
Glycine	50	A	20190724	20190718	3	Pcol-144	other dose	37	69	Medium	26	0.702703	1.86486	middle (day 2-4)
Glycine	50	A	20190724	20190718	3	Pcol-144	other dose	37	69	Weak	5	0.135135	1.86486	middle (day 2-4)
Glycine	50	A	20190724	20190718	3	Pcol-144	other dose	37	69	None	2	0.0540541	1.86486	middle (day 2-4)
Glycine	50	B	20190724	20190718	3	Pcol-144	other dose	24	38	Bright	5	0.208333	1.58333	middle (day 2-4)
Glycine	50	B	20190724	20190718	3	Pcol-144	other dose	24	38	Medium	5	0.208333	1.58333	middle (day 2-4)
Glycine	50	B	20190724	20190718	3	Pcol-144	other dose	24	38	Weak	13	0.541667	1.58333	middle (day 2-4)
Glycine	50	B	20190724	20190718	3	Pcol-144	other dose	24	38	None	1	0.0416667	1.58333	middle (day 2-4)
Glycine	500	A	20190724	20190718	3	Pcol-144	effective	28	41	Bright	2	0.0714286	1.46429	middle (day 2-4)
Glycine	500	A	20190724	20190718	3	Pcol-144	effective	28	41	Medium	10	0.357143	1.46429	middle (day 2-4)
Glycine	500	A	20190724	20190718	3	Pcol-144	effective	28	41	Weak	15	0.535714	1.46429	middle (day 2-4)
Glycine	500	A	20190724	20190718	3	Pcol-144	effective	28	41	None	1	0.0357143	1.46429	middle (day 2-4)
Glycine	500	B	20190724	20190718	3	Pcol-144	effective	19	33	Bright	2	0.105263	1.73684	middle (day 2-4)
Glycine	500	B	20190724	20190718	3	Pcol-144	effective	19	33	Medium	10	0.526316	1.73684	middle (day 2-4)
Glycine	500	B	20190724	20190718	3	Pcol-144	effective	19	33	Weak	7	0.368421	1.73684	middle (day 2-4)
Glycine	500	B	20190724	20190718	3	Pcol-144	effective	19	33	None	0	0	1.73684	middle (day 2-4)
Glycine	5000	A	20190724	20190718	3	Pcol-144	other dose	31	49	Bright	3	0.0967742	1.58065	middle (day 2-4)
Glycine	5000	A	20190724	20190718	3	Pcol-144	other dose	31	49	Medium	14	0.451613	1.58065	middle (day 2-4)
Glycine	5000	A	20190724	20190718	3	Pcol-144	other dose	31	49	Weak	12	0.387097	1.58065	middle (day 2-4)
Glycine	5000	A	20190724	20190718	3	Pcol-144	other dose	31	49	None	2	0.0645161	1.58065	middle (day 2-4)
Glycine	5000	B	20190724	20190718	3	Pcol-144	other dose	33	49	Bright	1	0.030303	1.48485	middle (day 2-4)
Glycine	5000	B	20190724	20190718	3	Pcol-144	other dose	33	49	Medium	15	0.454545	1.48485	middle (day 2-4)
Glycine	5000	B	20190724	20190718	3	Pcol-144	other dose	33	49	Weak	16	0.484848	1.48485	middle (day 2-4)
Glycine	5000	B	20190724	20190718	3	Pcol-144	other dose	33	49	None	1	0.030303	1.48485	middle (day 2-4)
Glycine	0	A	20190725	20190718	4	Pcol-144	control	27	39	Bright	0	0	1.44444	middle (day 2-4)
Glycine	0	A	20190725	20190718	4	Pcol-144	control	27	39	Medium	14	0.518519	1.44444	middle (day 2-4)
Glycine	0	A	20190725	20190718	4	Pcol-144	control	27	39	Weak	11	0.407407	1.44444	middle (day 2-4)
Glycine	0	A	20190725	20190718	4	Pcol-144	control	27	39	None	2	0.0740741	1.44444	middle (day 2-4)
Glycine	0	B	20190725	20190718	4	Pcol-144	control	33	43	Bright	0	0	1.30303	middle (day 2-4)
Glycine	0	B	20190725	20190718	4	Pcol-144	control	33	43	Medium	12	0.363636	1.30303	middle (day 2-4)
Glycine	0	B	20190725	20190718	4	Pcol-144	control	33	43	Weak	19	0.575758	1.30303	middle (day 2-4)
Glycine	0	B	20190725	20190718	4	Pcol-144	control	33	43	None	2	0.0606061	1.30303	middle (day 2-4)
Glycine	5	A	20190725	20190718	4	Pcol-144	other dose	28	38	Bright	2	0.0714286	1.35714	middle (day 2-4)
Glycine	5	A	20190725	20190718	4	Pcol-144	other dose	28	38	Medium	8	0.285714	1.35714	middle (day 2-4)
Glycine	5	A	20190725	20190718	4	Pcol-144	other dose	28	38	Weak	16	0.571429	1.35714	middle (day 2-4)
Glycine	5	A	20190725	20190718	4	Pcol-144	other dose	28	38	None	2	0.0714286	1.35714	middle (day 2-4)
Glycine	5	B	20190725	20190718	4	Pcol-144	other dose	32	40	Bright	0	0	1.25	middle (day 2-4)
Glycine	5	B	20190725	20190718	4	Pcol-144	other dose	32	40	Medium	11	0.34375	1.25	middle (day 2-4)
Glycine	5	B	20190725	20190718	4	Pcol-144	other dose	32	40	Weak	18	0.5625	1.25	middle (day 2-4)
Glycine	5	B	20190725	20190718	4	Pcol-144	other dose	32	40	None	3	0.09375	1.25	middle (day 2-4)
Glycine	50	A	20190725	20190718	4	Pcol-144	other dose	27	35	Bright	4	0.148148	1.2963	middle (day 2-4)
Glycine	50	A	20190725	20190718	4	Pcol-144	other dose	27	35	Medium	5	0.185185	1.2963	middle (day 2-4)
Glycine	50	A	20190725	20190718	4	Pcol-144	other dose	27	35	Weak	13	0.481481	1.2963	middle (day 2-4)
Glycine	50	A	20190725	20190718	4	Pcol-144	other dose	27	35	None	5	0.185185	1.2963	middle (day 2-4)
Glycine	50	B	20190725	20190718	4	Pcol-144	other dose	21	22	Bright	0	0	1.04762	middle (day 2-4)
Glycine	50	B	20190725	20190718	4	Pcol-144	other dose	21	22	Medium	4	0.190476	1.04762	middle (day 2-4)
Glycine	50	B	20190725	20190718	4	Pcol-144	other dose	21	22	Weak	14	0.666667	1.04762	middle (day 2-4)
Glycine	50	B	20190725	20190718	4	Pcol-144	other dose	21	22	None	3	0.142857	1.04762	middle (day 2-4)
Glycine	500	A	20190725	20190718	4	Pcol-144	effective	25	26	Bright	0	0	1.04	middle (day 2-4)
Glycine	500	A	20190725	20190718	4	Pcol-144	effective	25	26	Medium	5	0.2	1.04	middle (day 2-4)
Glycine	500	A	20190725	20190718	4	Pcol-144	effective	25	26	Weak	16	0.64	1.04	middle (day 2-4)
Glycine	500	A	20190725	20190718	4	Pcol-144	effective	25	26	None	4	0.16	1.04	middle (day 2-4)
Glycine	500	B	20190725	20190718	4	Pcol-144	effective	21	28	Bright	0	0	1.33333	middle (day 2-4)
Glycine	500	B	20190725	20190718	4	Pcol-144	effective	21	28	Medium	7	0.333333	1.33333	middle (day 2-4)
Glycine	500	B	20190725	20190718	4	Pcol-144	effective	21	28	Weak	14	0.666667	1.33333	middle (day 2-4)
Glycine	500	B	20190725	20190718	4	Pcol-144	effective	21	28	None	0	0	1.33333	middle (day 2-4)
Glycine	5000	A	20190725	20190718	4	Pcol-144	other dose	30	37	Bright	0	0	1.23333	middle (day 2-4)
Glycine	5000	A	20190725	20190718	4	Pcol-144	other dose	30	37	Medium	10	0.333333	1.23333	middle (day 2-4)
Glycine	5000	A	20190725	20190718	4	Pcol-144	other dose	30	37	Weak	17	0.566667	1.23333	middle (day 2-4)
Glycine	5000	A	20190725	20190718	4	Pcol-144	other dose	30	37	None	3	0.1	1.23333	middle (day 2-4)
Glycine	5000	B	20190725	20190718	4	Pcol-144	other dose	29	28	Bright	0	0	0.965517	middle (day 2-4)
Glycine	5000	B	20190725	20190718	4	Pcol-144	other dose	29	28	Medium	6	0.206897	0.965517	middle (day 2-4)
Glycine	5000	B	20190725	20190718	4	Pcol-144	other dose	29	28	Weak	16	0.551724	0.965517	middle (day 2-4)
Glycine	5000	B	20190725	20190718	4	Pcol-144	other dose	29	28	None	7	0.241379	0.965517	middle (day 2-4)
Glycine	0	A	20190805	20190802	1	Pcol-144	control	47	139	Bright	45	0.957447	2.95745	young (day 1)
Glycine	0	A	20190805	20190802	1	Pcol-144	control	47	139	Medium	2	0.0425532	2.95745	young (day 1)
Glycine	0	A	20190805	20190802	1	Pcol-144	control	47	139	Weak	0	0	2.95745	young (day 1)
Glycine	0	A	20190805	20190802	1	Pcol-144	control	47	139	None	0	0	2.95745	young (day 1)
Glycine	50	A	20190805	20190802	1	Pcol-144	other dose	49	146	Bright	48	0.979592	2.97959	young (day 1)
Glycine	50	A	20190805	20190802	1	Pcol-144	other dose	49	146	Medium	1	0.0204082	2.97959	young (day 1)
Glycine	50	A	20190805	20190802	1	Pcol-144	other dose	49	146	Weak	0	0	2.97959	young (day 1)
Glycine	50	A	20190805	20190802	1	Pcol-144	other dose	49	146	None	0	0	2.97959	young (day 1)
Glycine	500	A	20190805	20190802	1	Pcol-144	effective	49	147	Bright	49	1	3	young (day 1)
Glycine	500	A	20190805	20190802	1	Pcol-144	effective	49	147	Medium	0	0	3	young (day 1)
Glycine	500	A	20190805	20190802	1	Pcol-144	effective	49	147	Weak	0	0	3	young (day 1)
Glycine	500	A	20190805	20190802	1	Pcol-144	effective	49	147	None	0	0	3	young (day 1)
Glycine	5000	A	20190805	20190802	1	Pcol-144	other dose	49	146	Bright	48	0.979592	2.97959	young (day 1)
Glycine	5000	A	20190805	20190802	1	Pcol-144	other dose	49	146	Medium	1	0.0204082	2.97959	young (day 1)
Glycine	5000	A	20190805	20190802	1	Pcol-144	other dose	49	146	Weak	0	0	2.97959	young (day 1)
Glycine	5000	A	20190805	20190802	1	Pcol-144	other dose	49	146	None	0	0	2.97959	young (day 1)
Glycine	0	A	20190806	20190802	2	Pcol-144	control	39	97	Bright	19	0.487179	2.48718	middle (day 2-4)
Glycine	0	A	20190806	20190802	2	Pcol-144	control	39	97	Medium	20	0.512821	2.48718	middle (day 2-4)
Glycine	0	A	20190806	20190802	2	Pcol-144	control	39	97	Weak	0	0	2.48718	middle (day 2-4)
Glycine	0	A	20190806	20190802	2	Pcol-144	control	39	97	None	0	0	2.48718	middle (day 2-4)
Glycine	50	A	20190806	20190802	2	Pcol-144	other dose	44	107	Bright	19	0.431818	2.43182	middle (day 2-4)
Glycine	50	A	20190806	20190802	2	Pcol-144	other dose	44	107	Medium	25	0.568182	2.43182	middle (day 2-4)
Glycine	50	A	20190806	20190802	2	Pcol-144	other dose	44	107	Weak	0	0	2.43182	middle (day 2-4)
Glycine	50	A	20190806	20190802	2	Pcol-144	other dose	44	107	None	0	0	2.43182	middle (day 2-4)
Glycine	500	A	20190806	20190802	2	Pcol-144	effective	46	113	Bright	21	0.456522	2.45652	middle (day 2-4)
Glycine	500	A	20190806	20190802	2	Pcol-144	effective	46	113	Medium	25	0.543478	2.45652	middle (day 2-4)
Glycine	500	A	20190806	20190802	2	Pcol-144	effective	46	113	Weak	0	0	2.45652	middle (day 2-4)
Glycine	500	A	20190806	20190802	2	Pcol-144	effective	46	113	None	0	0	2.45652	middle (day 2-4)
Glycine	5000	A	20190806	20190802	2	Pcol-144	other dose	53	127	Bright	21	0.396226	2.39623	middle (day 2-4)
Glycine	5000	A	20190806	20190802	2	Pcol-144	other dose	53	127	Medium	32	0.603774	2.39623	middle (day 2-4)
Glycine	5000	A	20190806	20190802	2	Pcol-144	other dose	53	127	Weak	0	0	2.39623	middle (day 2-4)
Glycine	5000	A	20190806	20190802	2	Pcol-144	other dose	53	127	None	0	0	2.39623	middle (day 2-4)
Glycine	0	A	20190807	20190802	3	Pcol-144	control	36	86	Bright	15	0.416667	2.38889	middle (day 2-4)
Glycine	0	A	20190807	20190802	3	Pcol-144	control	36	86	Medium	20	0.555556	2.38889	middle (day 2-4)
Glycine	0	A	20190807	20190802	3	Pcol-144	control	36	86	Weak	1	0.0277778	2.38889	middle (day 2-4)
Glycine	0	A	20190807	20190802	3	Pcol-144	control	36	86	None	0	0	2.38889	middle (day 2-4)
Glycine	50	A	20190807	20190802	3	Pcol-144	other dose	44	94	Bright	9	0.204545	2.13636	middle (day 2-4)
Glycine	50	A	20190807	20190802	3	Pcol-144	other dose	44	94	Medium	32	0.727273	2.13636	middle (day 2-4)
Glycine	50	A	20190807	20190802	3	Pcol-144	other dose	44	94	Weak	3	0.0681818	2.13636	middle (day 2-4)
Glycine	50	A	20190807	20190802	3	Pcol-144	other dose	44	94	None	0	0	2.13636	middle (day 2-4)
Glycine	500	A	20190807	20190802	3	Pcol-144	effective	41	90	Bright	9	0.219512	2.19512	middle (day 2-4)
Glycine	500	A	20190807	20190802	3	Pcol-144	effective	41	90	Medium	31	0.756098	2.19512	middle (day 2-4)
Glycine	500	A	20190807	20190802	3	Pcol-144	effective	41	90	Weak	1	0.0243902	2.19512	middle (day 2-4)
Glycine	500	A	20190807	20190802	3	Pcol-144	effective	41	90	None	0	0	2.19512	middle (day 2-4)
Glycine	5000	A	20190807	20190802	3	Pcol-144	other dose	42	98	Bright	15	0.357143	2.33333	middle (day 2-4)
Glycine	5000	A	20190807	20190802	3	Pcol-144	other dose	42	98	Medium	26	0.619048	2.33333	middle (day 2-4)
Glycine	5000	A	20190807	20190802	3	Pcol-144	other dose	42	98	Weak	1	0.0238095	2.33333	middle (day 2-4)
Glycine	5000	A	20190807	20190802	3	Pcol-144	other dose	42	98	None	0	0	2.33333	middle (day 2-4)
Glycine	0	A	20190808	20190802	4	Pcol-144	control	38	75	Bright	1	0.0263158	1.97368	middle (day 2-4)
Glycine	0	A	20190808	20190802	4	Pcol-144	control	38	75	Medium	35	0.921053	1.97368	middle (day 2-4)
Glycine	0	A	20190808	20190802	4	Pcol-144	control	38	75	Weak	2	0.0526316	1.97368	middle (day 2-4)
Glycine	0	A	20190808	20190802	4	Pcol-144	control	38	75	None	0	0	1.97368	middle (day 2-4)
Glycine	50	A	20190808	20190802	4	Pcol-144	other dose	37	67	Bright	2	0.0540541	1.81081	middle (day 2-4)
Glycine	50	A	20190808	20190802	4	Pcol-144	other dose	37	67	Medium	26	0.702703	1.81081	middle (day 2-4)
Glycine	50	A	20190808	20190802	4	Pcol-144	other dose	37	67	Weak	9	0.243243	1.81081	middle (day 2-4)
Glycine	50	A	20190808	20190802	4	Pcol-144	other dose	37	67	None	0	0	1.81081	middle (day 2-4)
Glycine	500	A	20190808	20190802	4	Pcol-144	effective	30	57	Bright	2	0.0666667	1.9	middle (day 2-4)
Glycine	500	A	20190808	20190802	4	Pcol-144	effective	30	57	Medium	23	0.766667	1.9	middle (day 2-4)
Glycine	500	A	20190808	20190802	4	Pcol-144	effective	30	57	Weak	5	0.166667	1.9	middle (day 2-4)
Glycine	500	A	20190808	20190802	4	Pcol-144	effective	30	57	None	0	0	1.9	middle (day 2-4)
Glycine	5000	A	20190808	20190802	4	Pcol-144	other dose	42	82	Bright	2	0.047619	1.95238	middle (day 2-4)
Glycine	5000	A	20190808	20190802	4	Pcol-144	other dose	42	82	Medium	36	0.857143	1.95238	middle (day 2-4)
Glycine	5000	A	20190808	20190802	4	Pcol-144	other dose	42	82	Weak	4	0.0952381	1.95238	middle (day 2-4)
Glycine	5000	A	20190808	20190802	4	Pcol-144	other dose	42	82	None	0	0	1.95238	middle (day 2-4)
Glycine	0	A	20190809	20190802	5	Pcol-144	control	29	53	Bright	0	0	1.82759	old (>=5)
Glycine	0	A	20190809	20190802	5	Pcol-144	control	29	53	Medium	24	0.827586	1.82759	old (>=5)
Glycine	0	A	20190809	20190802	5	Pcol-144	control	29	53	Weak	5	0.172414	1.82759	old (>=5)
Glycine	0	A	20190809	20190802	5	Pcol-144	control	29	53	None	0	0	1.82759	old (>=5)
Glycine	50	A	20190809	20190802	5	Pcol-144	other dose	33	58	Bright	1	0.030303	1.75758	old (>=5)
Glycine	50	A	20190809	20190802	5	Pcol-144	other dose	33	58	Medium	23	0.69697	1.75758	old (>=5)
Glycine	50	A	20190809	20190802	5	Pcol-144	other dose	33	58	Weak	9	0.272727	1.75758	old (>=5)
Glycine	50	A	20190809	20190802	5	Pcol-144	other dose	33	58	None	0	0	1.75758	old (>=5)
Glycine	500	A	20190809	20190802	5	Pcol-144	effective	28	51	Bright	2	0.0714286	1.82143	old (>=5)
Glycine	500	A	20190809	20190802	5	Pcol-144	effective	28	51	Medium	19	0.678571	1.82143	old (>=5)
Glycine	500	A	20190809	20190802	5	Pcol-144	effective	28	51	Weak	7	0.25	1.82143	old (>=5)
Glycine	500	A	20190809	20190802	5	Pcol-144	effective	28	51	None	0	0	1.82143	old (>=5)
Glycine	5000	A	20190809	20190802	5	Pcol-144	other dose	34	62	Bright	2	0.0588235	1.82353	old (>=5)
Glycine	5000	A	20190809	20190802	5	Pcol-144	other dose	34	62	Medium	24	0.705882	1.82353	old (>=5)
Glycine	5000	A	20190809	20190802	5	Pcol-144	other dose	34	62	Weak	8	0.235294	1.82353	old (>=5)
Glycine	5000	A	20190809	20190802	5	Pcol-144	other dose	34	62	None	0	0	1.82353	old (>=5)
Glycine	0	A	20190812	20190802	8	Pcol-144	control	10	8	Bright	0	0	0.8	old (>=5)
Glycine	0	A	20190812	20190802	8	Pcol-144	control	10	8	Medium	0	0	0.8	old (>=5)
Glycine	0	A	20190812	20190802	8	Pcol-144	control	10	8	Weak	8	0.8	0.8	old (>=5)
Glycine	0	A	20190812	20190802	8	Pcol-144	control	10	8	None	2	0.2	0.8	old (>=5)
Glycine	50	A	20190812	20190802	8	Pcol-144	other dose	32	29	Bright	0	0	0.90625	old (>=5)
Glycine	50	A	20190812	20190802	8	Pcol-144	other dose	32	29	Medium	0	0	0.90625	old (>=5)
Glycine	50	A	20190812	20190802	8	Pcol-144	other dose	32	29	Weak	29	0.90625	0.90625	old (>=5)
Glycine	50	A	20190812	20190802	8	Pcol-144	other dose	32	29	None	3	0.09375	0.90625	old (>=5)
Glycine	500	A	20190812	20190802	8	Pcol-144	effective	21	20	Bright	0	0	0.952381	old (>=5)
Glycine	500	A	20190812	20190802	8	Pcol-144	effective	21	20	Medium	1	0.047619	0.952381	old (>=5)
Glycine	500	A	20190812	20190802	8	Pcol-144	effective	21	20	Weak	18	0.857143	0.952381	old (>=5)
Glycine	500	A	20190812	20190802	8	Pcol-144	effective	21	20	None	2	0.0952381	0.952381	old (>=5)
Glycine	5000	A	20190812	20190802	8	Pcol-144	other dose	28	21	Bright	0	0	0.75	old (>=5)
Glycine	5000	A	20190812	20190802	8	Pcol-144	other dose	28	21	Medium	1	0.0357143	0.75	old (>=5)
Glycine	5000	A	20190812	20190802	8	Pcol-144	other dose	28	21	Weak	19	0.678571	0.75	old (>=5)
Glycine	5000	A	20190812	20190802	8	Pcol-144	other dose	28	21	None	8	0.285714	0.75	old (>=5)
3 Gly 1 Pro 1 Hyp	0	A	20190812	20190808	1	Pcol-144	control	33	99	Bright	33	1	3	young (day 1)
3 Gly 1 Pro 1 Hyp	0	A	20190812	20190808	1	Pcol-144	control	33	99	Medium	0	0	3	young (day 1)
3 Gly 1 Pro 1 Hyp	0	A	20190812	20190808	1	Pcol-144	control	33	99	Weak	0	0	3	young (day 1)
3 Gly 1 Pro 1 Hyp	0	A	20190812	20190808	1	Pcol-144	control	33	99	None	0	0	3	young (day 1)
3 Gly 1 Pro 1 Hyp	50	A	20190812	20190808	1	Pcol-144	other dose	59	176	Bright	58	0.983051	2.98305	young (day 1)
3 Gly 1 Pro 1 Hyp	50	A	20190812	20190808	1	Pcol-144	other dose	59	176	Medium	1	0.0169492	2.98305	young (day 1)
3 Gly 1 Pro 1 Hyp	50	A	20190812	20190808	1	Pcol-144	other dose	59	176	Weak	0	0	2.98305	young (day 1)
3 Gly 1 Pro 1 Hyp	50	A	20190812	20190808	1	Pcol-144	other dose	59	176	None	0	0	2.98305	young (day 1)
3 Gly 1 Pro 1 Hyp	500	A	20190812	20190808	1	Pcol-144	effective	39	114	Bright	36	0.923077	2.92308	young (day 1)
3 Gly 1 Pro 1 Hyp	500	A	20190812	20190808	1	Pcol-144	effective	39	114	Medium	3	0.0769231	2.92308	young (day 1)
3 Gly 1 Pro 1 Hyp	500	A	20190812	20190808	1	Pcol-144	effective	39	114	Weak	0	0	2.92308	young (day 1)
3 Gly 1 Pro 1 Hyp	500	A	20190812	20190808	1	Pcol-144	effective	39	114	None	0	0	2.92308	young (day 1)
3 Gly 1 Pro 1 Hyp	5000	A	20190812	20190808	1	Pcol-144	other dose	48	142	Bright	46	0.958333	2.95833	young (day 1)
3 Gly 1 Pro 1 Hyp	5000	A	20190812	20190808	1	Pcol-144	other dose	48	142	Medium	2	0.0416667	2.95833	young (day 1)
3 Gly 1 Pro 1 Hyp	5000	A	20190812	20190808	1	Pcol-144	other dose	48	142	Weak	0	0	2.95833	young (day 1)
3 Gly 1 Pro 1 Hyp	5000	A	20190812	20190808	1	Pcol-144	other dose	48	142	None	0	0	2.95833	young (day 1)
3 Gly 1 Pro 1 Hyp	0	A	20190813	20190808	2	Pcol-144	control	26	68	Bright	16	0.615385	2.61538	middle (day 2-4)
3 Gly 1 Pro 1 Hyp	0	A	20190813	20190808	2	Pcol-144	control	26	68	Medium	10	0.384615	2.61538	middle (day 2-4)
3 Gly 1 Pro 1 Hyp	0	A	20190813	20190808	2	Pcol-144	control	26	68	Weak	0	0	2.61538	middle (day 2-4)
3 Gly 1 Pro 1 Hyp	0	A	20190813	20190808	2	Pcol-144	control	26	68	None	0	0	2.61538	middle (day 2-4)
3 Gly 1 Pro 1 Hyp	50	A	20190813	20190808	2	Pcol-144	other dose	45	116	Bright	26	0.577778	2.57778	middle (day 2-4)
3 Gly 1 Pro 1 Hyp	50	A	20190813	20190808	2	Pcol-144	other dose	45	116	Medium	19	0.422222	2.57778	middle (day 2-4)
3 Gly 1 Pro 1 Hyp	50	A	20190813	20190808	2	Pcol-144	other dose	45	116	Weak	0	0	2.57778	middle (day 2-4)
3 Gly 1 Pro 1 Hyp	50	A	20190813	20190808	2	Pcol-144	other dose	45	116	None	0	0	2.57778	middle (day 2-4)
3 Gly 1 Pro 1 Hyp	500	A	20190813	20190808	2	Pcol-144	effective	23	54	Bright	8	0.347826	2.34783	middle (day 2-4)
3 Gly 1 Pro 1 Hyp	500	A	20190813	20190808	2	Pcol-144	effective	23	54	Medium	15	0.652174	2.34783	middle (day 2-4)
3 Gly 1 Pro 1 Hyp	500	A	20190813	20190808	2	Pcol-144	effective	23	54	Weak	0	0	2.34783	middle (day 2-4)
3 Gly 1 Pro 1 Hyp	500	A	20190813	20190808	2	Pcol-144	effective	23	54	None	0	0	2.34783	middle (day 2-4)
3 Gly 1 Pro 1 Hyp	5000	A	20190813	20190808	2	Pcol-144	other dose	49	121	Bright	23	0.469388	2.46939	middle (day 2-4)
3 Gly 1 Pro 1 Hyp	5000	A	20190813	20190808	2	Pcol-144	other dose	49	121	Medium	26	0.530612	2.46939	middle (day 2-4)
3 Gly 1 Pro 1 Hyp	5000	A	20190813	20190808	2	Pcol-144	other dose	49	121	Weak	0	0	2.46939	middle (day 2-4)
3 Gly 1 Pro 1 Hyp	5000	A	20190813	20190808	2	Pcol-144	other dose	49	121	None	0	0	2.46939	middle (day 2-4)
3 Gly 1 Pro 1 Hyp	0	A	20190814	20190808	3	Pcol-144	control	33	68	Bright	4	0.121212	2.06061	middle (day 2-4)
3 Gly 1 Pro 1 Hyp	0	A	20190814	20190808	3	Pcol-144	control	33	68	Medium	27	0.818182	2.06061	middle (day 2-4)
3 Gly 1 Pro 1 Hyp	0	A	20190814	20190808	3	Pcol-144	control	33	68	Weak	2	0.0606061	2.06061	middle (day 2-4)
3 Gly 1 Pro 1 Hyp	0	A	20190814	20190808	3	Pcol-144	control	33	68	None	0	0	2.06061	middle (day 2-4)
3 Gly 1 Pro 1 Hyp	50	A	20190814	20190808	3	Pcol-144	other dose	59	121	Bright	6	0.101695	2.05085	middle (day 2-4)
3 Gly 1 Pro 1 Hyp	50	A	20190814	20190808	3	Pcol-144	other dose	59	121	Medium	50	0.847458	2.05085	middle (day 2-4)
3 Gly 1 Pro 1 Hyp	50	A	20190814	20190808	3	Pcol-144	other dose	59	121	Weak	3	0.0508475	2.05085	middle (day 2-4)
3 Gly 1 Pro 1 Hyp	50	A	20190814	20190808	3	Pcol-144	other dose	59	121	None	0	0	2.05085	middle (day 2-4)
3 Gly 1 Pro 1 Hyp	500	A	20190814	20190808	3	Pcol-144	effective	30	61	Bright	3	0.1	2.03333	middle (day 2-4)
3 Gly 1 Pro 1 Hyp	500	A	20190814	20190808	3	Pcol-144	effective	30	61	Medium	25	0.833333	2.03333	middle (day 2-4)
3 Gly 1 Pro 1 Hyp	500	A	20190814	20190808	3	Pcol-144	effective	30	61	Weak	2	0.0666667	2.03333	middle (day 2-4)
3 Gly 1 Pro 1 Hyp	500	A	20190814	20190808	3	Pcol-144	effective	30	61	None	0	0	2.03333	middle (day 2-4)
3 Gly 1 Pro 1 Hyp	5000	A	20190814	20190808	3	Pcol-144	other dose	47	101	Bright	8	0.170213	2.14894	middle (day 2-4)
3 Gly 1 Pro 1 Hyp	5000	A	20190814	20190808	3	Pcol-144	other dose	47	101	Medium	38	0.808511	2.14894	middle (day 2-4)
3 Gly 1 Pro 1 Hyp	5000	A	20190814	20190808	3	Pcol-144	other dose	47	101	Weak	1	0.0212766	2.14894	middle (day 2-4)
3 Gly 1 Pro 1 Hyp	5000	A	20190814	20190808	3	Pcol-144	other dose	47	101	None	0	0	2.14894	middle (day 2-4)
3 Gly 1 Pro 1 Hyp	0	A	20190815	20190808	4	Pcol-144	control	33	61	Bright	0	0	1.84848	middle (day 2-4)
3 Gly 1 Pro 1 Hyp	0	A	20190815	20190808	4	Pcol-144	control	33	61	Medium	28	0.848485	1.84848	middle (day 2-4)
3 Gly 1 Pro 1 Hyp	0	A	20190815	20190808	4	Pcol-144	control	33	61	Weak	5	0.151515	1.84848	middle (day 2-4)
3 Gly 1 Pro 1 Hyp	0	A	20190815	20190808	4	Pcol-144	control	33	61	None	0	0	1.84848	middle (day 2-4)
3 Gly 1 Pro 1 Hyp	50	A	20190815	20190808	4	Pcol-144	other dose	61	123	Bright	4	0.0655738	2.01639	middle (day 2-4)
3 Gly 1 Pro 1 Hyp	50	A	20190815	20190808	4	Pcol-144	other dose	61	123	Medium	54	0.885246	2.01639	middle (day 2-4)
3 Gly 1 Pro 1 Hyp	50	A	20190815	20190808	4	Pcol-144	other dose	61	123	Weak	3	0.0491803	2.01639	middle (day 2-4)
3 Gly 1 Pro 1 Hyp	50	A	20190815	20190808	4	Pcol-144	other dose	61	123	None	0	0	2.01639	middle (day 2-4)
3 Gly 1 Pro 1 Hyp	500	A	20190815	20190808	4	Pcol-144	effective	32	64	Bright	3	0.09375	2	middle (day 2-4)
3 Gly 1 Pro 1 Hyp	500	A	20190815	20190808	4	Pcol-144	effective	32	64	Medium	26	0.8125	2	middle (day 2-4)
3 Gly 1 Pro 1 Hyp	500	A	20190815	20190808	4	Pcol-144	effective	32	64	Weak	3	0.09375	2	middle (day 2-4)
3 Gly 1 Pro 1 Hyp	500	A	20190815	20190808	4	Pcol-144	effective	32	64	None	0	0	2	middle (day 2-4)
3 Gly 1 Pro 1 Hyp	5000	A	20190815	20190808	4	Pcol-144	other dose	46	99	Bright	8	0.173913	2.15217	middle (day 2-4)
3 Gly 1 Pro 1 Hyp	5000	A	20190815	20190808	4	Pcol-144	other dose	46	99	Medium	37	0.804348	2.15217	middle (day 2-4)
3 Gly 1 Pro 1 Hyp	5000	A	20190815	20190808	4	Pcol-144	other dose	46	99	Weak	1	0.0217391	2.15217	middle (day 2-4)
3 Gly 1 Pro 1 Hyp	5000	A	20190815	20190808	4	Pcol-144	other dose	46	99	None	0	0	2.15217	middle (day 2-4)
3 Gly 1 Pro 1 Hyp	0	A	20190816	20190808	5	Pcol-144	control	31	47	Bright	0	0	1.51613	old (>=5)
3 Gly 1 Pro 1 Hyp	0	A	20190816	20190808	5	Pcol-144	control	31	47	Medium	16	0.516129	1.51613	old (>=5)
3 Gly 1 Pro 1 Hyp	0	A	20190816	20190808	5	Pcol-144	control	31	47	Weak	15	0.483871	1.51613	old (>=5)
3 Gly 1 Pro 1 Hyp	0	A	20190816	20190808	5	Pcol-144	control	31	47	None	0	0	1.51613	old (>=5)
3 Gly 1 Pro 1 Hyp	50	A	20190816	20190808	5	Pcol-144	other dose	54	95	Bright	1	0.0185185	1.75926	old (>=5)
3 Gly 1 Pro 1 Hyp	50	A	20190816	20190808	5	Pcol-144	other dose	54	95	Medium	39	0.722222	1.75926	old (>=5)
3 Gly 1 Pro 1 Hyp	50	A	20190816	20190808	5	Pcol-144	other dose	54	95	Weak	14	0.259259	1.75926	old (>=5)
3 Gly 1 Pro 1 Hyp	50	A	20190816	20190808	5	Pcol-144	other dose	54	95	None	0	0	1.75926	old (>=5)
3 Gly 1 Pro 1 Hyp	500	A	20190816	20190808	5	Pcol-144	effective	18	34	Bright	0	0	1.88889	old (>=5)
3 Gly 1 Pro 1 Hyp	500	A	20190816	20190808	5	Pcol-144	effective	18	34	Medium	16	0.888889	1.88889	old (>=5)
3 Gly 1 Pro 1 Hyp	500	A	20190816	20190808	5	Pcol-144	effective	18	34	Weak	2	0.111111	1.88889	old (>=5)
3 Gly 1 Pro 1 Hyp	500	A	20190816	20190808	5	Pcol-144	effective	18	34	None	0	0	1.88889	old (>=5)
3 Gly 1 Pro 1 Hyp	5000	A	20190816	20190808	5	Pcol-144	other dose	38	76	Bright	2	0.0526316	2	old (>=5)
3 Gly 1 Pro 1 Hyp	5000	A	20190816	20190808	5	Pcol-144	other dose	38	76	Medium	34	0.894737	2	old (>=5)
3 Gly 1 Pro 1 Hyp	5000	A	20190816	20190808	5	Pcol-144	other dose	38	76	Weak	2	0.0526316	2	old (>=5)
3 Gly 1 Pro 1 Hyp	5000	A	20190816	20190808	5	Pcol-144	other dose	38	76	None	0	0	2	old (>=5)
3 Gly 1 Pro 1 Hyp	0	A	20190819	20190808	8	Pcol-144	control	33	4	Bright	0	0	0.121212	old (>=5)
3 Gly 1 Pro 1 Hyp	0	A	20190819	20190808	8	Pcol-144	control	33	4	Medium	0	0	0.121212	old (>=5)
3 Gly 1 Pro 1 Hyp	0	A	20190819	20190808	8	Pcol-144	control	33	4	Weak	4	0.121212	0.121212	old (>=5)
3 Gly 1 Pro 1 Hyp	0	A	20190819	20190808	8	Pcol-144	control	33	4	None	29	0.878788	0.121212	old (>=5)
3 Gly 1 Pro 1 Hyp	50	A	20190819	20190808	8	Pcol-144	other dose	55	33	Bright	0	0	0.6	old (>=5)
3 Gly 1 Pro 1 Hyp	50	A	20190819	20190808	8	Pcol-144	other dose	55	33	Medium	0	0	0.6	old (>=5)
3 Gly 1 Pro 1 Hyp	50	A	20190819	20190808	8	Pcol-144	other dose	55	33	Weak	33	0.6	0.6	old (>=5)
3 Gly 1 Pro 1 Hyp	50	A	20190819	20190808	8	Pcol-144	other dose	55	33	None	22	0.4	0.6	old (>=5)
3 Gly 1 Pro 1 Hyp	500	A	20190819	20190808	8	Pcol-144	effective	21	14	Bright	0	0	0.666667	old (>=5)
3 Gly 1 Pro 1 Hyp	500	A	20190819	20190808	8	Pcol-144	effective	21	14	Medium	0	0	0.666667	old (>=5)
3 Gly 1 Pro 1 Hyp	500	A	20190819	20190808	8	Pcol-144	effective	21	14	Weak	14	0.666667	0.666667	old (>=5)
3 Gly 1 Pro 1 Hyp	500	A	20190819	20190808	8	Pcol-144	effective	21	14	None	7	0.333333	0.666667	old (>=5)
3 Gly 1 Pro 1 Hyp	5000	A	20190819	20190808	8	Pcol-144	other dose	32	19	Bright	0	0	0.59375	old (>=5)
3 Gly 1 Pro 1 Hyp	5000	A	20190819	20190808	8	Pcol-144	other dose	32	19	Medium	0	0	0.59375	old (>=5)
3 Gly 1 Pro 1 Hyp	5000	A	20190819	20190808	8	Pcol-144	other dose	32	19	Weak	19	0.59375	0.59375	old (>=5)
3 Gly 1 Pro 1 Hyp	5000	A	20190819	20190808	8	Pcol-144	other dose	32	19	None	13	0.40625	0.59375	old (>=5)
Hydroxyproline	0	A	20190805	20190802	1	Pcol-144	control	38	114	Bright	38	1	3	young (day 1)
Hydroxyproline	0	A	20190805	20190802	1	Pcol-144	control	38	114	Medium	0	0	3	young (day 1)
Hydroxyproline	0	A	20190805	20190802	1	Pcol-144	control	38	114	Weak	0	0	3	young (day 1)
Hydroxyproline	0	A	20190805	20190802	1	Pcol-144	control	38	114	None	0	0	3	young (day 1)
Hydroxyproline	50	A	20190805	20190802	1	Pcol-144	other dose	40	120	Bright	40	1	3	young (day 1)
Hydroxyproline	50	A	20190805	20190802	1	Pcol-144	other dose	40	120	Medium	0	0	3	young (day 1)
Hydroxyproline	50	A	20190805	20190802	1	Pcol-144	other dose	40	120	Weak	0	0	3	young (day 1)
Hydroxyproline	50	A	20190805	20190802	1	Pcol-144	other dose	40	120	None	0	0	3	young (day 1)
Hydroxyproline	500	A	20190805	20190802	1	Pcol-144	effective	44	131	Bright	43	0.977273	2.97727	young (day 1)
Hydroxyproline	500	A	20190805	20190802	1	Pcol-144	effective	44	131	Medium	1	0.0227273	2.97727	young (day 1)
Hydroxyproline	500	A	20190805	20190802	1	Pcol-144	effective	44	131	Weak	0	0	2.97727	young (day 1)
Hydroxyproline	500	A	20190805	20190802	1	Pcol-144	effective	44	131	None	0	0	2.97727	young (day 1)
Hydroxyproline	5000	A	20190805	20190802	1	Pcol-144	other dose	33	99	Bright	33	1	3	young (day 1)
Hydroxyproline	5000	A	20190805	20190802	1	Pcol-144	other dose	33	99	Medium	0	0	3	young (day 1)
Hydroxyproline	5000	A	20190805	20190802	1	Pcol-144	other dose	33	99	Weak	0	0	3	young (day 1)
Hydroxyproline	5000	A	20190805	20190802	1	Pcol-144	other dose	33	99	None	0	0	3	young (day 1)
Hydroxyproline	0	A	20190806	20190802	2	Pcol-144	control	27	67	Bright	13	0.481481	2.48148	middle (day 2-4)
Hydroxyproline	0	A	20190806	20190802	2	Pcol-144	control	27	67	Medium	14	0.518519	2.48148	middle (day 2-4)
Hydroxyproline	0	A	20190806	20190802	2	Pcol-144	control	27	67	Weak	0	0	2.48148	middle (day 2-4)
Hydroxyproline	0	A	20190806	20190802	2	Pcol-144	control	27	67	None	0	0	2.48148	middle (day 2-4)
Hydroxyproline	50	A	20190806	20190802	2	Pcol-144	other dose	33	74	Bright	9	0.272727	2.24242	middle (day 2-4)
Hydroxyproline	50	A	20190806	20190802	2	Pcol-144	other dose	33	74	Medium	23	0.69697	2.24242	middle (day 2-4)
Hydroxyproline	50	A	20190806	20190802	2	Pcol-144	other dose	33	74	Weak	1	0.030303	2.24242	middle (day 2-4)
Hydroxyproline	50	A	20190806	20190802	2	Pcol-144	other dose	33	74	None	0	0	2.24242	middle (day 2-4)
Hydroxyproline	500	A	20190806	20190802	2	Pcol-144	effective	35	90	Bright	20	0.571429	2.57143	middle (day 2-4)
Hydroxyproline	500	A	20190806	20190802	2	Pcol-144	effective	35	90	Medium	15	0.428571	2.57143	middle (day 2-4)
Hydroxyproline	500	A	20190806	20190802	2	Pcol-144	effective	35	90	Weak	0	0	2.57143	middle (day 2-4)
Hydroxyproline	500	A	20190806	20190802	2	Pcol-144	effective	35	90	None	0	0	2.57143	middle (day 2-4)
Hydroxyproline	5000	A	20190806	20190802	2	Pcol-144	other dose	31	72	Bright	11	0.354839	2.32258	middle (day 2-4)
Hydroxyproline	5000	A	20190806	20190802	2	Pcol-144	other dose	31	72	Medium	19	0.612903	2.32258	middle (day 2-4)
Hydroxyproline	5000	A	20190806	20190802	2	Pcol-144	other dose	31	72	Weak	1	0.0322581	2.32258	middle (day 2-4)
Hydroxyproline	5000	A	20190806	20190802	2	Pcol-144	other dose	31	72	None	0	0	2.32258	middle (day 2-4)
Hydroxyproline	0	A	20190807	20190802	3	Pcol-144	control	24	56	Bright	8	0.333333	2.33333	middle (day 2-4)
Hydroxyproline	0	A	20190807	20190802	3	Pcol-144	control	24	56	Medium	16	0.666667	2.33333	middle (day 2-4)
Hydroxyproline	0	A	20190807	20190802	3	Pcol-144	control	24	56	Weak	0	0	2.33333	middle (day 2-4)
Hydroxyproline	0	A	20190807	20190802	3	Pcol-144	control	24	56	None	0	0	2.33333	middle (day 2-4)
Hydroxyproline	50	A	20190807	20190802	3	Pcol-144	other dose	29	60	Bright	4	0.137931	2.06897	middle (day 2-4)
Hydroxyproline	50	A	20190807	20190802	3	Pcol-144	other dose	29	60	Medium	23	0.793103	2.06897	middle (day 2-4)
Hydroxyproline	50	A	20190807	20190802	3	Pcol-144	other dose	29	60	Weak	2	0.0689655	2.06897	middle (day 2-4)
Hydroxyproline	50	A	20190807	20190802	3	Pcol-144	other dose	29	60	None	0	0	2.06897	middle (day 2-4)
Hydroxyproline	500	A	20190807	20190802	3	Pcol-144	effective	26	60	Bright	8	0.307692	2.30769	middle (day 2-4)
Hydroxyproline	500	A	20190807	20190802	3	Pcol-144	effective	26	60	Medium	18	0.692308	2.30769	middle (day 2-4)
Hydroxyproline	500	A	20190807	20190802	3	Pcol-144	effective	26	60	Weak	0	0	2.30769	middle (day 2-4)
Hydroxyproline	500	A	20190807	20190802	3	Pcol-144	effective	26	60	None	0	0	2.30769	middle (day 2-4)
Hydroxyproline	5000	A	20190807	20190802	3	Pcol-144	other dose	19	40	Bright	4	0.210526	2.10526	middle (day 2-4)
Hydroxyproline	5000	A	20190807	20190802	3	Pcol-144	other dose	19	40	Medium	13	0.684211	2.10526	middle (day 2-4)
Hydroxyproline	5000	A	20190807	20190802	3	Pcol-144	other dose	19	40	Weak	2	0.105263	2.10526	middle (day 2-4)
Hydroxyproline	5000	A	20190807	20190802	3	Pcol-144	other dose	19	40	None	0	0	2.10526	middle (day 2-4)
Hydroxyproline	0	A	20190808	20190802	4	Pcol-144	control	21	44	Bright	3	0.142857	2.09524	middle (day 2-4)
Hydroxyproline	0	A	20190808	20190802	4	Pcol-144	control	21	44	Medium	17	0.809524	2.09524	middle (day 2-4)
Hydroxyproline	0	A	20190808	20190802	4	Pcol-144	control	21	44	Weak	1	0.047619	2.09524	middle (day 2-4)
Hydroxyproline	0	A	20190808	20190802	4	Pcol-144	control	21	44	None	0	0	2.09524	middle (day 2-4)
Hydroxyproline	50	A	20190808	20190802	4	Pcol-144	other dose	21	41	Bright	1	0.047619	1.95238	middle (day 2-4)
Hydroxyproline	50	A	20190808	20190802	4	Pcol-144	other dose	21	41	Medium	18	0.857143	1.95238	middle (day 2-4)
Hydroxyproline	50	A	20190808	20190802	4	Pcol-144	other dose	21	41	Weak	2	0.0952381	1.95238	middle (day 2-4)
Hydroxyproline	50	A	20190808	20190802	4	Pcol-144	other dose	21	41	None	0	0	1.95238	middle (day 2-4)
Hydroxyproline	500	A	20190808	20190802	4	Pcol-144	effective	31	63	Bright	2	0.0645161	2.03226	middle (day 2-4)
Hydroxyproline	500	A	20190808	20190802	4	Pcol-144	effective	31	63	Medium	28	0.903226	2.03226	middle (day 2-4)
Hydroxyproline	500	A	20190808	20190802	4	Pcol-144	effective	31	63	Weak	1	0.0322581	2.03226	middle (day 2-4)
Hydroxyproline	500	A	20190808	20190802	4	Pcol-144	effective	31	63	None	0	0	2.03226	middle (day 2-4)
Hydroxyproline	5000	A	20190808	20190802	4	Pcol-144	other dose	20	38	Bright	1	0.05	1.9	middle (day 2-4)
Hydroxyproline	5000	A	20190808	20190802	4	Pcol-144	other dose	20	38	Medium	16	0.8	1.9	middle (day 2-4)
Hydroxyproline	5000	A	20190808	20190802	4	Pcol-144	other dose	20	38	Weak	3	0.15	1.9	middle (day 2-4)
Hydroxyproline	5000	A	20190808	20190802	4	Pcol-144	other dose	20	38	None	0	0	1.9	middle (day 2-4)
Hydroxyproline	0	A	20190809	20190802	5	Pcol-144	control	23	43	Bright	1	0.0434783	1.86957	old (>=5)
Hydroxyproline	0	A	20190809	20190802	5	Pcol-144	control	23	43	Medium	18	0.782609	1.86957	old (>=5)
Hydroxyproline	0	A	20190809	20190802	5	Pcol-144	control	23	43	Weak	4	0.173913	1.86957	old (>=5)
Hydroxyproline	0	A	20190809	20190802	5	Pcol-144	control	23	43	None	0	0	1.86957	old (>=5)
Hydroxyproline	50	A	20190809	20190802	5	Pcol-144	other dose	23	42	Bright	0	0	1.82609	old (>=5)
Hydroxyproline	50	A	20190809	20190802	5	Pcol-144	other dose	23	42	Medium	19	0.826087	1.82609	old (>=5)
Hydroxyproline	50	A	20190809	20190802	5	Pcol-144	other dose	23	42	Weak	4	0.173913	1.82609	old (>=5)
Hydroxyproline	50	A	20190809	20190802	5	Pcol-144	other dose	23	42	None	0	0	1.82609	old (>=5)
Hydroxyproline	500	A	20190809	20190802	5	Pcol-144	effective	25	48	Bright	1	0.04	1.92	old (>=5)
Hydroxyproline	500	A	20190809	20190802	5	Pcol-144	effective	25	48	Medium	21	0.84	1.92	old (>=5)
Hydroxyproline	500	A	20190809	20190802	5	Pcol-144	effective	25	48	Weak	3	0.12	1.92	old (>=5)
Hydroxyproline	500	A	20190809	20190802	5	Pcol-144	effective	25	48	None	0	0	1.92	old (>=5)
Hydroxyproline	5000	A	20190809	20190802	5	Pcol-144	other dose	14	27	Bright	1	0.0714286	1.92857	old (>=5)
Hydroxyproline	5000	A	20190809	20190802	5	Pcol-144	other dose	14	27	Medium	11	0.785714	1.92857	old (>=5)
Hydroxyproline	5000	A	20190809	20190802	5	Pcol-144	other dose	14	27	Weak	2	0.142857	1.92857	old (>=5)
Hydroxyproline	5000	A	20190809	20190802	5	Pcol-144	other dose	14	27	None	0	0	1.92857	old (>=5)
Hydroxyproline	0	A	20190812	20190802	8	Pcol-144	control	14	14	Bright	0	0	1	old (>=5)
Hydroxyproline	0	A	20190812	20190802	8	Pcol-144	control	14	14	Medium	1	0.0714286	1	old (>=5)
Hydroxyproline	0	A	20190812	20190802	8	Pcol-144	control	14	14	Weak	12	0.857143	1	old (>=5)
Hydroxyproline	0	A	20190812	20190802	8	Pcol-144	control	14	14	None	1	0.0714286	1	old (>=5)
Hydroxyproline	50	A	20190812	20190802	8	Pcol-144	other dose	13	11	Bright	0	0	0.846154	old (>=5)
Hydroxyproline	50	A	20190812	20190802	8	Pcol-144	other dose	13	11	Medium	0	0	0.846154	old (>=5)
Hydroxyproline	50	A	20190812	20190802	8	Pcol-144	other dose	13	11	Weak	11	0.846154	0.846154	old (>=5)
Hydroxyproline	50	A	20190812	20190802	8	Pcol-144	other dose	13	11	None	2	0.153846	0.846154	old (>=5)
Hydroxyproline	500	A	20190812	20190802	8	Pcol-144	effective	21	19	Bright	0	0	0.904762	old (>=5)
Hydroxyproline	500	A	20190812	20190802	8	Pcol-144	effective	21	19	Medium	0	0	0.904762	old (>=5)
Hydroxyproline	500	A	20190812	20190802	8	Pcol-144	effective	21	19	Weak	19	0.904762	0.904762	old (>=5)
Hydroxyproline	500	A	20190812	20190802	8	Pcol-144	effective	21	19	None	2	0.0952381	0.904762	old (>=5)
Hydroxyproline	5000	A	20190812	20190802	8	Pcol-144	other dose	16	14	Bright	0	0	0.875	old (>=5)
Hydroxyproline	5000	A	20190812	20190802	8	Pcol-144	other dose	16	14	Medium	1	0.0625	0.875	old (>=5)
Hydroxyproline	5000	A	20190812	20190802	8	Pcol-144	other dose	16	14	Weak	12	0.75	0.875	old (>=5)
Hydroxyproline	5000	A	20190812	20190802	8	Pcol-144	other dose	16	14	None	3	0.1875	0.875	old (>=5)
Proline	0	A	20190715	20190711	1	Pcol-144	control	16	48	Bright	16	1	3	young (day 1)
Proline	0	A	20190715	20190711	1	Pcol-144	control	16	48	Medium	0	0	3	young (day 1)
Proline	0	A	20190715	20190711	1	Pcol-144	control	16	48	Weak	0	0	3	young (day 1)
Proline	0	A	20190715	20190711	1	Pcol-144	control	16	48	None	0	0	3	young (day 1)
Proline	0	B	20190715	20190711	1	Pcol-144	control	23	69	Bright	23	1	3	young (day 1)
Proline	0	B	20190715	20190711	1	Pcol-144	control	23	69	Medium	0	0	3	young (day 1)
Proline	0	B	20190715	20190711	1	Pcol-144	control	23	69	Weak	0	0	3	young (day 1)
Proline	0	B	20190715	20190711	1	Pcol-144	control	23	69	None	0	0	3	young (day 1)
Proline	5	A	20190715	20190711	1	Pcol-144	other dose	17	51	Bright	17	1	3	young (day 1)
Proline	5	A	20190715	20190711	1	Pcol-144	other dose	17	51	Medium	0	0	3	young (day 1)
Proline	5	A	20190715	20190711	1	Pcol-144	other dose	17	51	Weak	0	0	3	young (day 1)
Proline	5	A	20190715	20190711	1	Pcol-144	other dose	17	51	None	0	0	3	young (day 1)
Proline	5	B	20190715	20190711	1	Pcol-144	other dose	19	57	Bright	19	1	3	young (day 1)
Proline	5	B	20190715	20190711	1	Pcol-144	other dose	19	57	Medium	0	0	3	young (day 1)
Proline	5	B	20190715	20190711	1	Pcol-144	other dose	19	57	Weak	0	0	3	young (day 1)
Proline	5	B	20190715	20190711	1	Pcol-144	other dose	19	57	None	0	0	3	young (day 1)
Proline	50	A	20190715	20190711	1	Pcol-144	other dose	14	41	Bright	13	0.928571	2.92857	young (day 1)
Proline	50	A	20190715	20190711	1	Pcol-144	other dose	14	41	Medium	1	0.0714286	2.92857	young (day 1)
Proline	50	A	20190715	20190711	1	Pcol-144	other dose	14	41	Weak	0	0	2.92857	young (day 1)
Proline	50	A	20190715	20190711	1	Pcol-144	other dose	14	41	None	0	0	2.92857	young (day 1)
Proline	50	B	20190715	20190711	1	Pcol-144	other dose	17	48	Bright	14	0.823529	2.82353	young (day 1)
Proline	50	B	20190715	20190711	1	Pcol-144	other dose	17	48	Medium	3	0.176471	2.82353	young (day 1)
Proline	50	B	20190715	20190711	1	Pcol-144	other dose	17	48	Weak	0	0	2.82353	young (day 1)
Proline	50	B	20190715	20190711	1	Pcol-144	other dose	17	48	None	0	0	2.82353	young (day 1)
Proline	500	A	20190715	20190711	1	Pcol-144	effective	10	30	Bright	10	1	3	young (day 1)
Proline	500	A	20190715	20190711	1	Pcol-144	effective	10	30	Medium	0	0	3	young (day 1)
Proline	500	A	20190715	20190711	1	Pcol-144	effective	10	30	Weak	0	0	3	young (day 1)
Proline	500	A	20190715	20190711	1	Pcol-144	effective	10	30	None	0	0	3	young (day 1)
Proline	500	B	20190715	20190711	1	Pcol-144	effective	19	57	Bright	19	1	3	young (day 1)
Proline	500	B	20190715	20190711	1	Pcol-144	effective	19	57	Medium	0	0	3	young (day 1)
Proline	500	B	20190715	20190711	1	Pcol-144	effective	19	57	Weak	0	0	3	young (day 1)
Proline	500	B	20190715	20190711	1	Pcol-144	effective	19	57	None	0	0	3	young (day 1)
Proline	0	A	20190717	20190711	3	Pcol-144	control	15	29	Bright	4	0.266667	1.93333	middle (day 2-4)
Proline	0	A	20190717	20190711	3	Pcol-144	control	15	29	Medium	6	0.4	1.93333	middle (day 2-4)
Proline	0	A	20190717	20190711	3	Pcol-144	control	15	29	Weak	5	0.333333	1.93333	middle (day 2-4)
Proline	0	A	20190717	20190711	3	Pcol-144	control	15	29	None	0	0	1.93333	middle (day 2-4)
Proline	0	B	20190717	20190711	3	Pcol-144	control	17	28	Bright	1	0.0588235	1.64706	middle (day 2-4)
Proline	0	B	20190717	20190711	3	Pcol-144	control	17	28	Medium	9	0.529412	1.64706	middle (day 2-4)
Proline	0	B	20190717	20190711	3	Pcol-144	control	17	28	Weak	7	0.411765	1.64706	middle (day 2-4)
Proline	0	B	20190717	20190711	3	Pcol-144	control	17	28	None	0	0	1.64706	middle (day 2-4)
Proline	5	A	20190717	20190711	3	Pcol-144	other dose	14	26	Bright	3	0.214286	1.85714	middle (day 2-4)
Proline	5	A	20190717	20190711	3	Pcol-144	other dose	14	26	Medium	6	0.428571	1.85714	middle (day 2-4)
Proline	5	A	20190717	20190711	3	Pcol-144	other dose	14	26	Weak	5	0.357143	1.85714	middle (day 2-4)
Proline	5	A	20190717	20190711	3	Pcol-144	other dose	14	26	None	0	0	1.85714	middle (day 2-4)
Proline	5	B	20190717	20190711	3	Pcol-144	other dose	20	26	Bright	0	0	1.3	middle (day 2-4)
Proline	5	B	20190717	20190711	3	Pcol-144	other dose	20	26	Medium	6	0.3	1.3	middle (day 2-4)
Proline	5	B	20190717	20190711	3	Pcol-144	other dose	20	26	Weak	14	0.7	1.3	middle (day 2-4)
Proline	5	B	20190717	20190711	3	Pcol-144	other dose	20	26	None	0	0	1.3	middle (day 2-4)
Proline	50	A	20190717	20190711	3	Pcol-144	other dose	14	28	Bright	3	0.214286	2	middle (day 2-4)
Proline	50	A	20190717	20190711	3	Pcol-144	other dose	14	28	Medium	8	0.571429	2	middle (day 2-4)
Proline	50	A	20190717	20190711	3	Pcol-144	other dose	14	28	Weak	3	0.214286	2	middle (day 2-4)
Proline	50	A	20190717	20190711	3	Pcol-144	other dose	14	28	None	0	0	2	middle (day 2-4)
Proline	50	B	20190717	20190711	3	Pcol-144	other dose	13	23	Bright	2	0.153846	1.76923	middle (day 2-4)
Proline	50	B	20190717	20190711	3	Pcol-144	other dose	13	23	Medium	6	0.461538	1.76923	middle (day 2-4)
Proline	50	B	20190717	20190711	3	Pcol-144	other dose	13	23	Weak	5	0.384615	1.76923	middle (day 2-4)
Proline	50	B	20190717	20190711	3	Pcol-144	other dose	13	23	None	0	0	1.76923	middle (day 2-4)
Proline	500	A	20190717	20190711	3	Pcol-144	effective	10	15	Bright	0	0	1.5	middle (day 2-4)
Proline	500	A	20190717	20190711	3	Pcol-144	effective	10	15	Medium	5	0.5	1.5	middle (day 2-4)
Proline	500	A	20190717	20190711	3	Pcol-144	effective	10	15	Weak	5	0.5	1.5	middle (day 2-4)
Proline	500	A	20190717	20190711	3	Pcol-144	effective	10	15	None	0	0	1.5	middle (day 2-4)
Proline	500	B	20190717	20190711	3	Pcol-144	effective	20	40	Bright	7	0.35	2	middle (day 2-4)
Proline	500	B	20190717	20190711	3	Pcol-144	effective	20	40	Medium	6	0.3	2	middle (day 2-4)
Proline	500	B	20190717	20190711	3	Pcol-144	effective	20	40	Weak	7	0.35	2	middle (day 2-4)
Proline	500	B	20190717	20190711	3	Pcol-144	effective	20	40	None	0	0	2	middle (day 2-4)
Proline	0	A	20190718	20190711	4	Pcol-144	control	11	14	Bright	1	0.0909091	1.27273	middle (day 2-4)
Proline	0	A	20190718	20190711	4	Pcol-144	control	11	14	Medium	3	0.272727	1.27273	middle (day 2-4)
Proline	0	A	20190718	20190711	4	Pcol-144	control	11	14	Weak	5	0.454545	1.27273	middle (day 2-4)
Proline	0	A	20190718	20190711	4	Pcol-144	control	11	14	None	2	0.181818	1.27273	middle (day 2-4)
Proline	0	B	20190718	20190711	4	Pcol-144	control	17	13	Bright	0	0	0.764706	middle (day 2-4)
Proline	0	B	20190718	20190711	4	Pcol-144	control	17	13	Medium	1	0.0588235	0.764706	middle (day 2-4)
Proline	0	B	20190718	20190711	4	Pcol-144	control	17	13	Weak	11	0.647059	0.764706	middle (day 2-4)
Proline	0	B	20190718	20190711	4	Pcol-144	control	17	13	None	5	0.294118	0.764706	middle (day 2-4)
Proline	5	A	20190718	20190711	4	Pcol-144	other dose	12	11	Bright	0	0	0.916667	middle (day 2-4)
Proline	5	A	20190718	20190711	4	Pcol-144	other dose	12	11	Medium	1	0.0833333	0.916667	middle (day 2-4)
Proline	5	A	20190718	20190711	4	Pcol-144	other dose	12	11	Weak	9	0.75	0.916667	middle (day 2-4)
Proline	5	A	20190718	20190711	4	Pcol-144	other dose	12	11	None	2	0.166667	0.916667	middle (day 2-4)
Proline	5	B	20190718	20190711	4	Pcol-144	other dose	18	19	Bright	0	0	1.05556	middle (day 2-4)
Proline	5	B	20190718	20190711	4	Pcol-144	other dose	18	19	Medium	3	0.166667	1.05556	middle (day 2-4)
Proline	5	B	20190718	20190711	4	Pcol-144	other dose	18	19	Weak	13	0.722222	1.05556	middle (day 2-4)
Proline	5	B	20190718	20190711	4	Pcol-144	other dose	18	19	None	2	0.111111	1.05556	middle (day 2-4)
Proline	50	A	20190718	20190711	4	Pcol-144	other dose	13	21	Bright	2	0.153846	1.61538	middle (day 2-4)
Proline	50	A	20190718	20190711	4	Pcol-144	other dose	13	21	Medium	5	0.384615	1.61538	middle (day 2-4)
Proline	50	A	20190718	20190711	4	Pcol-144	other dose	13	21	Weak	5	0.384615	1.61538	middle (day 2-4)
Proline	50	A	20190718	20190711	4	Pcol-144	other dose	13	21	None	1	0.0769231	1.61538	middle (day 2-4)
Proline	50	B	20190718	20190711	4	Pcol-144	other dose	15	22	Bright	0	0	1.46667	middle (day 2-4)
Proline	50	B	20190718	20190711	4	Pcol-144	other dose	15	22	Medium	7	0.466667	1.46667	middle (day 2-4)
Proline	50	B	20190718	20190711	4	Pcol-144	other dose	15	22	Weak	8	0.533333	1.46667	middle (day 2-4)
Proline	50	B	20190718	20190711	4	Pcol-144	other dose	15	22	None	0	0	1.46667	middle (day 2-4)
Proline	500	A	20190718	20190711	4	Pcol-144	effective	9	10	Bright	0	0	1.11111	middle (day 2-4)
Proline	500	A	20190718	20190711	4	Pcol-144	effective	9	10	Medium	2	0.222222	1.11111	middle (day 2-4)
Proline	500	A	20190718	20190711	4	Pcol-144	effective	9	10	Weak	6	0.666667	1.11111	middle (day 2-4)
Proline	500	A	20190718	20190711	4	Pcol-144	effective	9	10	None	1	0.111111	1.11111	middle (day 2-4)
Proline	500	B	20190718	20190711	4	Pcol-144	effective	22	32	Bright	2	0.0909091	1.45455	middle (day 2-4)
Proline	500	B	20190718	20190711	4	Pcol-144	effective	22	32	Medium	8	0.363636	1.45455	middle (day 2-4)
Proline	500	B	20190718	20190711	4	Pcol-144	effective	22	32	Weak	10	0.454545	1.45455	middle (day 2-4)
Proline	500	B	20190718	20190711	4	Pcol-144	effective	22	32	None	2	0.0909091	1.45455	middle (day 2-4)
Proline	0	A	20190719	20190711	5	Pcol-144	control	14	3	Bright	0	0	0.214286	old (>=5)
Proline	0	A	20190719	20190711	5	Pcol-144	control	14	3	Medium	0	0	0.214286	old (>=5)
Proline	0	A	20190719	20190711	5	Pcol-144	control	14	3	Weak	3	0.214286	0.214286	old (>=5)
Proline	0	A	20190719	20190711	5	Pcol-144	control	14	3	None	11	0.785714	0.214286	old (>=5)
Proline	0	B	20190719	20190711	5	Pcol-144	control	15	2	Bright	0	0	0.133333	old (>=5)
Proline	0	B	20190719	20190711	5	Pcol-144	control	15	2	Medium	0	0	0.133333	old (>=5)
Proline	0	B	20190719	20190711	5	Pcol-144	control	15	2	Weak	2	0.133333	0.133333	old (>=5)
Proline	0	B	20190719	20190711	5	Pcol-144	control	15	2	None	13	0.866667	0.133333	old (>=5)
Proline	5	A	20190719	20190711	5	Pcol-144	other dose	15	4	Bright	0	0	0.266667	old (>=5)
Proline	5	A	20190719	20190711	5	Pcol-144	other dose	15	4	Medium	1	0.0666667	0.266667	old (>=5)
Proline	5	A	20190719	20190711	5	Pcol-144	other dose	15	4	Weak	2	0.133333	0.266667	old (>=5)
Proline	5	A	20190719	20190711	5	Pcol-144	other dose	15	4	None	12	0.8	0.266667	old (>=5)
Proline	5	B	20190719	20190711	5	Pcol-144	other dose	17	3	Bright	0	0	0.176471	old (>=5)
Proline	5	B	20190719	20190711	5	Pcol-144	other dose	17	3	Medium	1	0.0588235	0.176471	old (>=5)
Proline	5	B	20190719	20190711	5	Pcol-144	other dose	17	3	Weak	1	0.0588235	0.176471	old (>=5)
Proline	5	B	20190719	20190711	5	Pcol-144	other dose	17	3	None	15	0.882353	0.176471	old (>=5)
Proline	50	A	20190719	20190711	5	Pcol-144	other dose	12	9	Bright	0	0	0.75	old (>=5)
Proline	50	A	20190719	20190711	5	Pcol-144	other dose	12	9	Medium	1	0.0833333	0.75	old (>=5)
Proline	50	A	20190719	20190711	5	Pcol-144	other dose	12	9	Weak	7	0.583333	0.75	old (>=5)
Proline	50	A	20190719	20190711	5	Pcol-144	other dose	12	9	None	4	0.333333	0.75	old (>=5)
Proline	50	B	20190719	20190711	5	Pcol-144	other dose	15	8	Bright	0	0	0.533333	old (>=5)
Proline	50	B	20190719	20190711	5	Pcol-144	other dose	15	8	Medium	1	0.0666667	0.533333	old (>=5)
Proline	50	B	20190719	20190711	5	Pcol-144	other dose	15	8	Weak	6	0.4	0.533333	old (>=5)
Proline	50	B	20190719	20190711	5	Pcol-144	other dose	15	8	None	8	0.533333	0.533333	old (>=5)
Proline	500	A	20190719	20190711	5	Pcol-144	effective	4	5	Bright	0	0	1.25	old (>=5)
Proline	500	A	20190719	20190711	5	Pcol-144	effective	4	5	Medium	2	0.5	1.25	old (>=5)
Proline	500	A	20190719	20190711	5	Pcol-144	effective	4	5	Weak	1	0.25	1.25	old (>=5)
Proline	500	A	20190719	20190711	5	Pcol-144	effective	4	5	None	1	0.25	1.25	old (>=5)
Proline	500	B	20190719	20190711	5	Pcol-144	effective	19	12	Bright	2	0.105263	0.631579	old (>=5)
Proline	500	B	20190719	20190711	5	Pcol-144	effective	19	12	Medium	0	0	0.631579	old (>=5)
Proline	500	B	20190719	20190711	5	Pcol-144	effective	19	12	Weak	6	0.315789	0.631579	old (>=5)
Proline	500	B	20190719	20190711	5	Pcol-144	effective	19	12	None	11	0.578947	0.631579	old (>=5)
Proline	0	A	20190722	20190711	8	Pcol-144	control	8	5	Bright	0	0	0.625	old (>=5)
Proline	0	A	20190722	20190711	8	Pcol-144	control	8	5	Medium	0	0	0.625	old (>=5)
Proline	0	A	20190722	20190711	8	Pcol-144	control	8	5	Weak	5	0.625	0.625	old (>=5)
Proline	0	A	20190722	20190711	8	Pcol-144	control	8	5	None	3	0.375	0.625	old (>=5)
Proline	0	B	20190722	20190711	8	Pcol-144	control	14	1	Bright	0	0	0.0714286	old (>=5)
Proline	0	B	20190722	20190711	8	Pcol-144	control	14	1	Medium	0	0	0.0714286	old (>=5)
Proline	0	B	20190722	20190711	8	Pcol-144	control	14	1	Weak	1	0.0714286	0.0714286	old (>=5)
Proline	0	B	20190722	20190711	8	Pcol-144	control	14	1	None	13	0.928571	0.0714286	old (>=5)
Proline	5	A	20190722	20190711	8	Pcol-144	other dose	12	2	Bright	0	0	0.166667	old (>=5)
Proline	5	A	20190722	20190711	8	Pcol-144	other dose	12	2	Medium	0	0	0.166667	old (>=5)
Proline	5	A	20190722	20190711	8	Pcol-144	other dose	12	2	Weak	2	0.166667	0.166667	old (>=5)
Proline	5	A	20190722	20190711	8	Pcol-144	other dose	12	2	None	10	0.833333	0.166667	old (>=5)
Proline	5	B	20190722	20190711	8	Pcol-144	other dose	6	1	Bright	0	0	0.166667	old (>=5)
Proline	5	B	20190722	20190711	8	Pcol-144	other dose	6	1	Medium	0	0	0.166667	old (>=5)
Proline	5	B	20190722	20190711	8	Pcol-144	other dose	6	1	Weak	1	0.166667	0.166667	old (>=5)
Proline	5	B	20190722	20190711	8	Pcol-144	other dose	6	1	None	5	0.833333	0.166667	old (>=5)
Proline	50	A	20190722	20190711	8	Pcol-144	other dose	11	2	Bright	0	0	0.181818	old (>=5)
Proline	50	A	20190722	20190711	8	Pcol-144	other dose	11	2	Medium	0	0	0.181818	old (>=5)
Proline	50	A	20190722	20190711	8	Pcol-144	other dose	11	2	Weak	2	0.181818	0.181818	old (>=5)
Proline	50	A	20190722	20190711	8	Pcol-144	other dose	11	2	None	9	0.818182	0.181818	old (>=5)
Proline	50	B	20190722	20190711	8	Pcol-144	other dose	14	3	Bright	0	0	0.214286	old (>=5)
Proline	50	B	20190722	20190711	8	Pcol-144	other dose	14	3	Medium	0	0	0.214286	old (>=5)
Proline	50	B	20190722	20190711	8	Pcol-144	other dose	14	3	Weak	3	0.214286	0.214286	old (>=5)
Proline	50	B	20190722	20190711	8	Pcol-144	other dose	14	3	None	11	0.785714	0.214286	old (>=5)
Proline	500	A	20190722	20190711	8	Pcol-144	effective	2	0	Bright	0	0	0	old (>=5)
Proline	500	A	20190722	20190711	8	Pcol-144	effective	2	0	Medium	0	0	0	old (>=5)
Proline	500	A	20190722	20190711	8	Pcol-144	effective	2	0	Weak	0	0	0	old (>=5)
Proline	500	A	20190722	20190711	8	Pcol-144	effective	2	0	None	2	1	0	old (>=5)
Proline	500	B	20190722	20190711	8	Pcol-144	effective	17	4	Bright	0	0	0.235294	old (>=5)
Proline	500	B	20190722	20190711	8	Pcol-144	effective	17	4	Medium	0	0	0.235294	old (>=5)
Proline	500	B	20190722	20190711	8	Pcol-144	effective	17	4	Weak	4	0.235294	0.235294	old (>=5)
Proline	500	B	20190722	20190711	8	Pcol-144	effective	17	4	None	13	0.764706	0.235294	old (>=5)
Proline	0	A	20190722	20190718	1	Pcol-144	control	35	100	Bright	30	0.857143	2.85714	young (day 1)
Proline	0	A	20190722	20190718	1	Pcol-144	control	35	100	Medium	5	0.142857	2.85714	young (day 1)
Proline	0	A	20190722	20190718	1	Pcol-144	control	35	100	Weak	0	0	2.85714	young (day 1)
Proline	0	A	20190722	20190718	1	Pcol-144	control	35	100	None	0	0	2.85714	young (day 1)
Proline	0	B	20190722	20190718	1	Pcol-144	control	40	116	Bright	36	0.9	2.9	young (day 1)
Proline	0	B	20190722	20190718	1	Pcol-144	control	40	116	Medium	4	0.1	2.9	young (day 1)
Proline	0	B	20190722	20190718	1	Pcol-144	control	40	116	Weak	0	0	2.9	young (day 1)
Proline	0	B	20190722	20190718	1	Pcol-144	control	40	116	None	0	0	2.9	young (day 1)
Proline	5	A	20190722	20190718	1	Pcol-144	other dose	53	151	Bright	45	0.849057	2.84906	young (day 1)
Proline	5	A	20190722	20190718	1	Pcol-144	other dose	53	151	Medium	8	0.150943	2.84906	young (day 1)
Proline	5	A	20190722	20190718	1	Pcol-144	other dose	53	151	Weak	0	0	2.84906	young (day 1)
Proline	5	A	20190722	20190718	1	Pcol-144	other dose	53	151	None	0	0	2.84906	young (day 1)
Proline	5	B	20190722	20190718	1	Pcol-144	other dose	40	112	Bright	32	0.8	2.8	young (day 1)
Proline	5	B	20190722	20190718	1	Pcol-144	other dose	40	112	Medium	8	0.2	2.8	young (day 1)
Proline	5	B	20190722	20190718	1	Pcol-144	other dose	40	112	Weak	0	0	2.8	young (day 1)
Proline	5	B	20190722	20190718	1	Pcol-144	other dose	40	112	None	0	0	2.8	young (day 1)
Proline	50	A	20190722	20190718	1	Pcol-144	other dose	44	130	Bright	42	0.954545	2.95455	young (day 1)
Proline	50	A	20190722	20190718	1	Pcol-144	other dose	44	130	Medium	2	0.0454545	2.95455	young (day 1)
Proline	50	A	20190722	20190718	1	Pcol-144	other dose	44	130	Weak	0	0	2.95455	young (day 1)
Proline	50	A	20190722	20190718	1	Pcol-144	other dose	44	130	None	0	0	2.95455	young (day 1)
Proline	50	B	20190722	20190718	1	Pcol-144	other dose	38	111	Bright	35	0.921053	2.92105	young (day 1)
Proline	50	B	20190722	20190718	1	Pcol-144	other dose	38	111	Medium	3	0.0789474	2.92105	young (day 1)
Proline	50	B	20190722	20190718	1	Pcol-144	other dose	38	111	Weak	0	0	2.92105	young (day 1)
Proline	50	B	20190722	20190718	1	Pcol-144	other dose	38	111	None	0	0	2.92105	young (day 1)
Proline	500	A	20190722	20190718	1	Pcol-144	effective	45	130	Bright	40	0.888889	2.88889	young (day 1)
Proline	500	A	20190722	20190718	1	Pcol-144	effective	45	130	Medium	5	0.111111	2.88889	young (day 1)
Proline	500	A	20190722	20190718	1	Pcol-144	effective	45	130	Weak	0	0	2.88889	young (day 1)
Proline	500	A	20190722	20190718	1	Pcol-144	effective	45	130	None	0	0	2.88889	young (day 1)
Proline	500	B	20190722	20190718	1	Pcol-144	effective	31	90	Bright	28	0.903226	2.90323	young (day 1)
Proline	500	B	20190722	20190718	1	Pcol-144	effective	31	90	Medium	3	0.0967742	2.90323	young (day 1)
Proline	500	B	20190722	20190718	1	Pcol-144	effective	31	90	Weak	0	0	2.90323	young (day 1)
Proline	500	B	20190722	20190718	1	Pcol-144	effective	31	90	None	0	0	2.90323	young (day 1)
Proline	0	A	20190723	20190718	2	Pcol-144	control	32	71	Bright	7	0.21875	2.21875	middle (day 2-4)
Proline	0	A	20190723	20190718	2	Pcol-144	control	32	71	Medium	25	0.78125	2.21875	middle (day 2-4)
Proline	0	A	20190723	20190718	2	Pcol-144	control	32	71	Weak	0	0	2.21875	middle (day 2-4)
Proline	0	A	20190723	20190718	2	Pcol-144	control	32	71	None	0	0	2.21875	middle (day 2-4)
Proline	0	B	20190723	20190718	2	Pcol-144	control	30	65	Bright	6	0.2	2.16667	middle (day 2-4)
Proline	0	B	20190723	20190718	2	Pcol-144	control	30	65	Medium	23	0.766667	2.16667	middle (day 2-4)
Proline	0	B	20190723	20190718	2	Pcol-144	control	30	65	Weak	1	0.0333333	2.16667	middle (day 2-4)
Proline	0	B	20190723	20190718	2	Pcol-144	control	30	65	None	0	0	2.16667	middle (day 2-4)
Proline	5	A	20190723	20190718	2	Pcol-144	other dose	36	77	Bright	10	0.277778	2.13889	middle (day 2-4)
Proline	5	A	20190723	20190718	2	Pcol-144	other dose	36	77	Medium	21	0.583333	2.13889	middle (day 2-4)
Proline	5	A	20190723	20190718	2	Pcol-144	other dose	36	77	Weak	5	0.138889	2.13889	middle (day 2-4)
Proline	5	A	20190723	20190718	2	Pcol-144	other dose	36	77	None	0	0	2.13889	middle (day 2-4)
Proline	5	B	20190723	20190718	2	Pcol-144	other dose	36	83	Bright	16	0.444444	2.30556	middle (day 2-4)
Proline	5	B	20190723	20190718	2	Pcol-144	other dose	36	83	Medium	15	0.416667	2.30556	middle (day 2-4)
Proline	5	B	20190723	20190718	2	Pcol-144	other dose	36	83	Weak	5	0.138889	2.30556	middle (day 2-4)
Proline	5	B	20190723	20190718	2	Pcol-144	other dose	36	83	None	0	0	2.30556	middle (day 2-4)
Proline	50	A	20190723	20190718	2	Pcol-144	other dose	16	39	Bright	11	0.6875	2.4375	middle (day 2-4)
Proline	50	A	20190723	20190718	2	Pcol-144	other dose	16	39	Medium	1	0.0625	2.4375	middle (day 2-4)
Proline	50	A	20190723	20190718	2	Pcol-144	other dose	16	39	Weak	4	0.25	2.4375	middle (day 2-4)
Proline	50	A	20190723	20190718	2	Pcol-144	other dose	16	39	None	0	0	2.4375	middle (day 2-4)
Proline	50	B	20190723	20190718	2	Pcol-144	other dose	35	81	Bright	11	0.314286	2.31429	middle (day 2-4)
Proline	50	B	20190723	20190718	2	Pcol-144	other dose	35	81	Medium	24	0.685714	2.31429	middle (day 2-4)
Proline	50	B	20190723	20190718	2	Pcol-144	other dose	35	81	Weak	0	0	2.31429	middle (day 2-4)
Proline	50	B	20190723	20190718	2	Pcol-144	other dose	35	81	None	0	0	2.31429	middle (day 2-4)
Proline	500	A	20190723	20190718	2	Pcol-144	effective	37	87	Bright	15	0.405405	2.35135	middle (day 2-4)
Proline	500	A	20190723	20190718	2	Pcol-144	effective	37	87	Medium	20	0.540541	2.35135	middle (day 2-4)
Proline	500	A	20190723	20190718	2	Pcol-144	effective	37	87	Weak	2	0.0540541	2.35135	middle (day 2-4)
Proline	500	A	20190723	20190718	2	Pcol-144	effective	37	87	None	0	0	2.35135	middle (day 2-4)
Proline	500	B	20190723	20190718	2	Pcol-144	effective	28	63	Bright	7	0.25	2.25	middle (day 2-4)
Proline	500	B	20190723	20190718	2	Pcol-144	effective	28	63	Medium	21	0.75	2.25	middle (day 2-4)
Proline	500	B	20190723	20190718	2	Pcol-144	effective	28	63	Weak	0	0	2.25	middle (day 2-4)
Proline	500	B	20190723	20190718	2	Pcol-144	effective	28	63	None	0	0	2.25	middle (day 2-4)
Proline	0	A	20190724	20190718	3	Pcol-144	control	22	41	Bright	3	0.136364	1.86364	middle (day 2-4)
Proline	0	A	20190724	20190718	3	Pcol-144	control	22	41	Medium	13	0.590909	1.86364	middle (day 2-4)
Proline	0	A	20190724	20190718	3	Pcol-144	control	22	41	Weak	6	0.272727	1.86364	middle (day 2-4)
Proline	0	A	20190724	20190718	3	Pcol-144	control	22	41	None	0	0	1.86364	middle (day 2-4)
Proline	0	B	20190724	20190718	3	Pcol-144	control	31	52	Bright	1	0.0322581	1.67742	middle (day 2-4)
Proline	0	B	20190724	20190718	3	Pcol-144	control	31	52	Medium	19	0.612903	1.67742	middle (day 2-4)
Proline	0	B	20190724	20190718	3	Pcol-144	control	31	52	Weak	11	0.354839	1.67742	middle (day 2-4)
Proline	0	B	20190724	20190718	3	Pcol-144	control	31	52	None	0	0	1.67742	middle (day 2-4)
Proline	5	A	20190724	20190718	3	Pcol-144	other dose	30	56	Bright	3	0.1	1.86667	middle (day 2-4)
Proline	5	A	20190724	20190718	3	Pcol-144	other dose	30	56	Medium	21	0.7	1.86667	middle (day 2-4)
Proline	5	A	20190724	20190718	3	Pcol-144	other dose	30	56	Weak	5	0.166667	1.86667	middle (day 2-4)
Proline	5	A	20190724	20190718	3	Pcol-144	other dose	30	56	None	1	0.0333333	1.86667	middle (day 2-4)
Proline	5	B	20190724	20190718	3	Pcol-144	other dose	36	65	Bright	2	0.0555556	1.80556	middle (day 2-4)
Proline	5	B	20190724	20190718	3	Pcol-144	other dose	36	65	Medium	26	0.722222	1.80556	middle (day 2-4)
Proline	5	B	20190724	20190718	3	Pcol-144	other dose	36	65	Weak	7	0.194444	1.80556	middle (day 2-4)
Proline	5	B	20190724	20190718	3	Pcol-144	other dose	36	65	None	1	0.0277778	1.80556	middle (day 2-4)
Proline	50	A	20190724	20190718	3	Pcol-144	other dose	28	50	Bright	4	0.142857	1.78571	middle (day 2-4)
Proline	50	A	20190724	20190718	3	Pcol-144	other dose	28	50	Medium	15	0.535714	1.78571	middle (day 2-4)
Proline	50	A	20190724	20190718	3	Pcol-144	other dose	28	50	Weak	8	0.285714	1.78571	middle (day 2-4)
Proline	50	A	20190724	20190718	3	Pcol-144	other dose	28	50	None	1	0.0357143	1.78571	middle (day 2-4)
Proline	50	B	20190724	20190718	3	Pcol-144	other dose	25	42	Bright	1	0.04	1.68	middle (day 2-4)
Proline	50	B	20190724	20190718	3	Pcol-144	other dose	25	42	Medium	15	0.6	1.68	middle (day 2-4)
Proline	50	B	20190724	20190718	3	Pcol-144	other dose	25	42	Weak	9	0.36	1.68	middle (day 2-4)
Proline	50	B	20190724	20190718	3	Pcol-144	other dose	25	42	None	0	0	1.68	middle (day 2-4)
Proline	500	A	20190724	20190718	3	Pcol-144	effective	34	60	Bright	2	0.0588235	1.76471	middle (day 2-4)
Proline	500	A	20190724	20190718	3	Pcol-144	effective	34	60	Medium	22	0.647059	1.76471	middle (day 2-4)
Proline	500	A	20190724	20190718	3	Pcol-144	effective	34	60	Weak	10	0.294118	1.76471	middle (day 2-4)
Proline	500	A	20190724	20190718	3	Pcol-144	effective	34	60	None	0	0	1.76471	middle (day 2-4)
Proline	500	B	20190724	20190718	3	Pcol-144	effective	22	39	Bright	3	0.136364	1.77273	middle (day 2-4)
Proline	500	B	20190724	20190718	3	Pcol-144	effective	22	39	Medium	11	0.5	1.77273	middle (day 2-4)
Proline	500	B	20190724	20190718	3	Pcol-144	effective	22	39	Weak	8	0.363636	1.77273	middle (day 2-4)
Proline	500	B	20190724	20190718	3	Pcol-144	effective	22	39	None	0	0	1.77273	middle (day 2-4)
Proline	0	A	20190725	20190718	4	Pcol-144	control	28	41	Bright	3	0.107143	1.46429	middle (day 2-4)
Proline	0	A	20190725	20190718	4	Pcol-144	control	28	41	Medium	7	0.25	1.46429	middle (day 2-4)
Proline	0	A	20190725	20190718	4	Pcol-144	control	28	41	Weak	18	0.642857	1.46429	middle (day 2-4)
Proline	0	A	20190725	20190718	4	Pcol-144	control	28	41	None	0	0	1.46429	middle (day 2-4)
Proline	0	B	20190725	20190718	4	Pcol-144	control	29	34	Bright	0	0	1.17241	middle (day 2-4)
Proline	0	B	20190725	20190718	4	Pcol-144	control	29	34	Medium	6	0.206897	1.17241	middle (day 2-4)
Proline	0	B	20190725	20190718	4	Pcol-144	control	29	34	Weak	22	0.758621	1.17241	middle (day 2-4)
Proline	0	B	20190725	20190718	4	Pcol-144	control	29	34	None	1	0.0344828	1.17241	middle (day 2-4)
Proline	5	A	20190725	20190718	4	Pcol-144	other dose	29	30	Bright	0	0	1.03448	middle (day 2-4)
Proline	5	A	20190725	20190718	4	Pcol-144	other dose	29	30	Medium	6	0.206897	1.03448	middle (day 2-4)
Proline	5	A	20190725	20190718	4	Pcol-144	other dose	29	30	Weak	18	0.62069	1.03448	middle (day 2-4)
Proline	5	A	20190725	20190718	4	Pcol-144	other dose	29	30	None	5	0.172414	1.03448	middle (day 2-4)
Proline	5	B	20190725	20190718	4	Pcol-144	other dose	30	33	Bright	0	0	1.1	middle (day 2-4)
Proline	5	B	20190725	20190718	4	Pcol-144	other dose	30	33	Medium	7	0.233333	1.1	middle (day 2-4)
Proline	5	B	20190725	20190718	4	Pcol-144	other dose	30	33	Weak	19	0.633333	1.1	middle (day 2-4)
Proline	5	B	20190725	20190718	4	Pcol-144	other dose	30	33	None	4	0.133333	1.1	middle (day 2-4)
Proline	50	A	20190725	20190718	4	Pcol-144	other dose	29	34	Bright	0	0	1.17241	middle (day 2-4)
Proline	50	A	20190725	20190718	4	Pcol-144	other dose	29	34	Medium	6	0.206897	1.17241	middle (day 2-4)
Proline	50	A	20190725	20190718	4	Pcol-144	other dose	29	34	Weak	22	0.758621	1.17241	middle (day 2-4)
Proline	50	A	20190725	20190718	4	Pcol-144	other dose	29	34	None	1	0.0344828	1.17241	middle (day 2-4)
Proline	50	B	20190725	20190718	4	Pcol-144	other dose	30	47	Bright	1	0.0333333	1.56667	middle (day 2-4)
Proline	50	B	20190725	20190718	4	Pcol-144	other dose	30	47	Medium	16	0.533333	1.56667	middle (day 2-4)
Proline	50	B	20190725	20190718	4	Pcol-144	other dose	30	47	Weak	12	0.4	1.56667	middle (day 2-4)
Proline	50	B	20190725	20190718	4	Pcol-144	other dose	30	47	None	1	0.0333333	1.56667	middle (day 2-4)
Proline	500	A	20190725	20190718	4	Pcol-144	effective	36	39	Bright	1	0.0277778	1.08333	middle (day 2-4)
Proline	500	A	20190725	20190718	4	Pcol-144	effective	36	39	Medium	7	0.194444	1.08333	middle (day 2-4)
Proline	500	A	20190725	20190718	4	Pcol-144	effective	36	39	Weak	22	0.611111	1.08333	middle (day 2-4)
Proline	500	A	20190725	20190718	4	Pcol-144	effective	36	39	None	6	0.166667	1.08333	middle (day 2-4)
Proline	500	B	20190725	20190718	4	Pcol-144	effective	23	29	Bright	0	0	1.26087	middle (day 2-4)
Proline	500	B	20190725	20190718	4	Pcol-144	effective	23	29	Medium	8	0.347826	1.26087	middle (day 2-4)
Proline	500	B	20190725	20190718	4	Pcol-144	effective	23	29	Weak	13	0.565217	1.26087	middle (day 2-4)
Proline	500	B	20190725	20190718	4	Pcol-144	effective	23	29	None	2	0.0869565	1.26087	middle (day 2-4)
Proline	0	A	20190805	20190802	1	Pcol-144	control	49	147	Bright	49	1	3	young (day 1)
Proline	0	A	20190805	20190802	1	Pcol-144	control	49	147	Medium	0	0	3	young (day 1)
Proline	0	A	20190805	20190802	1	Pcol-144	control	49	147	Weak	0	0	3	young (day 1)
Proline	0	A	20190805	20190802	1	Pcol-144	control	49	147	None	0	0	3	young (day 1)
Proline	50	A	20190805	20190802	1	Pcol-144	other dose	56	168	Bright	56	1	3	young (day 1)
Proline	50	A	20190805	20190802	1	Pcol-144	other dose	56	168	Medium	0	0	3	young (day 1)
Proline	50	A	20190805	20190802	1	Pcol-144	other dose	56	168	Weak	0	0	3	young (day 1)
Proline	50	A	20190805	20190802	1	Pcol-144	other dose	56	168	None	0	0	3	young (day 1)
Proline	500	A	20190805	20190802	1	Pcol-144	effective	46	138	Bright	46	1	3	young (day 1)
Proline	500	A	20190805	20190802	1	Pcol-144	effective	46	138	Medium	0	0	3	young (day 1)
Proline	500	A	20190805	20190802	1	Pcol-144	effective	46	138	Weak	0	0	3	young (day 1)
Proline	500	A	20190805	20190802	1	Pcol-144	effective	46	138	None	0	0	3	young (day 1)
Proline	0	A	20190806	20190802	2	Pcol-144	control	42	99	Bright	15	0.357143	2.35714	middle (day 2-4)
Proline	0	A	20190806	20190802	2	Pcol-144	control	42	99	Medium	27	0.642857	2.35714	middle (day 2-4)
Proline	0	A	20190806	20190802	2	Pcol-144	control	42	99	Weak	0	0	2.35714	middle (day 2-4)
Proline	0	A	20190806	20190802	2	Pcol-144	control	42	99	None	0	0	2.35714	middle (day 2-4)
Proline	50	A	20190806	20190802	2	Pcol-144	other dose	49	117	Bright	19	0.387755	2.38776	middle (day 2-4)
Proline	50	A	20190806	20190802	2	Pcol-144	other dose	49	117	Medium	30	0.612245	2.38776	middle (day 2-4)
Proline	50	A	20190806	20190802	2	Pcol-144	other dose	49	117	Weak	0	0	2.38776	middle (day 2-4)
Proline	50	A	20190806	20190802	2	Pcol-144	other dose	49	117	None	0	0	2.38776	middle (day 2-4)
Proline	500	A	20190806	20190802	2	Pcol-144	effective	34	82	Bright	14	0.411765	2.41176	middle (day 2-4)
Proline	500	A	20190806	20190802	2	Pcol-144	effective	34	82	Medium	20	0.588235	2.41176	middle (day 2-4)
Proline	500	A	20190806	20190802	2	Pcol-144	effective	34	82	Weak	0	0	2.41176	middle (day 2-4)
Proline	500	A	20190806	20190802	2	Pcol-144	effective	34	82	None	0	0	2.41176	middle (day 2-4)
Proline	0	A	20190807	20190802	3	Pcol-144	control	33	76	Bright	11	0.333333	2.30303	middle (day 2-4)
Proline	0	A	20190807	20190802	3	Pcol-144	control	33	76	Medium	21	0.636364	2.30303	middle (day 2-4)
Proline	0	A	20190807	20190802	3	Pcol-144	control	33	76	Weak	1	0.030303	2.30303	middle (day 2-4)
Proline	0	A	20190807	20190802	3	Pcol-144	control	33	76	None	0	0	2.30303	middle (day 2-4)
Proline	50	A	20190807	20190802	3	Pcol-144	other dose	43	93	Bright	7	0.162791	2.16279	middle (day 2-4)
Proline	50	A	20190807	20190802	3	Pcol-144	other dose	43	93	Medium	36	0.837209	2.16279	middle (day 2-4)
Proline	50	A	20190807	20190802	3	Pcol-144	other dose	43	93	Weak	0	0	2.16279	middle (day 2-4)
Proline	50	A	20190807	20190802	3	Pcol-144	other dose	43	93	None	0	0	2.16279	middle (day 2-4)
Proline	500	A	20190807	20190802	3	Pcol-144	effective	36	77	Bright	8	0.222222	2.13889	middle (day 2-4)
Proline	500	A	20190807	20190802	3	Pcol-144	effective	36	77	Medium	25	0.694444	2.13889	middle (day 2-4)
Proline	500	A	20190807	20190802	3	Pcol-144	effective	36	77	Weak	3	0.0833333	2.13889	middle (day 2-4)
Proline	500	A	20190807	20190802	3	Pcol-144	effective	36	77	None	0	0	2.13889	middle (day 2-4)
Proline	0	A	20190808	20190802	4	Pcol-144	control	35	67	Bright	2	0.0571429	1.91429	middle (day 2-4)
Proline	0	A	20190808	20190802	4	Pcol-144	control	35	67	Medium	28	0.8	1.91429	middle (day 2-4)
Proline	0	A	20190808	20190802	4	Pcol-144	control	35	67	Weak	5	0.142857	1.91429	middle (day 2-4)
Proline	0	A	20190808	20190802	4	Pcol-144	control	35	67	None	0	0	1.91429	middle (day 2-4)
Proline	50	A	20190808	20190802	4	Pcol-144	other dose	39	72	Bright	2	0.0512821	1.84615	middle (day 2-4)
Proline	50	A	20190808	20190802	4	Pcol-144	other dose	39	72	Medium	29	0.74359	1.84615	middle (day 2-4)
Proline	50	A	20190808	20190802	4	Pcol-144	other dose	39	72	Weak	8	0.205128	1.84615	middle (day 2-4)
Proline	50	A	20190808	20190802	4	Pcol-144	other dose	39	72	None	0	0	1.84615	middle (day 2-4)
Proline	500	A	20190808	20190802	4	Pcol-144	effective	33	64	Bright	1	0.030303	1.93939	middle (day 2-4)
Proline	500	A	20190808	20190802	4	Pcol-144	effective	33	64	Medium	29	0.878788	1.93939	middle (day 2-4)
Proline	500	A	20190808	20190802	4	Pcol-144	effective	33	64	Weak	3	0.0909091	1.93939	middle (day 2-4)
Proline	500	A	20190808	20190802	4	Pcol-144	effective	33	64	None	0	0	1.93939	middle (day 2-4)
Proline	0	A	20190809	20190802	5	Pcol-144	control	31	57	Bright	2	0.0645161	1.83871	old (>=5)
Proline	0	A	20190809	20190802	5	Pcol-144	control	31	57	Medium	22	0.709677	1.83871	old (>=5)
Proline	0	A	20190809	20190802	5	Pcol-144	control	31	57	Weak	7	0.225806	1.83871	old (>=5)
Proline	0	A	20190809	20190802	5	Pcol-144	control	31	57	None	0	0	1.83871	old (>=5)
Proline	50	A	20190809	20190802	5	Pcol-144	other dose	29	46	Bright	1	0.0344828	1.58621	old (>=5)
Proline	50	A	20190809	20190802	5	Pcol-144	other dose	29	46	Medium	17	0.586207	1.58621	old (>=5)
Proline	50	A	20190809	20190802	5	Pcol-144	other dose	29	46	Weak	9	0.310345	1.58621	old (>=5)
Proline	50	A	20190809	20190802	5	Pcol-144	other dose	29	46	None	2	0.0689655	1.58621	old (>=5)
Proline	0	A	20190812	20190802	8	Pcol-144	control	20	13	Bright	0	0	0.65	old (>=5)
Proline	0	A	20190812	20190802	8	Pcol-144	control	20	13	Medium	2	0.1	0.65	old (>=5)
Proline	0	A	20190812	20190802	8	Pcol-144	control	20	13	Weak	9	0.45	0.65	old (>=5)
Proline	0	A	20190812	20190802	8	Pcol-144	control	20	13	None	9	0.45	0.65	old (>=5)
Proline	50	A	20190812	20190802	8	Pcol-144	other dose	32	26	Bright	0	0	0.8125	old (>=5)
Proline	50	A	20190812	20190802	8	Pcol-144	other dose	32	26	Medium	1	0.03125	0.8125	old (>=5)
Proline	50	A	20190812	20190802	8	Pcol-144	other dose	32	26	Weak	24	0.75	0.8125	old (>=5)
Proline	50	A	20190812	20190802	8	Pcol-144	other dose	32	26	None	7	0.21875	0.8125	old (>=5)
Proline	500	A	20190812	20190802	8	Pcol-144	effective	27	26	Bright	0	0	0.962963	old (>=5)
Proline	500	A	20190812	20190802	8	Pcol-144	effective	27	26	Medium	1	0.037037	0.962963	old (>=5)
Proline	500	A	20190812	20190802	8	Pcol-144	effective	27	26	Weak	24	0.888889	0.962963	old (>=5)
Proline	500	A	20190812	20190802	8	Pcol-144	effective	27	26	None	2	0.0740741	0.962963	old (>=5)

## Sheet: FigS1G
																								cont		cont		cont		cont		cont		cont		cont		cont		cont		cont
	LSD2002 cont	AD1		AD2		AD3		AD4		AD5		AD6		AD7		AD8		AD9		AD10				AD1		AD2		AD3		AD4		AD5		AD6		AD7		AD8		AD9		AD10			AD1		AD2		AD3
	I	39	3	33	6	1	18	0	12	0	4	0	3	0	2	0	0	0	0	0	0		I	92.8571	7.14286	80.4878	14.6341	3.33333	60	0	42.8571	0	12.9032	0	10.3448	0	6.89655	0	0	0	0	0	0	signal	94.4444	5.55556	78.9779	15.3697	1.11111
		0	0	2	0	11	0	16	0	27	0	26	0	27	0	5	24	0	29	0	29			0	0	4.87805	0	36.6667	0	57.1429	0	87.0968	0	89.6552	0	93.1034	0	17.2414	82.7586	0	100	0	100		0	0	5.65234	0	35.7071
	II	40	2	29	9	0	18	0	13	0	9	0	10	0	2	0	0	0	0	0	0		II	95.2381	4.7619	70.7317	21.9512	0	54.5455	0	43.3333	0	30	0	35.7143	0	7.14286	0	0	0	0	0	0
		0	0	3	0	15	0	17	0	21	0	18	0	26	0	2	25	1	25	0	25			0	0	7.31707	0	45.4545	0	56.6667	0	70	0	64.2857	0	92.8571	0	7.40741	92.5926	3.84615	96.1538	0	100
	III	40	2	36	4	0	24	0	11	0	7	0	7	0	3	0	0	0	0	0	0		III	95.2381	4.7619	85.7143	9.52381	0	75	0	35.4839	0	22.5806	0	25	0	10.7143	0	0	0	0	0	0
		0	0	2	0	8	0	20	0	24	0	21	0	25	0	7	20	0	27	0	27			0	0	4.7619	0	25	0	64.5161	0	77.4194	0	75	0	89.2857	0	25.9259	74.0741	0	100	0	100
	IV	38	4	35	6	1	14	0	5	0	8	0	13	0	7	0	0	0	0	0	0		IV	90.4762	9.52381	83.3333	14.2857	4.16667	58.3333	0	21.7391	0	38.0952	0	56.5217	0	30.4348	0	0	0	0	0	0
		0	0	1	0	9	0	18	0	13	0	10	0	16	0	16	6	8	13	0	21			0	0	2.38095	0	37.5	0	78.2609	0	61.9048	0	43.4783	0	69.5652	0	72.7273	27.2727	38.0952	61.9048	0	100
										*
																						*bold frame - start of contamination inside plate		Percents (%)																					Averege values
								*																3-1-1		3-1-1		3-1-1		3-1-1		3-1-1		3-1-1		3-1-1		3-1-1		3-1-1		3-1-1
	LSD2002 3-1-1	AD1		AD2		AD3		AD4		AD5		AD6		AD7		AD8		AD9		AD10				AD1		AD2		AD3		AD4		AD5		AD6		AD7		AD8		AD9		AD10			AD1		AD2		AD3
	I	40	2	31	9	0	17	2	23	1	23	0	15	0	3	0	0	0	0	0	0		I	95.2381	4.7619	75.6098	21.9512	0	54.8387	6.89655	79.3103	3.57143	82.1429	0	65.2174	0	13.0435	0	0	0	0	0	0		94.3223	5.67766	78.5714	18.254	5.27143
		0	0	1	0	14	0	4	0	4	0	8	0	20	0	14	8	8	12	0	20			0	0	2.43902	0	45.1613	0	13.7931	0	14.2857	0	34.7826	0	86.9565	0	63.6364	36.3636	40	60	0	100		0	0	3.1746	0	34.6738
	II	37	2	36	5	2	18	2	13	0	11	0	9	0	4	0	0	0	0	0	0		II	94.8718	5.12821	85.7143	11.9048	6.89655	62.069	6.66667	43.3333	0	39.2857	0	32.1429	0	14.2857	0	0	0	0	0	0
		0	0	1	0	9	0	15	0	17	0	19	0	24	0	9	19	4	24	1	27			0	0	2.38095	0	31.0345	0	50	0	60.7143	0	67.8571	0	85.7143	0	32.1429	67.8571	14.2857	85.7143	3.57143	96.4286
	III	39	3	33	6	2	22	0	14	0	14	0	9	0	3	0	0	0	0	0	0		III	92.8571	7.14286	78.5714	14.2857	6.06061	66.6667	0	46.6667	0	50	0	32.1429	0	11.5385	0	0	0	0	0	0
		0	0	3	0	9	0	16	0	14	0	19	0	23	0	8	18	3	23	1	24			0	0	7.14286	0	27.2727	0	53.3333	0	50	0	67.8571	0	88.4615	0	30.7692	69.2308	11.5385	88.4615	4	96
	IV	40	2	30	12	1	18	0	16	0	11	0	8	0	3	0	0	0	0	0	0		IV	95.2381	4.7619	71.4286	28.5714	2.85714	51.4286	0	50	0	34.375	0	26.6667	0	10.7143	0	0	0	0	0	0
		0	0	0	0	16	0	16	0	21	0	22	0	25	0	10	13	3	20	0	23			0	0	0	0	45.7143	0	50	0	65.625	0	73.3333	0	89.2857	0	43.4783	56.5217	13.0435	86.9565	0	100
																						strong	medium
																						low	very low/none
[truncated: 15 more columns]

## Sheet: FigS1H
												cont		cont
	Cont			AD4		AD8						AD4		AD8					AD4		AD8
	I			13	13	0	10		I			36.1111	36.1111	0	27.7778	signal			34.418	42.9894	0	17.5926
				10	0	20	6					27.7778	0	55.5556	16.6667				22.5926	0	64.8148	17.5926
	II			12	20	0	4		II			30	50	0	11.1111
				8	0	25	7					20	0	69.4444	19.4444
	III			13	15	0	5		III			37.1429	42.8571	0	13.8889
				7	0	25	6					20	0	69.4444	16.6667
																			strong	medium
																			low	very low/none
												3-1-1		3-1-1
	3-1-1			AD4		AD8						AD4		AD8					AD4		AD8
	I			14	14	0	11		I			38.8889	38.8889	0	29.7297				34.1331	49.0464	0	26.0988
				8	0	21	5					22.2222	0	56.7568	13.5135				16.8205	0	63.6637	10.2375
	II			13	23	0	8		II			30.9524	54.7619	0	24.2424
				6	0	22	3					14.2857	0	66.6667	9.09091
	III			14	23	0	9		III			32.5581	53.4884	0	24.3243
				6	0	25	3					13.9535	0	67.5676	8.10811
