# Supplementary material for: A collagen amino acid composition supplementation reduces biological age in humans and increases health and lifespan in vivo
Source: NPJ Aging. 2025 Nov 20;11(1):91. doi: 10.1038/s41514-025-00280-7 (PMC12635253; doi:10.1038/s41514-025-00280-7)
Supplement: Supplementary file 3 — Supplementary Table [file 41514_2025_280_MOESM3_ESM.xlsx]

## Sheet: Summary Lifesapns
Strain / Treatment				Mean lifespan ± S.E.M.			75th percentile		N dead/ Initial N		% mean lifespan change to control		P-value (log-rank) vs. control		Figure
				[Days]			[Days]								Initials of person who has performed lifespan assay
Trial of temperature-sterile transgenic LSD2002 (Pcol-144::GFP) on 3 Gly 1 Pro 1 Hyp starting at day 1 of adulthood at 20°C (no FUdR ). Trial#20210310
LSD2002 (Pcol-144::GFP) control				20.85 ± 0.9			27		76/119						AD, 1F
LSD2002 (Pcol-144::GFP) 3 Gly 1 Pro 1 Hyp (15 mM + 5 mM + 5 mM)				25.35 ± 1			31		65/120		0.2164		< 0.0001 (****)		1F
P-value and % mean lifespan change are relative to LSD2002 control
Trial of temperature-sterile (TJ1060) mutant on collagen or 3 Gly 1 Pro 1 Hyp starting at day 1 of adulthood at 20°C (no FUdR ). Trial#20220304
TJ1060 control				22.14 ± 0.35			25		147/148						AD, 1I
TJ1060 QuickZyme collagen standard (400 µg/ml in food)				22.79 ± 0.42			26		147/147		0.0293		0.0597 (ns)
TJ1060 3 Gly 1 Pro 1 Hyp (15 mM + 5 mM + 5 mM)				23.6 ± 0.37			27		158/158		0.0659		0.0025 (**)		1I
P-value and % mean lifespan change are relative to TJ1060 control
Trial of temperature-sterile (TJ1060) mutant on 3 Gly 1 Pro 1 Hyp starting at day 1 of adulthood at 20°C (with 0.2% DMSO, no FUdR ). Trial#20220524
TJ1060 control				24.02 ± 0.66			30		128/128						AD, S1I
TJ1060 3 Gly 1 Pro 1 Hyp (15 mM + 5 mM + 5 mM)				26.37 ± 0.56			32		122/124		0.0978		0.0103 (*)		S1I
P-value and % mean lifespan change are relative to TJ1060 control
Trial of temperature-sterile (TJ1060) mutant on 3 Gly 1 Pro 1 Hyp starting at day 1 of adulthood at 20°C (no FUdR ). Trial#20220725
TJ1060 control				22.82 ± 0.46			27		177/180						AD, S1J
TJ1060 3 Gly 1 Pro 1 Hyp (60 mM + 20 mM + 20 mM)				26.82 ± 0.57			32		143/147		0.18		< 0.0001 (****)		S1J
P-value and % mean lifespan change are relative to TJ1060 control
Trial of temperature-sterile (TJ1060) mutant on 3 Gly 1 Pro 1 Hyp starting at day 1 of adulthood at 20°C on heat-inactivated OP50 and carbenicillin (no FUdR ). Trial#20220510
TJ1060 control				29.72 ± 0.51			34		137/140						AD, S1K
TJ1060 3 Gly 1 Pro 1 Hyp (15 mM + 5 mM + 5 mM)				32.2 ± 0.59			38		158/158		0.08		< 0.0001 (****)		S1K
TJ1060 3 Gly 1 Pro 1 Hyp (60 mM + 20 mM + 20 mM)				34.72 ± 0.58			40		108/109		0.17		< 0.0001 (****)		S1K
P-value and % mean lifespan change are relative to TJ1060 control
Trial of temperature-sterile (TJ1060) mutant on 3 Gly 1 Pro 1 Hyp starting at day 1 of adulthood at 20°C (with 0.2% DMSO). Trial#20211220
TJ1060 cont				18.72 ± 0.31			22		323/323						AD, S1L-M
TJ1060 1 Gly 0 Pro 0 Hyp (5 mM + 0 mM + 0 mM)				20.17 ± 0.72			24.35		72/72		0.0968		0.06 (ns)			S1L-M
TJ1060 0 Gly 1 Pro 0 Hyp (0 mM + 5 mM + 0 mM)				19.54 ± 0.67			22.5		80/80		0.0438		0.1945 (ns)			S1L-M
TJ1060 1 Gly 1 Pro 1 Hyp (5 mM + 5 mM + 5 mM)				18.47 ± 0.67			22		78/78		-0.013		0.7703 (ns)			S1L-M
TJ1060 0 Gly 0 Pro 1 Hyp (0 mM + 0 mM + 5 mM)				18.16 ± 0.83			22		70/70		-0.0299		0.1076 (ns)			S1L-M
P-value and % mean lifespan change are relative to TJ1060 controls
Trial of temperature-sterile transgenic LSD2002 (Pcol-144::GFP) on X Gly X Pro X Hyp starting at day 1 of adulthood at 20°C (no FUdR ). Trial#20210923
LSD2002 (Pcol-144::GFP) control				21.31 ± 0.42			24		106/110						AD, 2 A-C
LSD2002 (Pcol-144::GFP) 1 Gly 1 Pro 1 Hyp (5 mM + 5 mM + 5 mM)				23.8 ± 0.5			26		105/108		0.1168		< 0.0001 (****)			2A-C
LSD2002 (Pcol-144::GFP) 2 Gly 1 Pro 1 Hyp (10 mM + 5 mM + 5 mM)				23.7 ± 0.42			26		100/103		0.1117		0.0007 (***)			2A-C
LSD2002 (Pcol-144::GFP) 3 Gly 1 Pro 1 Hyp (15 mM + 5 mM + 5 mM)				25.6 ± 0.46			29		109/115		0.2008		< 0.0001 (****)			2A-C
LSD2002 (Pcol-144::GFP) 6 Gly 1 Pro 1 Hyp (30 mM + 5 mM + 5 mM)				26.55 ± 0.48			31		110/115		0.2459		< 0.0001 (****)			2A-C
LSD2002 (Pcol-144::GFP) 10 Gly 1 Pro 1 Hyp (50 mM + 5 mM + 5 mM)				29.57 ± 0.43			32		97/108		0.3876		< 0.0001 (****)			2A-C
LSD2002 (Pcol-144::GFP) 1 Gly 2 Pro 1 Hyp (5 mM + 10 mM + 5 mM)				26.15 ± 0.52			31		93/97		0.227		< 0.0001 (****)			2A-C
LSD2002 (Pcol-144::GFP) 1 Gly 3 Pro 1 Hyp (5 mM + 15 mM + 5 mM)				25.344 ± 0.57			30		116/117		0.189		< 0.0001 (****)			2A-C
LSD2002 (Pcol-144::GFP) 1 Gly 1 Pro 2 Hyp (5 mM + 5 mM + 10 mM)				23 ± 0.5			25		108/119		0.08		0.0074 (**)			2A-C
LSD2002 (Pcol-144::GFP) 1 Gly 1 Pro 3 Hyp (5 mM + 5 mM + 15 mM)				25.86 ± 0.57			30.75		105/107		0.214		< 0.0001 (****)			2A-C
LSD2002 (Pcol-144::GFP) 3 Gly 1 Pro 0 Hyp (15 mM + 5 mM + 0 mM)				25.23 ± 0.42			28		108/113		0.1839		< 0.0001 (****)			2A-C
LSD2002 (Pcol-144::GFP) 3 Gly 2 Pro 0 Hyp (15 mM + 10 mM + 0 mM)				24.45 ± 0.47			27		112/120		0.1478		< 0.0001 (****)			2A-C
P-value and % mean lifespan change are relative to LSD2002 control
Trial of temperature-sterile transgenic LSD2002 (Pcol-144::GFP) on 3 Gly 1 Pro 1 Hyp, α-ketoglutarate and their mix, starting at young adult stage (day 1 of adulthood) at 20°C (no FUdR ). Trial#20221117
LSD2002 control				20.26 ± 0.5257			22.5		137/160
LSD2002 3 Gly 1 Pro 1 Hyp (15 mM + 5 mM + 5 mM)				20.18 ± 0.4299			22		152/165		0		0.8995 (ns)
LSD2002 α-ketoglutarate (8 mM)				23.49 ± 0.8598			29		75/123		0.16		0.0008 (***)
LSD2002 3 Gly 1 Pro 1 Hyp (15 mM + 5 mM + 5 mM) + α-ketoglutarate (8 mM)				26.34 ± 0.6972			32		154/192		0.3		<0.0001 (****)
P-value and % mean lifespan change are relative to LSD2002 control
Trial of (N2) wild type on 3 Gly 1 Pro 1 Hyp, α-ketoglutarate and their mix, starting at young adult stage (day 1 of adulthood) at 20°C (with FUdR ) on heat-inactivated bacteria. Trial#20210419
N2 control				16.48 ± 0.31			18		161/163						AD, S3A
N2 3 Gly 1 Pro 1 Hyp (15 mM + 5 mM + 5 mM)				18.68 ± 0.27			20		155/156		0.1335		< 0.0001 (****)			S3A
N2 α-ketoglutarate (8 mM)				20.44 ± 0.38			23		170/172		0.24		< 0.0001 (****)			S3A
N2 3 Gly 1 Pro 1 Hyp (15 mM + 5 mM + 5 mM) + α-ketoglutarate (8 mM)				22.58 ± 0.36			24.25		166/166		0.37		< 0.0001 (****)			S3A
P-value and % mean lifespan change are relative to N2 control
Trial of (N2) wild type on 3 Gly 1 Pro 1 Hyp, α-ketoglutarate and their mix, starting at young adult stage (day 1 of adulthood) at 20°C (with FUdR ). Trial#20230208
N2 control				25.54 ± 0.5435			29		116/116
N2 3 Gly 1 Pro 1 Hyp (15 mM + 5 mM + 5 mM)				26.45 ± 0.4874			31		129/130		0.04		0.2142 (ns)
N2 α-ketoglutarate (8 mM)				27.58 ± 0.5008			31		153/156		0.08		0.0066 (**)
N2 3 Gly 1 Pro 1 Hyp (15 mM + 5 mM + 5 mM) + α-ketoglutarate (8 mM)				28.12 ± 0.5679			32.5		125/125		0.1		0.0012 (**)
P-value and % mean lifespan change are relative to N2 control
Trial of (JK2729) mutant on 3 Gly 1 Pro 1 Hyp, α-ketoglutarate and their mix, starting at young adult stage (day 1 of adulthood) at 20°C (with FUdR ). Trial#20210419
JK2729 control				19.1 ± 0.48			22.5		145/153						AD, S3B
JK2729 3 Gly 1 Pro 1 Hyp (15 mM + 5 mM + 5 mM)				21.42 ± 0.42			26		189/195		0.1215		0.0006 (***)			S3B
JK2729 α-ketoglutarate (8 mM)				16.61 ± 0.53			20		150/156		-0.13		0.0076 (**)			S3B
JK2729 3 Gly 1 Pro 1 Hyp (15 mM + 5 mM + 5 mM) + α-ketoglutarate (8 mM)				19.66 ± 0.44			23		172/180		0.0293		0.3333 (ns)			S3B
P-value and % mean lifespan change are relative to JK2729 control
Trial of (JK2729) mutant on 3 Gly 1 Pro 1 Hyp, α-ketoglutarate and their mix, starting at young adult stage (day 1 of adulthood) at 20°C (with FUdR ). Trial#20230208
JK2729 control				22.15 ± 0.3412			25		169/186
JK2729 3 Gly 1 Pro 1 Hyp (15 mM + 5 mM + 5 mM)				22.77 ± 0.3495			26		195/200		0.03		0.2079 (ns)
JK2729 α-ketoglutarate (8 mM)				21.62 ± 0.2715			25		226/233		-0.02		0.2194 (ns)
JK2729 3 Gly 1 Pro 1 Hyp (15 mM + 5 mM + 5 mM) + α-ketoglutarate (8 mM)				23.85 ± 0.4118			27		197/204		0.08		0.0020 (**)
P-value and % mean lifespan change are relative to JK2729 control
Trial of (JK2729) mutant and N2 wild type on 3 Gly 1 Pro 1 Hyp, starting at L4 stage at 20°C (with FUdR ). Trial#20210419
N2 cont				17.39 ± 0.43			22		147/149						AD, Suppl. 3 A
N2 3 Gly 1 Pro 1 Hyp (15 mM + 5mM + 5mM)				19.93 ± 0.39			23		147/159		0.146		0.0004 (***)
JK2729 control				17.65 ± 0.38			20		138/148
JK2729 3 Gly 1 Pro 1 Hyp (15 mM + 5mM + 5mM)				20.24 ± 0.48			23		123/139		0.1467		< 0.0001 (****)
P-value and % mean lifespan change are relative to N2 and to JK2729 controls
Trial of JK2729 on 3 Gly 1 Pro 1 Hyp, α-ketoglutarate and their mix, starting at young adult stage (day 1 of adulthood) at 20°C (with FUdR ) on heat-inactivated bacteria. Trial#20221108
JK2729 control				21.29 ± 0.6391			26.25		114/116						AD
JK2729 3 Gly 1 Pro 1 Hyp (15 mM + 5 mM + 5 mM)				23.15 ± 0.5478			28.25		186/186		0.09		0.0318 (*)
JK2729 α-ketoglutarate (8 mM)				25.25 ± 0.7346			31		111/111		0.19		<0.0001 (****)
JK2729 3 Gly 1 Pro 1 Hyp (15 mM + 5 mM + 5 mM) + α-ketoglutarate (8 mM)				22.44 ± 0.7189			28.25		125/128		0.05		0.2349 (ns)
P-value and % mean lifespan change are relative to JK2729 control
	Trials that were performed in parallel are grouped together. (N) = number of animals observed; Lifespan was measured from the L4 stage (see Materials and Methods for details). Animals that left the plates, buried into the agar, bagged, or exploded were censored. Trial number is usually the starting date of the lifespan. Assay numbers indicate experiments that were performed in parallel. P values …

## Sheet: Fig 1 F_20210310
Days of adulthood	control	[3 Gly 1 Pro 1 Hyp]		Comparison of Survival Curves
2	1
2	1			Log-rank (Mantel-Cox) test
4	1			Chi square	18.96
4	1			df	1
6	0			P value	<0.0001
6	0			P value summary	****
6	0			Are the survival curves sig different?	Yes
6	0
6	0			Gehan-Breslow-Wilcoxon test
6	0			Chi square	13.01
6	0			df	1
6	0			P value	0.0003
6	0			P value summary	***
6	0			Are the survival curves sig different?	Yes
6	0
6	0			Median survival
6	0			cont	22
6	0			3-1-1	28
6	0			Ratio (and its reciprocal)	0.7857	1.273
6	0			95% CI of ratio	0.5653 to 1.092	0.9158 to 1.769
6	0
6	0			Hazard Ratio (Mantel-Haenszel)	A/B	B/A
6	0			Ratio (and its reciprocal)	2.271	0.4404
6	0			95% CI of ratio	1.570 to 3.285	0.3044 to 0.6370
6	0
6	0			Hazard Ratio (logrank)	A/B	B/A
6	0			Ratio (and its reciprocal)	1.926	0.5191
6	0			95% CI of ratio	1.375 to 2.698	0.3706 to 0.7271
6	0
6	0
6	0
6	0
6	0
6	0
6	0
6	0
6	0
6	0
6	0
6	0
6	0
8	1
8	1
9	1
10	1
11	1
12	1
12	1
12	1
13	1
13	1
13	1
14	1
14	1
14	1
14	1
15	1
15	1
15	0
15	0
15	0
15	0
15	0
16	1
16	1
16	1
17	1
17	1
17	1
17	1
17	1
18	1
18	1
19	1
20	1
20	1
21	1
21	1
21	1
22	1
22	1
22	1
22	1
23	1
24	1
24	1
25	1
25	1
25	1
25	1
25	1
26	1
26	1
26	1
26	1
26	1
26	1
27	1
27	1
27	1
27	1
27	1
28	1
28	1
28	1
28	1
28	1
28	1
28	1
29	1
30	1
30	1
30	1
30	1
31	1
32	1
32	1
32	1
33	1
36	1
3		1
4		1
4		1
6		0
6		0
6		0
6		0
6		0
6		0
6		0
6		0
6		0
6		0
6		0
6		0
6		0
6		0
6		0
6		0
6		0
6		0
6		0
6		0
6		0
6		0
6		0
6		0
6		0
6		0
6		0
6		0
6		0
6		0
6		0
6		0
6		0
6		0
7		1
7		1
10		1
12		1
12		1
13		1
14		1
15		1
15		0
15		0
15		0
15		0
15		0
15		0
15		0
15		0
15		0
15		0
15		0
15		0
15		0
15		0
15		0
15		0
15		0
15		0
15		0
15		0
16		1
16		1
21		1
22		1
22		1
23		1
23		1
24		1
24		1
24		1
25		1
25		1
26		1
26		1
26		1
26		1
27		1
27		1
27		1
27		1
27		1
27		1
28		1
28		1
28		1
28		1
28		1
28		1
28		1
28		1
28		1
29		1
30		1
31		1
31		1
31		1
31		1
31		1
31		1
32		1
32		1
32		1
32		1
33		1
33		1
34		1
35		1
35		1
36		1
36		1
36		1
37		1
37		1
39		1

## Sheet: Fig 1 I_20220304
Days of adulthood	control	[3 Gly 1 Pro 1 Hyp]	collagen
10	0				Comparison of Survival Curves
12	1
12	1				Log-rank (Mantel-Cox) test
14	1				Chi square	9.11
15	1				df	1
15	1				P value	0.0025
15	1				P value summary	**
15	1				Are the survival curves sig different?	Yes
16	1
16	1				Gehan-Breslow-Wilcoxon test
16	1				Chi square	8.755
16	1				df	1
16	1				P value	0.0031
16	1				P value summary	**
16	1				Are the survival curves sig different?	Yes
17	1
17	1				Median survival
17	1				cont	22
17	1				3-1-1	24
17	1				Ratio (and its reciprocal)	0.9167	1.091
17	1				95% CI of ratio	0.7323 to 1.148	0.8715 to 1.366
17	1
17	1				Hazard Ratio (Mantel-Haenszel)	A/B	B/A
18	1				Ratio (and its reciprocal)	1.474	0.6782
18	1				95% CI of ratio	1.146 to 1.897	0.5271 to 0.8727
18	1
18	1				Hazard Ratio (logrank)	A/B	B/A
18	1				Ratio (and its reciprocal)	1.367	0.7317
18	1				95% CI of ratio	1.087 to 1.718	0.5822 to 0.9197
18	1
19	1
19	1
19	1
19	1				Comparison of Survival Curves
19	1
19	1				Log-rank (Mantel-Cox) test
19	1				Chi square	3.546
19	1				df	1
19	1				P value	0.0597
19	1				P value summary	ns
19	1				Are the survival curves sig different?	No
20	1
20	1				Gehan-Breslow-Wilcoxon test
20	1				Chi square	0.9463
20	1				df	1
20	1				P value	0.3307
20	1				P value summary	ns
20	1				Are the survival curves sig different?	No
20	1
20	1				Median survival
20	1				cont	22
20	1				collagen	23
20	1				Ratio (and its reciprocal)	0.9565	1.045
20	1				95% CI of ratio	0.7610 to 1.202	0.8318 to 1.314
20	1
21	1				Hazard Ratio (Mantel-Haenszel)	A/C	C/A
21	1				Ratio (and its reciprocal)	1.276	0.784
21	1				95% CI of ratio	0.9901 to 1.643	0.6086 to 1.010
21	1
21	1				Hazard Ratio (logrank)	A/C	C/A
21	1				Ratio (and its reciprocal)	1.22	0.8196
21	1				95% CI of ratio	0.9696 to 1.535	0.6514 to 1.031
21	1
21	1
21	1
21	1
21	1
21	1
21	1
21	1
21	1
22	1
22	1
22	1
22	1
22	1
22	1
22	1
22	1
22	1
22	1
22	1
23	1
23	1
23	1
23	1
23	1
23	1
23	1
23	1
23	1
23	1
23	1
23	1
24	1
24	1
24	1
24	1
24	1
24	1
24	1
24	1
24	1
25	1
25	1
25	1
25	1
25	1
25	1
25	1
25	1
25	1
25	1
25	1
25	1
26	1
26	1
26	1
26	1
26	1
26	1
26	1
27	1
27	1
27	1
27	1
27	1
27	1
27	1
27	1
28	1
28	1
28	1
28	1
28	1
28	1
28	1
28	1
29	1
29	1
29	1
29	1
30	1
30	1
30	1
31	1
32	1
33	1
10		1
11		1
11		1
13		1
15		1
15		1
15		1
16		1
16		1
16		1
16		1
16		1
17		1
17		1
17		1
17		1
18		1
18		1
18		1
18		1
19		1
19		1
19		1
19		1
19		1
20		1
20		1
20		1
20		1
20		1
20		1
20		1
20		1
20		1
20		1
20		1
21		1
21		1
21		1
21		1
21		1
21		1
21		1
21		1
21		1
21		1
21		1
21		1
21		1
22		1
22		1
22		1
22		1
22		1
22		1
22		1
22		1
22		1
22		1
22		1
22		1
22		1
23		1
23		1
23		1
23		1
23		1
23		1
23		1
23		1
23		1
23		1
23		1
23		1
23		1
23		1
23		1
24		1
24		1
24		1
24		1
24		1
24		1
24		1
24		1
24		1
24		1
24		1
24		1
24		1
24		1
25		1
25		1
25		1
25		1
25		1
25		1
25		1
25		1
25		1
25		1
25		1
25		1
25		1
25		1
25		1
25		1
26		1
26		1
26		1
26		1
26		1
26		1
26		1
26		1
26		1
26		1
26		1
27		1
27		1
27		1
27		1
27		1
27		1
27		1
27		1
27		1
27		1
28		1
28		1
28		1
28		1
28		1
28		1
28		1
28		1
28		1
29		1
29		1
29		1
29		1
29		1
30		1
30		1
30		1
31		1
31		1
31		1
31		1
31		1
32		1
32		1
32		1
33		1
33		1
33		1
35		1
36		1
10			1
11			1
13			1
15			1
15			1
15			1
15			1
15			1
15			1
16			1
16			1
16			1
16			1
16			1
16			1
16			1
16			1
17			1
17			1
17			1
17			1
17			1
17			1
18			1
18			1
18			1
18			1
18			1
18			1
18			1
18			1
19			1
19			1
19			1
19			1
19			1
19			1
19			1
19			1
19			1
19			1
20			1
20			1
20			1
20			1
20			1
20			1
20			1
20			1
20			1
20			1
21			1
21			1
21			1
21			1
21			1
21			1
21			1
21			1
21			1
21			1
21			1
21			1
22			1
22			1
22			1
22			1
22			1
22			1
22			1
22			1
22			1
23			1
23			1
23			1
23			1
23			1
23			1
23			1
23			1
23			1
24			1
24			1
24			1
24			1
24			1
24			1
24			1
24			1
24			1
25			1
25			1
25			1
25			1
25			1
25			1
25			1
25			1
25			1
25			1
25			1
25			1
25			1
25			1
25			1
26			1
26			1
26			1
26			1
26			1
26			1
26			1
26			1
26			1
26			1
26			1
26			1
26			1
27			1
27			1
27			1
27			1
27			1
27			1
28			1
28			1
29			1
29			1
29			1
29			1
30			1
30			1
30			1
31			1
31			1
31			1
31			1
31			1
32			1
32			1
32			1
32			1
33			1
33			1
34			1
34			1
35			1

## Sheet: Fig S1H
Days of adulthood	cont (+DMSO)	3-1-1 (+DMSO)
8	1			Comparison of Survival Curves
9	1
10	1			Log-rank (Mantel-Cox) test
12	1			Chi square	1.385
12	1			df	1
13	1			P value	0.2392
13	1			P value summary	ns
14	1			Are the survival curves sig different?	No
14	1
14	1			Gehan-Breslow-Wilcoxon test
14	1			Chi square	6.583
14	1			df	1
14	1			P value	0.0103
14	1			P value summary	*
15	1			Are the survival curves sig different?	Yes
15	1
15	1			Median survival
15	1			cont (+DMSO)	24
15	1			3-1-1 (+DMSO)	27
15	1			Ratio (and its reciprocal)	0.8889	1.125
15	1			95% CI of ratio	0.6937 to 1.139	0.8779 to 1.442
16	1
16	1			Hazard Ratio (Mantel-Haenszel)	A/B	B/A
16	1			Ratio (and its reciprocal)	1.176	0.8504
16	1			95% CI of ratio	0.8978 to 1.540	0.6492 to 1.114
16	1
16	1			Hazard Ratio (logrank)	A/B	B/A
17	1			Ratio (and its reciprocal)	1.147	0.8721
17	1			95% CI of ratio	0.8946 to 1.470	0.6805 to 1.118
17	1
17	1
17	1
17	1
17	1
18	1
18	1
18	1
18	1
18	1
18	1
19	1
19	1
19	1
20	1
20	1
21	1
21	1
21	1
21	1
21	1
22	1
22	1
22	1
22	1
22	1
22	1
22	1
23	1
23	1
23	1
23	1
23	1
24	1
24	1
24	1
24	1
24	1
25	1
25	1
25	1
25	1
25	1
26	1
26	1
26	1
27	1
27	1
27	1
28	1
28	1
28	1
29	1
29	1
29	1
29	1
29	1
29	1
29	1
30	1
30	1
30	1
30	1
30	1
30	1
30	1
30	1
30	1
31	1
31	1
31	1
31	1
31	1
31	1
31	1
31	1
32	1
32	1
32	1
32	1
32	1
32	1
32	1
33	1
33	1
34	1
34	1
35	1
35	1
35	1
35	1
36	1
36	1
36	1
37	1
37	1
37	1
37	1
38	1
8		0
12		1
13		1
13		0
14		1
15		1
15		1
15		1
15		1
16		1
16		1
16		1
16		1
17		1
17		1
18		1
18		1
18		1
19		1
19		1
19		1
19		1
20		1
20		1
20		1
20		1
21		1
21		1
21		1
21		1
22		1
22		1
22		1
22		1
22		1
22		1
22		1
23		1
23		1
23		1
23		1
23		1
23		1
23		1
24		1
24		1
24		1
24		1
24		1
24		1
24		1
25		1
25		1
25		1
25		1
26		1
26		1
26		1
26		1
27		1
27		1
27		1
27		1
27		1
28		1
28		1
28		1
28		1
28		1
28		1
29		1
29		1
29		1
29		1
29		1
30		1
30		1
30		1
30		1
30		1
30		1
30		1
30		1
31		1
31		1
31		1
31		1
31		1
31		1
31		1
31		1
31		1
31		1
32		1
32		1
32		1
32		1
32		1
32		1
32		1
32		1
32		1
33		1
33		1
33		1
33		1
33		1
33		1
33		1
34		1
34		1
34		1
34		1
34		1
34		1
34		1
35		1
35		1
35		1
35		1
35		1
36		1
36		1
37		1

## Sheet: Fig S 1 i_20220328
Days of adulthood	control	[3 Gly 1 Pro 1 Hyp]
8	1			Comparison of Survival Curves
9	1
10	1			Gehan-Breslow-Wilcoxon test
12	1			Chi square	6.583
12	1			df	1
13	1			P value	0.0103
13	1			P value summary	*
14	1			Are the survival curves sig different?	Yes
14	1
14	1			Median survival
14	1			cont (+DMSO)	24
14	1			3-1-1	27
14	1			Ratio (and its reciprocal)	0.8889	1.125
14	1			95% CI of ratio	0.6937 to 1.139	0.8779 to 1.442
15	1
15	1			Hazard Ratio (Mantel-Haenszel)	A/H	H/A
15	1			Ratio (and its reciprocal)	1.176	0.8504
15	1			95% CI of ratio	0.8978 to 1.540	0.6492 to 1.114
15	1
15	1			Hazard Ratio (logrank)	A/H	H/A
15	1			Ratio (and its reciprocal)	1.147	0.8721
16	1			95% CI of ratio	0.8946 to 1.470	0.6805 to 1.118
16	1
16	1
16	1
16	1
16	1
17	1
17	1
17	1
17	1
17	1
17	1
17	1
18	1
18	1
18	1
18	1
18	1
18	1
19	1
19	1
19	1
20	1
20	1
21	1
21	1
21	1
21	1
21	1
22	1
22	1
22	1
22	1
22	1
22	1
22	1
23	1
23	1
23	1
23	1
23	1
24	1
24	1
24	1
24	1
24	1
25	1
25	1
25	1
25	1
25	1
26	1
26	1
26	1
27	1
27	1
27	1
28	1
28	1
28	1
29	1
29	1
29	1
29	1
29	1
29	1
29	1
30	1
30	1
30	1
30	1
30	1
30	1
30	1
30	1
30	1
31	1
31	1
31	1
31	1
31	1
31	1
31	1
31	1
32	1
32	1
32	1
32	1
32	1
32	1
32	1
33	1
33	1
34	1
34	1
35	1
35	1
35	1
35	1
36	1
36	1
36	1
37	1
37	1
37	1
37	1
38	1
8		0
12		1
13		1
13		0
14		1
15		1
15		1
15		1
15		1
16		1
16		1
16		1
16		1
17		1
17		1
18		1
18		1
18		1
19		1
19		1
19		1
19		1
20		1
20		1
20		1
20		1
21		1
21		1
21		1
21		1
22		1
22		1
22		1
22		1
22		1
22		1
22		1
23		1
23		1
23		1
23		1
23		1
23		1
23		1
24		1
24		1
24		1
24		1
24		1
24		1
24		1
25		1
25		1
25		1
25		1
26		1
26		1
26		1
26		1
27		1
27		1
27		1
27		1
27		1
28		1
28		1
28		1
28		1
28		1
28		1
29		1
29		1
29		1
29		1
29		1
30		1
30		1
30		1
30		1
30		1
30		1
30		1
30		1
31		1
31		1
31		1
31		1
31		1
31		1
31		1
31		1
31		1
31		1
32		1
32		1
32		1
32		1
32		1
32		1
32		1
32		1
32		1
33		1
33		1
33		1
33		1
33		1
33		1
33		1
34		1
34		1
34		1
34		1
34		1
34		1
34		1
35		1
35		1
35		1
35		1
35		1
36		1
36		1
37		1

## Sheet: FigS1J_20220725
Days of adulthood	cont	3-1-1 (60mM/20mM/20mM)
7	0			Comparison of Survival Curves
9	1
9	0			Log-rank (Mantel-Cox) test
10	1			Chi square	25.59
10	0			df	1
12	1			P value	<0.0001
12	1			P value summary	****
12	1			Are the survival curves sig different?	Yes
13	1
13	1			Gehan-Breslow-Wilcoxon test
14	1			Chi square	30.92
14	1			df	1
14	1			P value	<0.0001
14	1			P value summary	****
15	1			Are the survival curves sig different?	Yes
15	1
15	1			Median survival
15	1			cont	22
15	1			3-1-1 (60mM/20mM/20mM)	27
16	1			Ratio (and its reciprocal)	0.8148	1.227
16	1			95% CI of ratio	0.6537 to 1.016	0.9845 to 1.530
16	1
16	1			Hazard Ratio (Mantel-Haenszel)	A/B	B/A
16	1			Ratio (and its reciprocal)	1.862	0.537
17	1			95% CI of ratio	1.464 to 2.370	0.4220 to 0.6833
17	1
17	1			Hazard Ratio (logrank)	A/B	B/A
17	1			Ratio (and its reciprocal)	1.678	0.5959
17	1			95% CI of ratio	1.344 to 2.094	0.4775 to 0.7438
17	1
17	1
17	1
18	1
18	1
18	1
18	1
18	1
18	1
18	1
18	1
18	1
18	1
18	1
18	1
18	1
18	1
18	1
18	1
18	1
18	1
18	1
19	1
19	1
19	1
19	1
19	1
19	1
19	1
19	1
19	1
19	1
19	1
19	1
19	1
19	1
20	1
20	1
20	1
20	1
20	1
20	1
20	1
20	1
20	1
20	1
20	1
20	1
21	1
21	1
21	1
21	1
21	1
21	1
21	1
21	1
21	1
21	1
21	1
22	1
22	1
22	1
22	1
22	1
22	1
22	1
22	1
22	1
22	1
22	1
23	1
23	1
23	1
23	1
23	1
23	1
23	1
23	1
23	1
23	1
23	1
24	1
24	1
24	1
24	1
24	1
24	1
24	1
24	1
24	1
25	1
25	1
25	1
25	1
25	1
25	1
25	1
26	1
26	1
26	1
26	1
26	1
26	1
27	1
27	1
27	1
27	1
27	1
27	1
27	1
27	1
28	1
28	1
28	1
28	1
28	1
28	1
28	1
29	1
29	1
29	1
29	1
29	1
29	1
30	1
30	1
30	1
30	1
30	1
30	1
30	1
31	1
31	1
32	1
32	1
33	1
34	1
35	1
35	1
35	1
35	1
35	1
35	1
36	1
36	1
36	1
36	1
36	1
37	1
37	1
37	1
7		1
7		0
7		0
9		0
10		1
11		1
11		1
11		1
12		0
15		1
15		1
16		1
16		1
16		1
17		1
17		1
17		1
17		1
17		1
17		1
18		1
18		1
19		1
19		1
19		1
20		1
20		1
20		1
20		1
21		1
21		1
21		1
21		1
21		1
21		1
22		1
22		1
22		1
22		1
22		1
23		1
23		1
23		1
23		1
23		1
23		1
24		1
24		1
24		1
24		1
24		1
24		1
24		1
24		1
24		1
24		1
25		1
25		1
25		1
25		1
25		1
25		1
25		1
25		1
26		1
26		1
26		1
26		1
26		1
26		1
26		1
27		1
27		1
27		1
27		1
27		1
28		1
28		1
28		1
28		1
28		1
29		1
29		1
29		1
29		1
29		1
29		1
29		1
29		1
29		1
30		1
30		1
30		1
30		1
30		1
30		1
30		1
30		1
30		1
30		1
31		1
31		1
31		1
31		1
31		1
31		1
31		1
31		1
32		1
32		1
32		1
32		1
32		1
32		1
32		1
33		1
33		1
33		1
33		1
33		1
33		1
34		1
34		1
34		1
34		1
34		1
34		1
35		1
35		1
35		1
35		1
35		1
35		1
35		1
36		1
36		1
36		1
36		1
36		1
36		1
37		1
37		1
37		1
37		1
38		1
39		1
40		1

## Sheet: Fig S1K_20220510
Days of adulthood	cont	3-1-1 (low)	3-1-1 (high)
15	1			Comparison of Survival Curves
15	0
16	1			Log-rank (Mantel-Cox) test
16	0			Chi square	18.44
16	0			df	1
17	1			P value	<0.0001
18	1			P value summary	****
18	1			Are the survival curves sig different?	Yes
18	1
19	1			Gehan-Breslow-Wilcoxon test
19	1			Chi square	8.738
19	1			df	1
19	1			P value	0.0031
19	1			P value summary	**
21	1			Are the survival curves sig different?	Yes
21	1
21	1			Median survival
21	1			cont	30
22	1			3-1-1 (low)	32
22	1			Ratio (and its reciprocal)	0.9375	1.067
22	1			95% CI of ratio	0.7458 to 1.179	0.8485 to 1.341
22	1
22	1			Hazard Ratio (Mantel-Haenszel)	A/B	B/A
23	1			Ratio (and its reciprocal)	1.774	0.5638
23	1			95% CI of ratio	1.366 to 2.304	0.4340 to 0.7323
23	1
23	1			Hazard Ratio (logrank)	A/B	B/A
24	1			Ratio (and its reciprocal)	1.573	0.6356
24	1			95% CI of ratio	1.240 to 1.997	0.5008 to 0.8068
24	1
24	1			Comparison of Survival Curves
24	1
25	1			Log-rank (Mantel-Cox) test
25	1			Chi square	44.43
25	1			df	1
26	1			P value	<0.0001
26	1			P value summary	****
26	1			Are the survival curves sig different?	Yes
26	1
27	1			Gehan-Breslow-Wilcoxon test
27	1			Chi square	34.42
27	1			df	1
27	1			P value	<0.0001
27	1			P value summary	****
27	1			Are the survival curves sig different?	Yes
27	1
28	1			Median survival
28	1			cont	30
28	1			3-1-1 (high)	35
28	1			Ratio (and its reciprocal)	0.8571	1.167
28	1			95% CI of ratio	0.6661 to 1.103	0.9066 to 1.501
28	1
28	1			Hazard Ratio (Mantel-Haenszel)	A/C	C/A
28	1			Ratio (and its reciprocal)	2.669	0.3747
28	1			95% CI of ratio	2.000 to 3.562	0.2808 to 0.5001
29	1
29	1			Hazard Ratio (logrank)	A/C	C/A
29	1			Ratio (and its reciprocal)	2.119	0.4719
29	1			95% CI of ratio	1.636 to 2.745	0.3643 to 0.6112
29	1
29	1
29	1
29	1
29	1
29	1
29	1
30	1
30	1
30	1
30	1
30	1
30	1
30	1
30	1
30	1
31	1
31	1
31	1
31	1
31	1
31	1
31	1
31	1
32	1
32	1
32	1
32	1
32	1
32	1
32	1
32	1
32	1
32	1
33	1
33	1
33	1
33	1
33	1
33	1
33	1
34	1
34	1
34	1
34	1
34	1
34	1
34	1
35	1
35	1
35	1
35	1
35	1
35	1
35	1
36	1
36	1
36	1
36	1
36	1
36	1
36	1
37	1
37	1
37	1
37	1
37	1
37	1
37	1
38	1
38	1
38	1
38	1
38	1
38	1
39	1
39	1
39	1
40	1
40	1
41	1
13		1
15		1
17		1
18		1
18		1
18		1
18		1
19		1
19		1
19		1
20		1
21		1
21		1
22		1
22		1
22		1
22		1
23		1
23		1
23		1
23		1
24		1
24		1
24		1
24		1
24		1
24		1
25		1
25		1
25		1
25		1
26		1
27		1
27		1
27		1
28		1
28		1
28		1
28		1
28		1
28		1
28		1
28		1
29		1
29		1
29		1
29		1
29		1
29		1
29		1
29		1
29		1
29		1
29		1
29		1
30		1
30		1
30		1
30		1
30		1
30		1
30		1
30		1
30		1
30		1
30		1
30		1
30		1
31		1
31		1
31		1
31		1
31		1
31		1
31		1
31		1
31		1
32		1
32		1
32		1
32		1
32		1
32		1
32		1
32		1
33		1
33		1
33		1
33		1
33		1
33		1
34		1
34		1
34		1
34		1
34		1
34		1
35		1
35		1
35		1
35		1
35		1
36		1
36		1
36		1
36		1
36		1
36		1
37		1
37		1
37		1
37		1
37		1
37		1
37		1
37		1
38		1
38		1
38		1
38		1
38		1
38		1
38		1
38		1
38		1
38		1
39		1
39		1
39		1
39		1
39		1
39		1
39		1
39		1
40		1
40		1
41		1
41		1
41		1
42		1
42		1
42		1
42		1
43		1
43		1
43		1
43		1
44		1
44		1
44		1
44		1
45		1
45		1
45		1
46		1
46		1
47		1
49		1
17			0
18			1
22			1
22			1
23			1
24			1
24			1
25			1
25			1
25			1
26			1
27			1
27			1
28			1
28			1
28			1
28			1
29			1
29			1
29			1
29			1
29			1
30			1
30			1
30			1
30			1
30			1
30			1
30			1
31			1
31			1
31			1
31			1
31			1
31			1
31			1
32			1
32			1
32			1
32			1
32			1
32			1
33			1
33			1
33			1
33			1
33			1
34			1
34			1
34			1
34			1
35			1
35			1
35			1
35			1
35			1
36			1
36			1
36			1
36			1
36			1
36			1
37			1
37			1
37			1
37			1
37			1
37			1
37			1
38			1
38			1
38			1
38			1
38			1
38			1
38			1
38			1
39			1
39			1
39			1
39			1
39			1
40			1
40			1
40			1
40			1
40			1
40			1
41			1
41			1
41			1
41			1
41			1
42			1
42			1
42			1
42			1
42			1
42			1
43			1
43			1
43			1
43			1
44			1
44			1
44			1
44			1
45			1
46			1
17
21
28
29
29
29
30
30
31
31
33
33
34
35
35
35
35
36
36
36
36
37
37
37
37
37
38
38
38
38
38
38
39
39
39
39
40
40
40
40
40
40
40
40
40
41
41
41
41
41
41
41
41
42
42
42
42
42
42
43
43
43
43
44
44
44
45
48
48
14
14
14
14
15
15
15
15
16
16
16
16
16
17
17
17
17
17
17
17
18
18
18
18
18
18
18
18
18
19
19
19
19
19
19
19
19
20
20
20
20
20
20
20
20
20
20
20
20
20
20
21
21
21
21
21
21
21
21
21
21
21
21
21
21
21
21
21
21
22
22
22
22
22
22
22
22
22
22
22
22
23
23
23
23
23
23
23
23
23
23
23
23
24
24
24
24
24
24
24
24
25
25
25
25
25
25
26
26
26
26
26
27
27
28
28
28
29
29
30
30
31
32
13
17
18
19
21
21
22
22
22
24
25
26
26
27
28
28
28
28
28
28
29
29
29
29
29
29
29
29
29
30
30
30
30
31
31
31
32
32
32
32
33
33
33
33
33
33
34
34
34
34
13
13
13
13
14
17
18
19
19
19
20
20
20
20
21
21
21
21
21
21
22
22
22
22
22
22
22
23
23
23
23
23
23
23
23
23
23
24
24
24
24
24
24
24
25
25
25
25
25
25
25
26
26
26
26
26
26
26
27
27
27
27
27
28
28
28
28
28
28
28
28
28
28
29
29
29
29
29
29
29
29
29
29
29
29
29
30
30
30
30
30
30
30
30
30
30
30
30
30
30
31
31
31
31
31
31
31
32
32
33
33
33
34
35
36
37
37

## Sheet: Fig S1L_20211220 
Device	Experiment	Plate Name	Animal Description	Plate Position Name	Plate Row	Plate Column	Plate Center Position X (inches)	Plate Center Position Y (inches)	Plate Size X (inches)	Plate Size Y (inches)	Strain	Genotype	Condition 1	Condition 2	Condition 3	Culturing Temperature	Experiment Temperature	Food Source	Environmental Conditions	Incubator Name	Incubator Column	Frequency	Incubator Shelf	Censored	Excluded	Special Flag	Size of by-hand annotated cluster	Machine Fast Movement Cessation Age (Days)	Machine Slow Movement Cessation Age (Days)	Machine Death Age (Days)	Machine Slow Movement Duration (Days)	Machine Posture Changing Duration (Days)	Machine Not Fast Moving Duration (Days)	By Hand Fast Movement Cessation Age (Days)	By Hand Slow Movement Cessation Age (Days)	By Hand Death Age (Days)	By Hand Slow Movement Duration (Days)	By Hand Posture Changing Duration (Days)	By Hand Not Fast Moving Duration (Days)	Fast Movement Cessation Position X	Fast Movement Cessation Position Y	Slow Movement Cessation Position X	Slow Movement Cessation Position y	Death Position X	Death Position y	Posture Analysis Log-Likelihood	Worm Group ID	Worm Path ID	Fast Movement Cessation Detection Details
Tatooine	20211011_Alex	Tatooine_b::1	TJ1060::1-1-10::20::OP50 and HT115::lifespan	b::1	1	b	2.95781	4.10625	1.69687	1.6875	TJ1060		0|0|1			20	18	OP50 and HT115	lifespan			1		0	0		0	19.9622	22.1288	22.1288	2.16667	0	2.16667							2733	2684	2731	2684	2731	2684	0	2	0
Tatooine	20211011_Alex	Tatooine_b::1	TJ1060::1-1-10::20::OP50 and HT115::lifespan	b::1	1	b	2.95781	4.10625	1.69687	1.6875	TJ1060		0|0|1			20	18	OP50 and HT115	lifespan			1		0	0		0	15.7122	20.5455	20.5455	4.83333	0	4.83333							1548	3624	1561	3602	1561	3602	0	16	0
Tatooine	20211011_Alex	Tatooine_b::1	TJ1060::1-1-10::20::OP50 and HT115::lifespan	b::1	1	b	2.95781	4.10625	1.69687	1.6875	TJ1060		0|0|1			20	18	OP50 and HT115	lifespan			1		0	0		0	13.7122	22.7122	22.7122	9	0	9							2345	2044	2368	2018	2368	2018	0	17	0
Tatooine	20211011_Alex	Tatooine_b::1	TJ1060::1-1-10::20::OP50 and HT115::lifespan	b::1	1	b	2.95781	4.10625	1.69687	1.6875	TJ1060		0|0|1			20	18	OP50 and HT115	lifespan			1		0	0		0	8.87882	12.3788	12.3788	3.5	0	3.5							4213	1103	4197	1171	4197	1171	0	25	0
Tatooine	20211011_Alex	Tatooine_b::1	TJ1060::1-1-10::20::OP50 and HT115::lifespan	b::1	1	b	2.95781	4.10625	1.69687	1.6875	TJ1060		0|0|1			20	18	OP50 and HT115	lifespan			1		0	0		0	23.7955	23.8788	23.8788	0.0833333	0	0.0833333							4222	1839	4222	1839	4222	1839	0	26	0
Tatooine	20211011_Alex	Tatooine_b::1	TJ1060::1-1-10::20::OP50 and HT115::lifespan	b::1	1	b	2.95781	4.10625	1.69687	1.6875	TJ1060		0|0|1			20	18	OP50 and HT115	lifespan			1		0	0		0	18.2955	20.2955	20.2955	2	0	2							1780	3721	1788	3722	1788	3722	0	28	0
Tatooine	20211011_Alex	Tatooine_b::1	TJ1060::1-1-10::20::OP50 and HT115::lifespan	b::1	1	b	2.95781	4.10625	1.69687	1.6875	TJ1060		0|0|1			20	18	OP50 and HT115	lifespan			1		0	0		0	13.3788	17.3788	17.3788	4	0	4							4321	3680	4338	3668	4338	3668	0	31	0
Tatooine	20211011_Alex	Tatooine_b::1	TJ1060::1-1-10::20::OP50 and HT115::lifespan	b::1	1	b	2.95781	4.10625	1.69687	1.6875	TJ1060		0|0|1			20	18	OP50 and HT115	lifespan			1		0	0		0	10.2122	22.1288	22.1288	11.9167	0	11.9167							4200	2287	4204	2356	4204	2356	0	32	0
Tatooine	20211011_Alex	Tatooine_b::1	TJ1060::1-1-10::20::OP50 and HT115::lifespan	b::1	1	b	2.95781	4.10625	1.69687	1.6875	TJ1060		0|0|1			20	18	OP50 and HT115	lifespan			1		0	0		0	8.96215												1645	2626					1	34	0
Tatooine	20211011_Alex	Tatooine_b::1	TJ1060::1-1-10::20::OP50 and HT115::lifespan	b::1	1	b	2.95781	4.10625	1.69687	1.6875	TJ1060		0|0|1			20	18	OP50 and HT115	lifespan			1		0	0		0	18.2955												2112	4074					1	35	0
Tatooine	20211011_Alex	Tatooine_b::1	TJ1060::1-1-10::20::OP50 and HT115::lifespan	b::1	1	b	2.95781	4.10625	1.69687	1.6875	TJ1060		0|0|1			20	18	OP50 and HT115	lifespan			1		0	0		0	11.9622	13.0455	13.0455	1.08333	0	1.08333							5136	2892	5156	2911	5156	2911	0	37	0
Tatooine	20211011_Alex	Tatooine_b::1	TJ1060::1-1-10::20::OP50 and HT115::lifespan	b::1	1	b	2.95781	4.10625	1.69687	1.6875	TJ1060		0|0|1			20	18	OP50 and HT115	lifespan			1		0	0		0	11.2122	18.3788	18.3788	7.16667	0	7.16667							1287	2198	1276	2190	1276	2190	0	41	0
Tatooine	20211011_Alex	Tatooine_b::1	TJ1060::1-1-10::20::OP50 and HT115::lifespan	b::1	1	b	2.95781	4.10625	1.69687	1.6875	TJ1060		0|0|1			20	18	OP50 and HT115	lifespan			1		0	0		0	17.2122	19.6288	19.6288	2.41667	0	2.41667							2957	3198	2976	3199	2976	3199	0	43	0
Tatooine	20211011_Alex	Tatooine_b::1	TJ1060::1-1-10::20::OP50 and HT115::lifespan	b::1	1	b	2.95781	4.10625	1.69687	1.6875	TJ1060		0|0|1			20	18	OP50 and HT115	lifespan			1		0	0		0	8.54549	12.7955	12.7955	4.25	0	4.25							1522	1573	1527	1547	1527	1547	0	46	0
Tatooine	20211011_Alex	Tatooine_b::1	TJ1060::1-1-10::20::OP50 and HT115::lifespan	b::1	1	b	2.95781	4.10625	1.69687	1.6875	TJ1060		0|0|1			20	18	OP50 and HT115	lifespan			1		0	0		0	9.21215												2971	3569					1	49	0
Tatooine	20211011_Alex	Tatooine_b::1	TJ1060::1-1-10::20::OP50 and HT115::lifespan	b::1	1	b	2.95781	4.10625	1.69687	1.6875	TJ1060		0|0|1			20	18	OP50 and HT115	lifespan			1		0	0		0	7.04549	14.2955	14.2955	7.25	0	7.25							4096	3668	4143	3694	4143	3694	0	51	0
Tatooine	20211011_Alex	Tatooine_b::1	TJ1060::1-1-10::20::OP50 and HT115::lifespan	b::1	1	b	2.95781	4.10625	1.69687	1.6875	TJ1060		0|0|1			20	18	OP50 and HT115	lifespan			1		0	0		0	9.21215	15.7955	15.7955	6.58333	0	6.58333							3089	543	3032	563	3032	563	0	64	0
Tatooine	20211011_Alex	Tatooine_b::1	TJ1060::1-1-10::20::OP50 and HT115::lifespan	b::1	1	b	2.95781	4.10625	1.69687	1.6875	TJ1060		0|0|1			20	18	OP50 and HT115	lifespan			1		0	0		0	11.6288												3178	4227					1	67	0
Tatooine	20211011_Alex	Tatooine_b::1	TJ1060::1-1-10::20::OP50 and HT115::lifespan	b::1	1	b	2.95781	4.10625	1.69687	1.6875	TJ1060		0|0|1			20	18	OP50 and HT115	lifespan			1		0	0		0	11.4622												4110	3214					1	68	0
Tatooine	20211011_Alex	Tatooine_b::1	TJ1060::1-1-10::20::OP50 and HT115::lifespan	b::1	1	b	2.95781	4.10625	1.69687	1.6875	TJ1060		0|0|1			20	18	OP50 and HT115	lifespan			1		0	0		0	11.1288	13.0455	13.0455	1.91667	0	1.91667							3904	1497	3901	1498	3901	1498	0	70	0
Tatooine	20211011_Alex	Tatooine_b::1	TJ1060::1-1-10::20::OP50 and HT115::lifespan	b::1	1	b	2.95781	4.10625	1.69687	1.6875	TJ1060		0|0|1			20	18	OP50 and HT115	lifespan			1		0	0		0	10.5455												3465	1807					1	77	0
Tatooine	20211011_Alex	Tatooine_b::1	TJ1060::1-1-10::20::OP50 and HT115::lifespan	b::1	1	b	2.95781	4.10625	1.69687	1.6875	TJ1060		0|0|1			20	18	OP50 and HT115	lifespan			1		0	0		0	6.96215	10.7955	10.7955	3.83333	0	3.83333							898	885	907	887	907	887	0	94	0
Tatooine	20211011_Alex	Tatooine_b::1	TJ1060::1-1-10::20::OP50 and HT115::lifespan	b::1	1	b	2.95781	4.10625	1.69687	1.6875	TJ1060		0|0|1			20	18	OP50 and HT115	lifespan			1		0	0		0	6.79549												2586	1186					1	99	0
Tatooine	20211011_Alex	Tatooine_b::1	TJ1060::1-1-10::20::OP50 and HT115::lifespan	b::1	1	b	2.95781	4.10625	1.69687	1.6875	TJ1060		0|0|1			20	18	OP50 and HT115	lifespan			1		0	0		0	12.4622												3303	3687					1	122	0
Tatooine	20211011_Alex	Tatooine_b::1	TJ1060::1-1-10::20::OP50 and HT115::lifespan	b::1	1	b	2.95781	4.10625	1.69687	1.6875	TJ1060		0|0|1			20	18	OP50 and HT115	lifespan			1		0	0		0	8.96215												3670	3393					1	129	0
Tatooine	20211011_Alex	Tatooine_b::1	TJ1060::1-1-10::20::OP50 and HT115::lifespan	b::1	1	b	2.95781	4.10625	1.69687	1.6875	TJ1060		0|0|1			20	18	OP50 and HT115	lifespan			1		0	0		0	9.12882	12.3788	12.3788	3.25	0	3.25							3686	2260	3690	2238	3690	2238	0	157	0
Tatooine	20211011_Alex	Tatooine_b::1	TJ1060::1-1-10::20::OP50 and HT115::lifespan	b::1	1	b	2.95781	4.10625	1.69687	1.6875	TJ1060		0|0|1			20	18	OP50 and HT115	lifespan			1		0	0		0	13.5455												3742	3676					1	178	0
Tatooine	20211011_Alex	Tatooine_b::3	TJ1060::1-1-10::20::OP50 and HT115::lifespan	b::3	3	b	2.97969	8.46094	1.69687	1.70312	TJ1060		0|0|0			20	18	OP50 and HT115	lifespan			1		0	0		0	13.5455	20.2955	20.2955	6.75	0	6.75							2293	2769	2231	2743	2231	2743	0	2	0
Tatooine	20211011_Alex	Tatooine_b::3	TJ1060::1-1-10::20::OP50 and HT115::lifespan	b::3	3	b	2.97969	8.46094	1.69687	1.70312	TJ1060		0|0|0			20	18	OP50 and HT115	lifespan			1		0	0		0	12.3788	19.2122	19.2122	6.83333	0	6.83333							1886	3209	1868	3197	1868	3197	0	6	0
Tatooine	20211011_Alex	Tatooine_b::3	TJ1060::1-1-10::20::OP50 and HT115::lifespan	b::3	3	b	2.97969	8.46094	1.69687	1.70312	TJ1060		0|0|0			20	18	OP50 and HT115	lifespan			1		0	0		0	14.5455	23.8788	23.8788	9.33333	0	9.33333							1821	1764	1807	1754	1807	1754	0	8	0
Tatooine	20211011_Alex	Tatooine_b::3	TJ1060::1-1-10::20::OP50 and HT115::lifespan	b::3	3	b	2.97969	8.46094	1.69687	1.70312	TJ1060		0|0|0			20	18	OP50 and HT115	lifespan			1		0	0		0	14.4622	15.0455	15.0455	0.583333	0	0.583333							3371	3260	3371	3256	3371	3256	0	18	0
Tatooine	20211011_Alex	Tatooine_b::3	TJ1060::1-1-10::20::OP50 and HT115::lifespan	b::3	3	b	2.97969	8.46094	1.69687	1.70312	TJ1060		0|0|0			20	18	OP50 and HT115	lifespan			1		0	0		0	15.9622	22.1288	22.1288	6.16667	0	6.16667							3366	3606	3344	3609	3344	3609	0	24	0
Tatooine	20211011_Alex	Tatooine_b::3	TJ1060::1-1-10::20::OP50 and HT115::lifespan	b::3	3	b	2.97969	8.46094	1.69687	1.70312	TJ1060		0|0|0			20	18	OP50 and HT115	lifespan			1		0	0		0	12.8788	16.3788	16.3788	3.5	0	3.5							3103	3841	3125	3857	3125	3857	0	25	0
Tatooine	20211011_Alex	Tatooine_b::3	TJ1060::1-1-10::20::OP50 and HT115::lifespan	b::3	3	b	2.97969	8.46094	1.69687	1.70312	TJ1060		0|0|0			20	18	OP50 and HT115	lifespan			1		0	0		0	21.7122	22.1288	22.1288	0.416667	0	0.416667							4232	4027	4233	4028	4233	4028	0	26	0
Tatooine	20211011_Alex	Tatooine_b::3	TJ1060::1-1-10::20::OP50 and HT115::lifespan	b::3	3	b	2.97969	8.46094	1.69687	1.70312	TJ1060		0|0|0			20	18	OP50 and HT115	lifespan			1		0	0		0	10.0455	13.4622	13.4622	3.41667	0	3.41667							2426	2510	2447	2538	2447	2538	0	41	0
Tatooine	20211011_Alex	Tatooine_b::3	TJ1060::1-1-10::20::OP50 and HT115::lifespan	b::3	3	b	2.97969	8.46094	1.69687	1.70312	TJ1060		0|0|0			20	18	OP50 and HT115	lifespan			1		0	0		0	12.1288	13.5455	13.5455	1.41667	0	1.41667							4640	1170	4578	1147	4578	1147	0	44	0
Tatooine	20211011_Alex	Tatooine_b::3	TJ1060::1-1-10::20::OP50 and HT115::lifespan	b::3	3	b	2.97969	8.46094	1.69687	1.70312	TJ1060		0|0|0			20	18	OP50 and HT115	lifespan			1		0	0		0	8.71215	10.4622	10.4622	1.75	0	1.75							1206	2463	1204	2485	1204	2485	0	51	0
Tatooine	20211011_Alex	Tatooine_b::3	TJ1060::1-1-10::20::OP50 and HT115::lifespan	b::3	3	b	2.97969	8.46094	1.69687	1.70312	TJ1060		0|0|0			20	18	OP50 and HT115	lifespan			1		0	0		0	10.8788												1756	2280					1	123	0
Tatooine	20211011_Alex	Tatooine_a::1	TJ1060::1-1-10::20::OP50 and HT115::lifespan	a::1	1	a	1.09531	3.09219	1.75313	1.74687	TJ1060		0|0|1			20	18	OP50 and HT115	lifespan			1		0	0		0	13.4413	17.608	17.608	4.16667	0	4.16667							3147	3040	3166	3002	3166	3002	0	22	0
Tatooine	20211011_Alex	Tatooine_a::1	TJ1060::1-1-10::20::OP50 and HT115::lifespan	a::1	1	a	1.09531	3.09219	1.75313	1.74687	TJ1060		0|0|1			20	18	OP50 and HT115	lifespan			1		0	0		0	11.1913	13.6913	13.6913	2.5	0	2.5							2381	2200	2344	2231	2344	2231	0	23	0
Tatooine	20211011_Alex	Tatooine_a::1	TJ1060::1-1-10::20::OP50 and HT115::lifespan	a::1	1	a	1.09531	3.09219	1.75313	1.74687	TJ1060		0|0|1			20	18	OP50 and HT115	lifespan			1		0	0		0	8.85799	12.108	12.108	3.25	0	3.25							4133	3508	4110	3509	4110	3509	0	26	0
Tatooine	20211011_Alex	Tatooine_a::1	TJ1060::1-1-10::20::OP50 and HT115::lifespan	a::1	1	a	1.09531	3.09219	1.75313	1.74687	TJ1060		0|0|1			20	18	OP50 and HT115	lifespan			1		0	0		0	16.0247	17.108	17.108	1.08333	0	1.08333							4958	1758	4985	1782	4985	1782	0	27	0
Tatooine	20211011_Alex	Tatooine_a::1	TJ1060::1-1-10::20::OP50 and HT115::lifespan	a::1	1	a	1.09531	3.09219	1.75313	1.74687	TJ1060		0|0|1			20	18	OP50 and HT115	lifespan			1		0	0		0	13.9413	26.6913	26.6913	12.75	0	12.75							1846	2490	1869	2504	1869	2504	0	34	0
Tatooine	20211011_Alex	Tatooine_a::1	TJ1060::1-1-10::20::OP50 and HT115::lifespan	a::1	1	a	1.09531	3.09219	1.75313	1.74687	TJ1060		0|0|1			20	18	OP50 and HT115	lifespan			1		0	0		0	13.1913	14.2747	14.2747	1.08333	0	1.08333							3072	1626	3083	1662	3083	1662	0	37	0
Tatooine	20211011_Alex	Tatooine_a::1	TJ1060::1-1-10::20::OP50 and HT115::lifespan	a::1	1	a	1.09531	3.09219	1.75313	1.74687	TJ1060		0|0|1			20	18	OP50 and HT115	lifespan			1		0	0		0	8.35799	11.9413	11.9413	3.58333	0	3.58333							2330	2871	2293	2957	2293	2957	0	53	0
Tatooine	20211011_Alex	Tatooine_a::1	TJ1060::1-1-10::20::OP50 and HT115::lifespan	a::1	1	a	1.09531	3.09219	1.75313	1.74687	TJ1060		0|0|1			20	18	OP50 and HT115	lifespan			1		0	0		0	8.77465	11.2747	11.2747	2.5	0	2.5							4504	3874	4504	3920	4504	3920	0	56	0
Tatooine	20211011_Alex	Tatooine_a::1	TJ1060::1-1-10::20::OP50 and HT115::lifespan	a::1	1	a	1.09531	3.09219	1.75313	1.74687	TJ1060		0|0|1			20	18	OP50 and HT115	lifespan			1		0	0		0	9.77465	11.5247	11.5247	1.75	0	1.75							4214	2619	4213	2651	4213	2651	0	60	0
Tatooine	20211011_Alex	Tatooine_a::1	TJ1060::1-1-10::20::OP50 and HT115::lifespan	a::1	1	a	1.09531	3.09219	1.75313	1.74687	TJ1060		0|0|1			20	18	OP50 and HT115	lifespan			1		0	0		0	7.94132	12.358	12.358	4.41667	0	4.41667							1477	5122	1486	5103	1486	5103	0	64	0
Tatooine	20211011_Alex	Tatooine_a::1	TJ1060::1-1-10::20::OP50 and HT115::lifespan	a::1	1	a	1.09531	3.09219	1.75313	1.74687	TJ1060		0|0|1			20	18	OP50 and HT115	lifespan			1		0	0		0	8.69132	12.2747	12.2747	3.58333	0	3.58333							1442	4515	1442	4571	1442	4571	0	67	0
Tatooine	20211011_Alex	Tatooine_a::1	TJ1060::1-1-10::20::OP50 and HT115::lifespan	a::1	1	a	1.09531	3.09219	1.75313	1.74687	TJ1060		0|0|1			20	18	OP50 and HT115	lifespan			1		0	0		0	8.69132												4241	435					1	71	0
Tatooine	20211011_Alex	Tatooine_a::1	TJ1060::1-1-10::20::OP50 and HT115::lifespan	a::1	1	a	1.09531	3.09219	1.75313	1.74687	TJ1060		0|0|1			20	18	OP50 and HT115	lifespan			1		0	0		0	7.35799												5022	2735					1	81	0
Tatooine	20211011_Alex	Tatooine_a::1	TJ1060::1-1-10::20::OP50 and HT115::lifespan	a::1	1	a	1.09531	3.09219	1.75313	1.74687	TJ1060		0|0|1			20	18	OP50 and HT115	lifespan			1		0	0		0	8.94132	12.358	12.358	3.41667	0	3.41667							3382	1285	3354	1387	3354	1387	0	120	0
Tatooine	20211011_Alex	Tatooine_a::1	TJ1060::1-1-10::20::OP50 and HT115::lifespan	a::1	1	a	1.09531	3.09219	1.75313	1.74687	TJ1060		0|0|1			20	18	OP50 and HT115	lifespan			1		0	0		0	8.69132	14.4413	14.4413	5.75	0	5.75							5102	1906	5098	1980	5098	1980	0	129	0
Tatooine	20211011_Alex	Tatooine_a::3	TJ1060::1-1-10::20::OP50 and HT115::lifespan	a::3	3	a	1.08906	7.32969	1.74687	1.74687	TJ1060		0|0|0			20	18	OP50 and HT115	lifespan			1		0	0		0	30.6913	30.7747	30.7747	0.0833333	0	0.0833333							3992	3071	3992	3071	3992	3071	0	24	0
Tatooine	20211011_Alex	Tatooine_a::3	TJ1060::1-1-10::20::OP50 and HT115::lifespan	a::3	3	a	1.08906	7.32969	1.74687	1.74687	TJ1060		0|0|0			20	18	OP50 and HT115	lifespan			1		0	0		0	23.608	29.108	29.108	5.5	0	5.5							2751	3423	2729	3418	2729	3418	0	27	0
Tatooine	20211011_Alex	Tatooine_a::3	TJ1060::1-1-10::20::OP50 and HT115::lifespan	a::3	3	a	1.08906	7.32969	1.74687	1.74687	TJ1060		0|0|0			20	18	OP50 and HT115	lifespan			1		0	0		0	6.69132	28.2747	28.2747	21.5833	0	21.5833							3385	2910	3290	2988	3290	2988	0	33	0
Tatooine	20211011_Alex	Tatooine_a::3	TJ1060::1-1-10::20::OP50 and HT115::lifespan	a::3	3	a	1.08906	7.32969	1.74687	1.74687	TJ1060		0|0|0			20	18	OP50 and HT115	lifespan			1		0	0		0	18.9413	19.858	19.858	0.916667	0	0.916667							2934	2460	2913	2476	2913	2476	0	34	0
Tatooine	20211011_Alex	Tatooine_a::3	TJ1060::1-1-10::20::OP50 and HT115::lifespan	a::3	3	a	1.08906	7.32969	1.74687	1.74687	TJ1060		0|0|0			20	18	OP50 and HT115	lifespan			1		0	0		0	14.6913	18.0247	18.0247	3.33333	0	3.33333							3586	3150	3521	3147	3521	3147	0	36	0
Tatooine	20211011_Alex	Tatooine_a::3	TJ1060::1-1-10::20::OP50 and HT115::lifespan	a::3	3	a	1.08906	7.32969	1.74687	1.74687	TJ1060		0|0|0			20	18	OP50 and HT115	lifespan			1		0	0		0	12.7747												3134	3390					1	38	0
Tatooine	20211011_Alex	Tatooine_a::3	TJ1060::1-1-10::20::OP50 and HT115::lifespan	a::3	3	a	1.08906	7.32969	1.74687	1.74687	TJ1060		0|0|0			20	18	OP50 and HT115	lifespan			1		0	0		0	17.858	17.9413	17.9413	0.0833333	0	0.0833333							3170	2738	3170	2737	3170	2737	0	39	0
Tatooine	20211011_Alex	Tatooine_a::3	TJ1060::1-1-10::20::OP50 and HT115::lifespan	a::3	3	a	1.08906	7.32969	1.74687	1.74687	TJ1060		0|0|0			20	18	OP50 and HT115	lifespan			1		0	0		0	16.5247	21.7747	21.7747	5.25	0	5.25							2931	3376	2932	3361	2932	3361	0	44	0
Tatooine	20211011_Alex	Tatooine_a::3	TJ1060::1-1-10::20::OP50 and HT115::lifespan	a::3	3	a	1.08906	7.32969	1.74687	1.74687	TJ1060		0|0|0			20	18	OP50 and HT115	lifespan			1		0	0		0	14.5247	21.0247	21.0247	6.5	0	6.5							3337	3334	3312	3327	3312	3327	0	47	0
Tatooine	20211011_Alex	Tatooine_a::3	TJ1060::1-1-10::20::OP50 and HT115::lifespan	a::3	3	a	1.08906	7.32969	1.74687	1.74687	TJ1060		0|0|0			20	18	OP50 and HT115	lifespan			1		0	0		0	14.5247	22.1913	22.1913	7.66667	0	7.66667							4150	1091	4152	1135	4152	1135	0	49	0
Tatooine	20211011_Alex	Tatooine_a::3	TJ1060::1-1-10::20::OP50 and HT115::lifespan	a::3	3	a	1.08906	7.32969	1.74687	1.74687	TJ1060		0|0|0			20	18	OP50 and HT115	lifespan			1		0	0		0	8.94132												3377	3428					1	51	0
Tatooine	20211011_Alex	Tatooine_a::3	TJ1060::1-1-10::20::OP50 and HT115::lifespan	a::3	3	a	1.08906	7.32969	1.74687	1.74687	TJ1060		0|0|0			20	18	OP50 and HT115	lifespan			1		0	0		0	12.1913	13.608	13.608	1.41667	0	1.41667							5225	3132	5223	3136	5223	3136	0	61	0
Tatooine	20211011_Alex	Tatooine_a::3	TJ1060::1-1-10::20::OP50 and HT115::lifespan	a::3	3	a	1.08906	7.32969	1.74687	1.74687	TJ1060		0|0|0			20	18	OP50 and HT115	lifespan			1		0	0		0	11.608	13.5247	13.5247	1.91667	0	1.91667							2455	4249	2474	4230	2474	4230	0	62	0
Tatooine	20211011_Alex	Tatooine_a::3	TJ1060::1-1-10::20::OP50 and HT115::lifespan	a::3	3	a	1.08906	7.32969	1.74687	1.74687	TJ1060		0|0|0			20	18	OP50 and HT115	lifespan			1		0	0		0	12.5247												713	3948					1	64	0
Tatooine	20211011_Alex	Tatooine_a::3	TJ1060::1-1-10::20::OP50 and HT115::lifespan	a::3	3	a	1.08906	7.32969	1.74687	1.74687	TJ1060		0|0|0			20	18	OP50 and HT115	lifespan			1		0	0		0	12.0247	16.2747	16.2747	4.25	0	4.25							3774	1271	3787	1195	3787	1195	0	65	0
Tatooine	20211011_Alex	Tatooine_a::3	TJ1060::1-1-10::20::OP50 and HT115::lifespan	a::3	3	a	1.08906	7.32969	1.74687	1.74687	TJ1060		0|0|0			20	18	OP50 and HT115	lifespan			1		0	0		0	9.02465												4136	1037					1	74	0
Tatooine	20211011_Alex	Tatooine_a::3	TJ1060::1-1-10::20::OP50 and HT115::lifespan	a::3	3	a	1.08906	7.32969	1.74687	1.74687	TJ1060		0|0|0			20	18	OP50 and HT115	lifespan			1		0	0		0	9.27465	14.1913	14.1913	4.91667	0	4.91667							3891	3851	3891	3886	3891	3886	0	78	0
Tatooine	20211011_Alex	Tatooine_a::3	TJ1060::1-1-10::20::OP50 and HT115::lifespan	a::3	3	a	1.08906	7.32969	1.74687	1.74687	TJ1060		0|0|0			20	18	OP50 and HT115	lifespan			1		0	0		0	8.35799												3595	174					1	79	0
Tatooine	20211011_Alex	Tatooine_a::3	TJ1060::1-1-10::20::OP50 and HT115::lifespan	a::3	3	a	1.08906	7.32969	1.74687	1.74687	TJ1060		0|0|0			20	18	OP50 and HT115	lifespan			1		0	0		0	9.77465	13.7747	13.7747	4	0	4							3649	4905	3652	4855	3652	4855	0	94	0
Tatooine	20211011_Alex	Tatooine_a::3	TJ1060::1-1-10::20::OP50 and HT115::lifespan	a::3	3	a	1.08906	7.32969	1.74687	1.74687	TJ1060		0|0|0			20	18	OP50 and HT115	lifespan			1		0	0		0	8.69132	13.7747	13.7747	5.08333	0	5.08333							4395	1202	4403	1252	4403	1252	0	100	0
Tatooine	20211011_Alex	Tatooine_a::3	TJ1060::1-1-10::20::OP50 and HT115::lifespan	a::3	3	a	1.08906	7.32969	1.74687	1.74687	TJ1060		0|0|0			20	18	OP50 and HT115	lifespan			1		0	0		0	9.27465	11.1913	11.1913	1.91667	0	1.91667							1572	3647	1579	3565	1579	3565	0	101	0
Tatooine	20211011_Alex	Tatooine_a::3	TJ1060::1-1-10::20::OP50 and HT115::lifespan	a::3	3	a	1.08906	7.32969	1.74687	1.74687	TJ1060		0|0|0			20	18	OP50 and HT115	lifespan			1		0	0		0	8.44132												2912	2551					1	104	0
Tatooine	20211011_Alex	Tatooine_a::3	TJ1060::1-1-10::20::OP50 and HT115::lifespan	a::3	3	a	1.08906	7.32969	1.74687	1.74687	TJ1060		0|0|0			20	18	OP50 and HT115	lifespan			1		0	0		0	8.52465												2691	3016					1	113	0
Tatooine	20211011_Alex	Tatooine_a::3	TJ1060::1-1-10::20::OP50 and HT115::lifespan	a::3	3	a	1.08906	7.32969	1.74687	1.74687	TJ1060		0|0|0			20	18	OP50 and HT115	lifespan			1		0	0		0	8.35799												2185	3702					1	114	0
Tatooine	20211011_Alex	Tatooine_a::3	TJ1060::1-1-10::20::OP50 and HT115::lifespan	a::3	3	a	1.08906	7.32969	1.74687	1.74687	TJ1060		0|0|0			20	18	OP50 and HT115	lifespan			1		0	0		0	8.27465												2219	4263					1	117	0
Tatooine	20211011_Alex	Tatooine_a::3	TJ1060::1-1-10::20::OP50 and HT115::lifespan	a::3	3	a	1.08906	7.32969	1.74687	1.74687	TJ1060		0|0|0			20	18	OP50 and HT115	lifespan			1		0	0		0	7.60799	12.1913	12.1913	4.58333	0	4.58333							1714	3567	1711	3559	1711	3559	0	118	0
Tatooine	20211011_Alex	Tatooine_a::3	TJ1060::1-1-10::20::OP50 and HT115::lifespan	a::3	3	a	1.08906	7.32969	1.74687	1.74687	TJ1060		0|0|0			20	18	OP50 and HT115	lifespan			1		0	0		0	7.19132	9.27465	9.27465	2.08333	0	2.08333							2111	3251	2184	3258	2184	3258	0	130	0
Tatooine	20211011_Alex	Tatooine_a::3	TJ1060::1-1-10::20::OP50 and HT115::lifespan	a::3	3	a	1.08906	7.32969	1.74687	1.74687	TJ1060		0|0|0			20	18	OP50 and HT115	lifespan			1		0	0		0	6.35799	10.5247	10.5247	4.16667	0	4.16667							1515	3257	1512	3295	1512	3295	0	140	0
Tatooine	20211011_Alex	Tatooine_a::3	TJ1060::1-1-10::20::OP50 and HT115::lifespan	a::3	3	a	1.08906	7.32969	1.74687	1.74687	TJ1060		0|0|0			20	18	OP50 and HT115	lifespan			1		0	0		0	8.10799												3292	63					1	156	0
Tatooine	20211011_Alex	Tatooine_a::3	TJ1060::1-1-10::20::OP50 and HT115::lifespan	a::3	3	a	1.08906	7.32969	1.74687	1.74687	TJ1060		0|0|0			20	18	OP50 and HT115	lifespan			1		0	0		0	7.77465												3276	3381					1	168	0
Tatooine	20211011_Alex	Tatooine_a::3	TJ1060::1-1-10::20::OP50 and HT115::lifespan	a::3	3	a	1.08906	7.32969	1.74687	1.74687	TJ1060		0|0|0			20	18	OP50 and HT115	lifespan			1		0	0		0	8.27465												2691	1					1	203	0
Tatooine	20211011_Alex	Tatooine_a::3	TJ1060::1-1-10::20::OP50 and HT115::lifespan	a::3	3	a	1.08906	7.32969	1.74687	1.74687	TJ1060		0|0|0			20	18	OP50 and HT115	lifespan			1		0	0		0	9.60799												3168	2724					1	206	0
Tatooine	20211011_Alex	Tatooine_c::1	TJ1060::1-1-10::20::OP50 and HT115::lifespan	c::1	1	c	4.91094	3.15781	1.74687	1.74687	TJ1060		0|0|1			20	18	OP50 and HT115	lifespan			1		0	0		0	27.6497	27.733	27.733	0.0833333	0	0.0833333							1667	1208	1667	1207	1667	1207	0	2	0
Tatooine	20211011_Alex	Tatooine_c::1	TJ1060::1-1-10::20::OP50 and HT115::lifespan	c::1	1	c	4.91094	3.15781	1.74687	1.74687	TJ1060		0|0|1			20	18	OP50 and HT115	lifespan			1		0	0		0	13.983	18.8163	18.8163	4.83333	0	4.83333							740	3042	738	3058	738	3058	0	5	0
Tatooine	20211011_Alex	Tatooine_c::1	TJ1060::1-1-10::20::OP50 and HT115::lifespan	c::1	1	c	4.91094	3.15781	1.74687	1.74687	TJ1060		0|0|1			20	18	OP50 and HT115	lifespan			1		0	0		0	10.733	19.5663	19.5663	8.83333	0	8.83333							2647	3465	2642	3523	2642	3523	0	11	0
Tatooine	20211011_Alex	Tatooine_c::1	TJ1060::1-1-10::20::OP50 and HT115::lifespan	c::1	1	c	4.91094	3.15781	1.74687	1.74687	TJ1060		0|0|1			20	18	OP50 and HT115	lifespan			1		0	0		0	16.6497	22.1497	22.1497	5.5	0	5.5							3628	1851	3620	1834	3620	1834	0	15	0
Tatooine	20211011_Alex	Tatooine_c::1	TJ1060::1-1-10::20::OP50 and HT115::lifespan	c::1	1	c	4.91094	3.15781	1.74687	1.74687	TJ1060		0|0|1			20	18	OP50 and HT115	lifespan			1		0	0		0	38.6497	38.733	38.733	0.0833333	0	0.0833333							1523	735	1523	735	1523	735	0	27	0
Tatooine	20211011_Alex	Tatooine_c::1	TJ1060::1-1-10::20::OP50 and HT115::lifespan	c::1	1	c	4.91094	3.15781	1.74687	1.74687	TJ1060		0|0|1			20	18	OP50 and HT115	lifespan			1		0	0		0	18.233	30.1497	30.1497	11.9167	0	11.9167							2722	3871	2743	3878	2743	3878	0	28	0
Tatooine	20211011_Alex	Tatooine_c::1	TJ1060::1-1-10::20::OP50 and HT115::lifespan	c::1	1	c	4.91094	3.15781	1.74687	1.74687	TJ1060		0|0|1			20	18	OP50 and HT115	lifespan			1		0	0		0	16.983	25.1497	25.1497	8.16667	0	8.16667							1815	326	1815	365	1815	365	0	32	0
Tatooine	20211011_Alex	Tatooine_c::1	TJ1060::1-1-10::20::OP50 and HT115::lifespan	c::1	1	c	4.91094	3.15781	1.74687	1.74687	TJ1060		0|0|1			20	18	OP50 and HT115	lifespan			1		0	0		0	18.1497	18.233	18.233	0.0833333	0	0.0833333							798	1505	798	1505	798	1505	0	34	0
Tatooine	20211011_Alex	Tatooine_c::1	TJ1060::1-1-10::20::OP50 and HT115::lifespan	c::1	1	c	4.91094	3.15781	1.74687	1.74687	TJ1060		0|0|1			20	18	OP50 and HT115	lifespan			1		0	0		0	12.8163	13.5663	13.5663	0.75	0	0.75							1689	2096	1692	2095	1692	2095	0	35	0
Tatooine	20211011_Alex	Tatooine_c::1	TJ1060::1-1-10::20::OP50 and HT115::lifespan	c::1	1	c	4.91094	3.15781	1.74687	1.74687	TJ1060		0|0|1			20	18	OP50 and HT115	lifespan			1		0	0		0	20.8997	20.983	20.983	0.0833333	0	0.0833333							3576	3292	3576	3291	3576	3291	0	36	0
Tatooine	20211011_Alex	Tatooine_c::1	TJ1060::1-1-10::20::OP50 and HT115::lifespan	c::1	1	c	4.91094	3.15781	1.74687	1.74687	TJ1060		0|0|1			20	18	OP50 and HT115	lifespan			1		0	0		0	15.1497	15.233	15.233	0.0833333	0	0.0833333							2539	4304	2539	4306	2539	4306	0	37	0
Tatooine	20211011_Alex	Tatooine_c::1	TJ1060::1-1-10::20::OP50 and HT115::lifespan	c::1	1	c	4.91094	3.15781	1.74687	1.74687	TJ1060		0|0|1			20	18	OP50 and HT115	lifespan			1		0	0		0	18.3163	26.1497	26.1497	7.83333	0	7.83333							1299	1303	1278	1248	1278	1248	0	38	0
Tatooine	20211011_Alex	Tatooine_c::1	TJ1060::1-1-10::20::OP50 and HT115::lifespan	c::1	1	c	4.91094	3.15781	1.74687	1.74687	TJ1060		0|0|1			20	18	OP50 and HT115	lifespan			1		0	0		0	11.3163												4258	4068					1	41	0
Tatooine	20211011_Alex	Tatooine_c::1	TJ1060::1-1-10::20::OP50 and HT115::lifespan	c::1	1	c	4.91094	3.15781	1.74687	1.74687	TJ1060		0|0|1			20	18	OP50 and HT115	lifespan			1		0	0		0	11.8997												1705	1211					1	42	0
Tatooine	20211011_Alex	Tatooine_c::1	TJ1060::1-1-10::20::OP50 and HT115::lifespan	c::1	1	c	4.91094	3.15781	1.74687	1.74687	TJ1060		0|0|1			20	18	OP50 and HT115	lifespan			1		0	0		0	10.3997	12.3163	12.3163	1.91667	0	1.91667							3950	3031	3912	3021	3912	3021	0	43	0
Tatooine	20211011_Alex	Tatooine_c::1	TJ1060::1-1-10::20::OP50 and HT115::lifespan	c::1	1	c	4.91094	3.15781	1.74687	1.74687	TJ1060		0|0|1			20	18	OP50 and HT115	lifespan			1		0	0		0	6.56632	9.39965	11.8163	2.83333	2.41667	5.25							3842	2891	3801	2918	3806	2912	0	44	0
Tatooine	20211011_Alex	Tatooine_c::1	TJ1060::1-1-10::20::OP50 and HT115::lifespan	c::1	1	c	4.91094	3.15781	1.74687	1.74687	TJ1060		0|0|1			20	18	OP50 and HT115	lifespan			1		0	0		0	10.6497	12.733	12.733	2.08333	0	2.08333							4667	4152	4683	4151	4683	4151	0	58	0
Tatooine	20211011_Alex	Tatooine_c::1	TJ1060::1-1-10::20::OP50 and HT115::lifespan	c::1	1	c	4.91094	3.15781	1.74687	1.74687	TJ1060		0|0|1			20	18	OP50 and HT115	lifespan			1		0	0		0	8.64965												4499	2849					1	64	0
Tatooine	20211011_Alex	Tatooine_c::1	TJ1060::1-1-10::20::OP50 and HT115::lifespan	c::1	1	c	4.91094	3.15781	1.74687	1.74687	TJ1060		0|0|1			20	18	OP50 and HT115	lifespan			1		0	0		0	8.39965	12.6497	12.6497	4.25	0	4.25							3228	2519	3278	2537	3278	2537	0	65	0
Tatooine	20211011_Alex	Tatooine_c::1	TJ1060::1-1-10::20::OP50 and HT115::lifespan	c::1	1	c	4.91094	3.15781	1.74687	1.74687	TJ1060		0|0|1			20	18	OP50 and HT115	lifespan			1		0	0		0	10.3163	11.8997	11.8997	1.58333	0	1.58333							3086	1556	3121	1542	3121	1542	0	70	0
Tatooine	20211011_Alex	Tatooine_c::1	TJ1060::1-1-10::20::OP50 and HT115::lifespan	c::1	1	c	4.91094	3.15781	1.74687	1.74687	TJ1060		0|0|1			20	18	OP50 and HT115	lifespan			1		0	0		0	8.64965	11.8997	11.8997	3.25	0	3.25							1789	1461	1824	1438	1824	1438	0	88	0
Tatooine	20211011_Alex	Tatooine_c::1	TJ1060::1-1-10::20::OP50 and HT115::lifespan	c::1	1	c	4.91094	3.15781	1.74687	1.74687	TJ1060		0|0|1			20	18	OP50 and HT115	lifespan			1		0	0		0	7.56632	11.1497	11.1497	3.58333	0	3.58333							506	3833	488	3857	488	3857	0	103	0
Tatooine	20211011_Alex	Tatooine_c::1	TJ1060::1-1-10::20::OP50 and HT115::lifespan	c::1	1	c	4.91094	3.15781	1.74687	1.74687	TJ1060		0|0|1			20	18	OP50 and HT115	lifespan			1		0	0		0	6.73299												1951	2294					1	168	0
Tatooine	20211011_Alex	Tatooine_c::1	TJ1060::1-1-10::20::OP50 and HT115::lifespan	c::1	1	c	4.91094	3.15781	1.74687	1.74687	TJ1060		0|0|1			20	18	OP50 and HT115	lifespan			1		0	0		0	10.483												1694	2064					1	173	0
Tatooine	20211011_Alex	Tatooine_c::3	TJ1060::1-1-10::20::OP50 and HT115::lifespan	c::3	3	c	4.92969	7.48906	1.74687	1.74687	TJ1060		0|0|0			20	18	OP50 and HT115	lifespan			1		0	0		0	43.8163	43.8997	43.8997	0.0833333	0	0.0833333							3125	3347	3125	3347	3125	3347	0	3	0
Tatooine	20211011_Alex	Tatooine_c::3	TJ1060::1-1-10::20::OP50 and HT115::lifespan	c::3	3	c	4.92969	7.48906	1.74687	1.74687	TJ1060		0|0|0			20	18	OP50 and HT115	lifespan			1		0	0		0	12.733	14.3997	14.3997	1.66667	0	1.66667							2481	3311	2483	3331	2483	3331	0	4	0
Tatooine	20211011_Alex	Tatooine_c::3	TJ1060::1-1-10::20::OP50 and HT115::lifespan	c::3	3	c	4.92969	7.48906	1.74687	1.74687	TJ1060		0|0|0			20	18	OP50 and HT115	lifespan			1		0	0		0	18.8163	22.1497	22.1497	3.33333	0	3.33333							3222	2387	3224	2389	3224	2389	0	6	0
Tatooine	20211011_Alex	Tatooine_c::3	TJ1060::1-1-10::20::OP50 and HT115::lifespan	c::3	3	c	4.92969	7.48906	1.74687	1.74687	TJ1060		0|0|0			20	18	OP50 and HT115	lifespan			1		0	0		0	17.1497	22.1497	22.1497	5	0	5							2649	3212	2649	3208	2649	3208	0	8	0
Tatooine	20211011_Alex	Tatooine_c::3	TJ1060::1-1-10::20::OP50 and HT115::lifespan	c::3	3	c	4.92969	7.48906	1.74687	1.74687	TJ1060		0|0|0			20	18	OP50 and HT115	lifespan			1		0	0		0	17.733	21.0663	21.0663	3.33333	0	3.33333							3456	3633	3429	3619	3429	3619	0	9	0
Tatooine	20211011_Alex	Tatooine_c::3	TJ1060::1-1-10::20::OP50 and HT115::lifespan	c::3	3	c	4.92969	7.48906	1.74687	1.74687	TJ1060		0|0|0			20	18	OP50 and HT115	lifespan			1		0	0		0	14.6497	20.1497	20.1497	5.5	0	5.5							3132	2447	3105	2382	3105	2382	0	12	0
Tatooine	20211011_Alex	Tatooine_c::3	TJ1060::1-1-10::20::OP50 and HT115::lifespan	c::3	3	c	4.92969	7.48906	1.74687	1.74687	TJ1060		0|0|0			20	18	OP50 and HT115	lifespan			1		0	0		0	12.483	18.5663	18.5663	6.08333	0	6.08333							3040	3256	3040	3250	3040	3250	0	14	0
Tatooine	20211011_Alex	Tatooine_c::3	TJ1060::1-1-10::20::OP50 and HT115::lifespan	c::3	3	c	4.92969	7.48906	1.74687	1.74687	TJ1060		0|0|0			20	18	OP50 and HT115	lifespan			1		0	0		0	11.5663	18.983	18.983	7.41667	0	7.41667							2604	3409	2598	3368	2598	3368	0	16	0
Tatooine	20211011_Alex	Tatooine_c::3	TJ1060::1-1-10::20::OP50 and HT115::lifespan	c::3	3	c	4.92969	7.48906	1.74687	1.74687	TJ1060		0|0|0			20	18	OP50 and HT115	lifespan			1		0	0		0	11.483	19.3997	19.3997	7.91667	0	7.91667							2589	1681	2566	1672	2566	1672	0	20	0
Tatooine	20211011_Alex	Tatooine_c::3	TJ1060::1-1-10::20::OP50 and HT115::lifespan	c::3	3	c	4.92969	7.48906	1.74687	1.74687	TJ1060		0|0|0			20	18	OP50 and HT115	lifespan			1		0	0		0	13.8163												3167	2656					1	24	0
Tatooine	20211011_Alex	Tatooine_c::3	TJ1060::1-1-10::20::OP50 and HT115::lifespan	c::3	3	c	4.92969	7.48906	1.74687	1.74687	TJ1060		0|0|0			20	18	OP50 and HT115	lifespan			1		0	0		0	11.8997	17.8997	17.8997	6	0	6							3096	3960	3094	4061	3094	4061	0	26	0
Tatooine	20211011_Alex	Tatooine_c::3	TJ1060::1-1-10::20::OP50 and HT115::lifespan	c::3	3	c	4.92969	7.48906	1.74687	1.74687	TJ1060		0|0|0			20	18	OP50 and HT115	lifespan			1		0	0		0	9.48299	14.3997	14.3997	4.91667	0	4.91667							3226	321	3211	297	3211	297	0	36	0
Tatooine	20211011_Alex	Tatooine_c::3	TJ1060::1-1-10::20::OP50 and HT115::lifespan	c::3	3	c	4.92969	7.48906	1.74687	1.74687	TJ1060		0|0|0			20	18	OP50 and HT115	lifespan			1		0	0		0	7.73299												2521	1255					1	37	0
Tatooine	20211011_Alex	Tatooine_c::3	TJ1060::1-1-10::20::OP50 and HT115::lifespan	c::3	3	c	4.92969	7.48906	1.74687	1.74687	TJ1060		0|0|0			20	18	OP50 and HT115	lifespan			1		0	0		0	11.6497												2480	3170					1	42	0
Tatooine	20211011_Alex	Tatooine_c::3	TJ1060::1-1-10::20::OP50 and HT115::lifespan	c::3	3	c	4.92969	7.48906	1.74687	1.74687	TJ1060		0|0|0			20	18	OP50 and HT115	lifespan			1		0	0		0	12.1497												3246	2694					1	45	0
Tatooine	20211011_Alex	Tatooine_c::3	TJ1060::1-1-10::20::OP50 and HT115::lifespan	c::3	3	c	4.92969	7.48906	1.74687	1.74687	TJ1060		0|0|0			20	18	OP50 and HT115	lifespan			1		0	0		0	17.3163	23.5663	23.5663	6.25	0	6.25							2853	3229	2907	3225	2907	3225	0	62	0
Tatooine	20211011_Alex	Tatooine_c::3	TJ1060::1-1-10::20::OP50 and HT115::lifespan	c::3	3	c	4.92969	7.48906	1.74687	1.74687	TJ1060		0|0|0			20	18	OP50 and HT115	lifespan			1		0	0		0	14.733	22.1497	22.1497	7.41667	0	7.41667							2958	3877	2952	3859	2952	3859	0	64	0
Tatooine	20211011_Alex	Tatooine_c::3	TJ1060::1-1-10::20::OP50 and HT115::lifespan	c::3	3	c	4.92969	7.48906	1.74687	1.74687	TJ1060		0|0|0			20	18	OP50 and HT115	lifespan			1		0	0		0	13.5663												2947	2766					1	69	0
Xenon	20211011_Alex	Xenon_d::1	TJ1060::1-1-10::20::OP50 and HT115::lifespan	d::1	1	d	6.19219	4.17656	1.74687	1.74687	TJ1060		1|1|1			20	18	OP50 and HT115	lifespan			1		0	0		0	25.7566	25.8399	25.8399	0.0833333	0	0.0833333							3838	3846	3838	3846	3838	3846	0	27	0
Xenon	20211011_Alex	Xenon_d::1	TJ1060::1-1-10::20::OP50 and HT115::lifespan	d::1	1	d	6.19219	4.17656	1.74687	1.74687	TJ1060		1|1|1			20	18	OP50 and HT115	lifespan			1		0	0		0	14.0899	23.9233	23.9233	9.83333	0	9.83333							872	2787	867	2770	867	2770	0	41	0
Xenon	20211011_Alex	Xenon_d::1	TJ1060::1-1-10::20::OP50 and HT115::lifespan	d::1	1	d	6.19219	4.17656	1.74687	1.74687	TJ1060		1|1|1			20	18	OP50 and HT115	lifespan			1		0	0		0	15.7566	16.0066	16.0066	0.25	0	0.25							2411	2735	2411	2735	2411	2735	0	45	0
Xenon	20211011_Alex	Xenon_d::1	TJ1060::1-1-10::20::OP50 and HT115::lifespan	d::1	1	d	6.19219	4.17656	1.74687	1.74687	TJ1060		1|1|1			20	18	OP50 and HT115	lifespan			1		0	0		0	26.5066	26.5899	26.5899	0.0833333	0	0.0833333							1542	2466	1542	2466	1542	2466	0	46	0
Xenon	20211011_Alex	Xenon_d::1	TJ1060::1-1-10::20::OP50 and HT115::lifespan	d::1	1	d	6.19219	4.17656	1.74687	1.74687	TJ1060		1|1|1			20	18	OP50 and HT115	lifespan			1		0	0		0	11.3399	14.7566	14.7566	3.41667	0	3.41667							4082	3146	4096	3155	4096	3155	0	48	0
Xenon	20211011_Alex	Xenon_d::1	TJ1060::1-1-10::20::OP50 and HT115::lifespan	d::1	1	d	6.19219	4.17656	1.74687	1.74687	TJ1060		1|1|1			20	18	OP50 and HT115	lifespan			1		0	0		0	16.2566	20.0066	20.0066	3.75	0	3.75							1003	2513	1012	2511	1012	2511	0	53	0
Xenon	20211011_Alex	Xenon_d::1	TJ1060::1-1-10::20::OP50 and HT115::lifespan	d::1	1	d	6.19219	4.17656	1.74687	1.74687	TJ1060		1|1|1			20	18	OP50 and HT115	lifespan			1		0	0		0	13.0066	19.0066	19.0066	6	0	6							640	3646	673	3634	673	3634	0	54	0
Xenon	20211011_Alex	Xenon_d::1	TJ1060::1-1-10::20::OP50 and HT115::lifespan	d::1	1	d	6.19219	4.17656	1.74687	1.74687	TJ1060		1|1|1			20	18	OP50 and HT115	lifespan			1		0	0		0	11.8399	16.0899	16.0899	4.25	0	4.25							2838	5100	2851	5092	2851	5092	0	55	0
Xenon	20211011_Alex	Xenon_d::1	TJ1060::1-1-10::20::OP50 and HT115::lifespan	d::1	1	d	6.19219	4.17656	1.74687	1.74687	TJ1060		1|1|1			20	18	OP50 and HT115	lifespan			1		0	0		0	8.0066	16.0066	16.0066	8	0	8							4366	3447	4367	3497	4367	3497	0	56	0
Xenon	20211011_Alex	Xenon_d::1	TJ1060::1-1-10::20::OP50 and HT115::lifespan	d::1	1	d	6.19219	4.17656	1.74687	1.74687	TJ1060		1|1|1			20	18	OP50 and HT115	lifespan			1		0	0		0	18.0066	24.0899	24.0899	6.08333	0	6.08333							3852	3315	3901	3259	3901	3259	0	57	0
Xenon	20211011_Alex	Xenon_d::1	TJ1060::1-1-10::20::OP50 and HT115::lifespan	d::1	1	d	6.19219	4.17656	1.74687	1.74687	TJ1060		1|1|1			20	18	OP50 and HT115	lifespan			1		0	0		0	16.9233	22.1733	22.1733	5.25	0	5.25							1388	1562	1399	1557	1399	1557	0	58	0
Xenon	20211011_Alex	Xenon_d::1	TJ1060::1-1-10::20::OP50 and HT115::lifespan	d::1	1	d	6.19219	4.17656	1.74687	1.74687	TJ1060		1|1|1			20	18	OP50 and HT115	lifespan			1		0	0		0	16.0899	20.7566	20.7566	4.66667	0	4.66667							3391	2890	3391	2886	3391	2886	0	60	0
Xenon	20211011_Alex	Xenon_d::1	TJ1060::1-1-10::20::OP50 and HT115::lifespan	d::1	1	d	6.19219	4.17656	1.74687	1.74687	TJ1060		1|1|1			20	18	OP50 and HT115	lifespan			1		0	0		0	14.4233	24.2566	24.2566	9.83333	0	9.83333							4366	2772	4359	2774	4359	2774	0	74	0
Xenon	20211011_Alex	Xenon_d::1	TJ1060::1-1-10::20::OP50 and HT115::lifespan	d::1	1	d	6.19219	4.17656	1.74687	1.74687	TJ1060		1|1|1			20	18	OP50 and HT115	lifespan			1		0	0		0	14.0066	16.8399	16.8399	2.83333	0	2.83333							3524	3943	3606	3912	3606	3912	0	81	0
Xenon	20211011_Alex	Xenon_d::1	TJ1060::1-1-10::20::OP50 and HT115::lifespan	d::1	1	d	6.19219	4.17656	1.74687	1.74687	TJ1060		1|1|1			20	18	OP50 and HT115	lifespan			1		0	0		0	13.8399												3213	2984					1	82	0
Xenon	20211011_Alex	Xenon_d::1	TJ1060::1-1-10::20::OP50 and HT115::lifespan	d::1	1	d	6.19219	4.17656	1.74687	1.74687	TJ1060		1|1|1			20	18	OP50 and HT115	lifespan			1		0	0		0	12.8399												4054	2770					1	95	0
Xenon	20211011_Alex	Xenon_d::1	TJ1060::1-1-10::20::OP50 and HT115::lifespan	d::1	1	d	6.19219	4.17656	1.74687	1.74687	TJ1060		1|1|1			20	18	OP50 and HT115	lifespan			1		0	0		0	11.2566	16.3399	16.3399	5.08333	0	5.08333							2034	1295	2040	1335	2040	1335	0	115	0
Xenon	20211011_Alex	Xenon_d::1	TJ1060::1-1-10::20::OP50 and HT115::lifespan	d::1	1	d	6.19219	4.17656	1.74687	1.74687	TJ1060		1|1|1			20	18	OP50 and HT115	lifespan			1		0	0		0	9.5066												1476	3224					1	123	0
Xenon	20211011_Alex	Xenon_d::1	TJ1060::1-1-10::20::OP50 and HT115::lifespan	d::1	1	d	6.19219	4.17656	1.74687	1.74687	TJ1060		1|1|1			20	18	OP50 and HT115	lifespan			1		0	0		0	9.83993												4411	2795					1	124	0
Xenon	20211011_Alex	Xenon_d::1	TJ1060::1-1-10::20::OP50 and HT115::lifespan	d::1	1	d	6.19219	4.17656	1.74687	1.74687	TJ1060		1|1|1			20	18	OP50 and HT115	lifespan			1		0	0		0	9.92326												3901	2686					1	125	0
Xenon	20211011_Alex	Xenon_d::1	TJ1060::1-1-10::20::OP50 and HT115::lifespan	d::1	1	d	6.19219	4.17656	1.74687	1.74687	TJ1060		1|1|1			20	18	OP50 and HT115	lifespan			1		0	0		0	8.92326												3878	2556					1	128	0
Xenon	20211011_Alex	Xenon_d::1	TJ1060::1-1-10::20::OP50 and HT115::lifespan	d::1	1	d	6.19219	4.17656	1.74687	1.74687	TJ1060		1|1|1			20	18	OP50 and HT115	lifespan			1		0	0		0	8.7566												1557	3226					1	145	0
Xenon	20211011_Alex	Xenon_d::1	TJ1060::1-1-10::20::OP50 and HT115::lifespan	d::1	1	d	6.19219	4.17656	1.74687	1.74687	TJ1060		1|1|1			20	18	OP50 and HT115	lifespan			1		0	0		0	9.17326												1974	3358					1	153	0
Xenon	20211011_Alex	Xenon_d::1	TJ1060::1-1-10::20::OP50 and HT115::lifespan	d::1	1	d	6.19219	4.17656	1.74687	1.74687	TJ1060		1|1|1			20	18	OP50 and HT115	lifespan			1		0	0		0	9.7566	13.1733	13.1733	3.41667	0	3.41667							4146	1137	4110	1172	4110	1172	0	161	0
Xenon	20211011_Alex	Xenon_d::1	TJ1060::1-1-10::20::OP50 and HT115::lifespan	d::1	1	d	6.19219	4.17656	1.74687	1.74687	TJ1060		1|1|1			20	18	OP50 and HT115	lifespan			1		0	0		0	8.83993												4737	2478					1	163	0
Xenon	20211011_Alex	Xenon_d::1	TJ1060::1-1-10::20::OP50 and HT115::lifespan	d::1	1	d	6.19219	4.17656	1.74687	1.74687	TJ1060		1|1|1			20	18	OP50 and HT115	lifespan			1		0	0		0	8.33993												1501	1846					1	176	0
Xenon	20211011_Alex	Xenon_d::1	TJ1060::1-1-10::20::OP50 and HT115::lifespan	d::1	1	d	6.19219	4.17656	1.74687	1.74687	TJ1060		1|1|1			20	18	OP50 and HT115	lifespan			1		0	0		0	8.33993												4292	2864					1	178	0
Xenon	20211011_Alex	Xenon_d::1	TJ1060::1-1-10::20::OP50 and HT115::lifespan	d::1	1	d	6.19219	4.17656	1.74687	1.74687	TJ1060		1|1|1			20	18	OP50 and HT115	lifespan			1		0	0		0	8.33993	12.9233	12.9233	4.58333	0	4.58333							2711	4689	2785	4701	2785	4701	0	180	0
Xenon	20211011_Alex	Xenon_d::1	TJ1060::1-1-10::20::OP50 and HT115::lifespan	d::1	1	d	6.19219	4.17656	1.74687	1.74687	TJ1060		1|1|1			20	18	OP50 and HT115	lifespan			1		0	0		0	7.5066	10.3399	10.3399	2.83333	0	2.83333							2115	5042	2121	5057	2121	5057	0	181	0
Xenon	20211011_Alex	Xenon_d::1	TJ1060::1-1-10::20::OP50 and HT115::lifespan	d::1	1	d	6.19219	4.17656	1.74687	1.74687	TJ1060		1|1|1			20	18	OP50 and HT115	lifespan			1		0	0		0	8.08993												2208	5167					1	182	0
Xenon	20211011_Alex	Xenon_d::1	TJ1060::1-1-10::20::OP50 and HT115::lifespan	d::1	1	d	6.19219	4.17656	1.74687	1.74687	TJ1060		1|1|1			20	18	OP50 and HT115	lifespan			1		0	0		0	6.29826	9.33993	9.33993	3.04167	0	3.04167							1590	1005	1592	1008	1592	1008	0	221	0
Xenon	20211011_Alex	Xenon_d::1	TJ1060::1-1-10::20::OP50 and HT115::lifespan	d::1	1	d	6.19219	4.17656	1.74687	1.74687	TJ1060		1|1|1			20	18	OP50 and HT115	lifespan			1		0	0		0	8.17326												2889	2224					1	247	0
Xenon	20211011_Alex	Xenon_d::1	TJ1060::1-1-10::20::OP50 and HT115::lifespan	d::1	1	d	6.19219	4.17656	1.74687	1.74687	TJ1060		1|1|1			20	18	OP50 and HT115	lifespan			1		0	0		0	10.0066												2674	4267					1	303	0
Xenon	20211011_Alex	Xenon_d::1	TJ1060::1-1-10::20::OP50 and HT115::lifespan	d::1	1	d	6.19219	4.17656	1.74687	1.74687	TJ1060		1|1|1			20	18	OP50 and HT115	lifespan			1		0	0		0	9.92326												2078	1177					1	306	0
Xenon	20211011_Alex	Xenon_d::1	TJ1060::1-1-10::20::OP50 and HT115::lifespan	d::1	1	d	6.19219	4.17656	1.74687	1.74687	TJ1060		1|1|1			20	18	OP50 and HT115	lifespan			1		0	0		0	17.5899												3834	3838					1	310	0
Xenon	20211011_Alex	Xenon_d::3	TJ1060::1-1-10::20::OP50 and HT115::lifespan	d::3	3	d	5.95781	8.48594	1.74687	1.75313	TJ1060		0|0|0			20	18	OP50 and HT115	lifespan			1		0	0		0	16.1733	22.1733	22.1733	6	0	6							2445	2949	2428	2897	2428	2897	0	0	0
Xenon	20211011_Alex	Xenon_d::3	TJ1060::1-1-10::20::OP50 and HT115::lifespan	d::3	3	d	5.95781	8.48594	1.74687	1.75313	TJ1060		0|0|0			20	18	OP50 and HT115	lifespan			1		0	0		0	14.0899	29.9233	29.9233	15.8333	0	15.8333							2407	1311	2455	1300	2455	1300	0	3	0
Xenon	20211011_Alex	Xenon_d::3	TJ1060::1-1-10::20::OP50 and HT115::lifespan	d::3	3	d	5.95781	8.48594	1.74687	1.75313	TJ1060		0|0|0			20	18	OP50 and HT115	lifespan			1		0	0		0	12.2566	27.9233	27.9233	15.6667	0	15.6667							1625	3125	1652	3122	1652	3122	0	5	0
Xenon	20211011_Alex	Xenon_d::3	TJ1060::1-1-10::20::OP50 and HT115::lifespan	d::3	3	d	5.95781	8.48594	1.74687	1.75313	TJ1060		0|0|0			20	18	OP50 and HT115	lifespan			1		0	0		0	22.5066	23.5899	23.5899	1.08333	0	1.08333							2943	1881	2943	1882	2943	1882	0	9	0
Xenon	20211011_Alex	Xenon_d::3	TJ1060::1-1-10::20::OP50 and HT115::lifespan	d::3	3	d	5.95781	8.48594	1.74687	1.75313	TJ1060		0|0|0			20	18	OP50 and HT115	lifespan			1		0	0		0	13.3399	17.2566	17.2566	3.91667	0	3.91667							3691	2730	3693	2729	3693	2729	0	11	0
Xenon	20211011_Alex	Xenon_d::3	TJ1060::1-1-10::20::OP50 and HT115::lifespan	d::3	3	d	5.95781	8.48594	1.74687	1.75313	TJ1060		0|0|0			20	18	OP50 and HT115	lifespan			1		0	0		0	20.6733	24.8399	24.8399	4.16667	0	4.16667							2365	2390	2357	2386	2357	2386	0	12	0
Xenon	20211011_Alex	Xenon_d::3	TJ1060::1-1-10::20::OP50 and HT115::lifespan	d::3	3	d	5.95781	8.48594	1.74687	1.75313	TJ1060		0|0|0			20	18	OP50 and HT115	lifespan			1		0	0		0	9.92326	15.0899	15.0899	5.16667	0	5.16667							2523	2342	2447	2348	2447	2348	0	13	0
Xenon	20211011_Alex	Xenon_d::3	TJ1060::1-1-10::20::OP50 and HT115::lifespan	d::3	3	d	5.95781	8.48594	1.74687	1.75313	TJ1060		0|0|0			20	18	OP50 and HT115	lifespan			1		0	0		0	17.5899	20.8399	20.8399	3.25	0	3.25							2628	2738	2659	2757	2659	2757	0	14	0
Xenon	20211011_Alex	Xenon_d::3	TJ1060::1-1-10::20::OP50 and HT115::lifespan	d::3	3	d	5.95781	8.48594	1.74687	1.75313	TJ1060		0|0|0			20	18	OP50 and HT115	lifespan			1		0	0		0	19.0066	24.4233	24.4233	5.41667	0	5.41667							2401	3113	2342	3106	2342	3106	0	15	0
Xenon	20211011_Alex	Xenon_d::3	TJ1060::1-1-10::20::OP50 and HT115::lifespan	d::3	3	d	5.95781	8.48594	1.74687	1.75313	TJ1060		0|0|0			20	18	OP50 and HT115	lifespan			1		0	0		0	14.0899	17.3399	17.3399	3.25	0	3.25							2382	2696	2395	2690	2395	2690	0	19	0
Xenon	20211011_Alex	Xenon_d::3	TJ1060::1-1-10::20::OP50 and HT115::lifespan	d::3	3	d	5.95781	8.48594	1.74687	1.75313	TJ1060		0|0|0			20	18	OP50 and HT115	lifespan			1		0	0		0	12.3399												2713	2435					1	20	0
Xenon	20211011_Alex	Xenon_d::3	TJ1060::1-1-10::20::OP50 and HT115::lifespan	d::3	3	d	5.95781	8.48594	1.74687	1.75313	TJ1060		0|0|0			20	18	OP50 and HT115	lifespan			1		0	0		0	10.5066	13.2566	13.2566	2.75	0	2.75							1518	1123	1522	1106	1522	1106	0	24	0
Xenon	20211011_Alex	Xenon_d::3	TJ1060::1-1-10::20::OP50 and HT115::lifespan	d::3	3	d	5.95781	8.48594	1.74687	1.75313	TJ1060		0|0|0			20	18	OP50 and HT115	lifespan			1		0	0		0	7.42326	8.08993	8.08993	0.666667	0	0.666667							2358	4303	2373	4292	2373	4292	0	32	0
Xenon	20211011_Alex	Xenon_d::3	TJ1060::1-1-10::20::OP50 and HT115::lifespan	d::3	3	d	5.95781	8.48594	1.74687	1.75313	TJ1060		0|0|0			20	18	OP50 and HT115	lifespan			1		0	0		0	6.83993												1452	2853					1	33	0
Xenon	20211011_Alex	Xenon_d::3	TJ1060::1-1-10::20::OP50 and HT115::lifespan	d::3	3	d	5.95781	8.48594	1.74687	1.75313	TJ1060		0|0|0			20	18	OP50 and HT115	lifespan			1		0	0		0	16.0899												1897	1490					1	45	0
Xenon	20211011_Alex	Xenon_d::3	TJ1060::1-1-10::20::OP50 and HT115::lifespan	d::3	3	d	5.95781	8.48594	1.74687	1.75313	TJ1060		0|0|0			20	18	OP50 and HT115	lifespan			1		0	0		0	15.5066	23.7566	23.7566	8.25	0	8.25							1513	2252	1509	2241	1509	2241	0	50	0
Xenon	20211011_Alex	Xenon_a::1	TJ1060::1-1-10::20::OP50 and HT115::lifespan	a::1	1	a	1.04531	3.23281	1.74687	1.74687	TJ1060		1|1|1			20	18	OP50 and HT115	lifespan			1		0	0		0	19.0274	20.7774	20.7774	1.75	0	1.75							3450	3927	3463	3919	3463	3919	0	17	0
Xenon	20211011_Alex	Xenon_a::1	TJ1060::1-1-10::20::OP50 and HT115::lifespan	a::1	1	a	1.04531	3.23281	1.74687	1.74687	TJ1060		1|1|1			20	18	OP50 and HT115	lifespan			1		0	0		0	37.1108	37.1941	37.1941	0.0833333	0	0.0833333							3867	1643	3867	1643	3867	1643	0	28	0
Xenon	20211011_Alex	Xenon_a::1	TJ1060::1-1-10::20::OP50 and HT115::lifespan	a::1	1	a	1.04531	3.23281	1.74687	1.74687	TJ1060		1|1|1			20	18	OP50 and HT115	lifespan			1		0	0		0	14.2774	20.2774	20.2774	6	0	6							1758	3396	1722	3436	1722	3436	0	38	0
Xenon	20211011_Alex	Xenon_a::1	TJ1060::1-1-10::20::OP50 and HT115::lifespan	a::1	1	a	1.04531	3.23281	1.74687	1.74687	TJ1060		1|1|1			20	18	OP50 and HT115	lifespan			1		0	0		0	27.8608	27.9441	27.9441	0.0833333	0	0.0833333							1891	3724	1891	3724	1891	3724	0	41	0
Xenon	20211011_Alex	Xenon_a::1	TJ1060::1-1-10::20::OP50 and HT115::lifespan	a::1	1	a	1.04531	3.23281	1.74687	1.74687	TJ1060		1|1|1			20	18	OP50 and HT115	lifespan			1		0	0		0	12.7774	13.1941	13.1941	0.416667	0	0.416667							1172	2609	1183	2630	1183	2630	0	44	0
Xenon	20211011_Alex	Xenon_a::1	TJ1060::1-1-10::20::OP50 and HT115::lifespan	a::1	1	a	1.04531	3.23281	1.74687	1.74687	TJ1060		1|1|1			20	18	OP50 and HT115	lifespan			1		0	0		0	11.8608	25.1941	25.1941	13.3333	0	13.3333							289	1936	302	1890	302	1890	0	47	0
Xenon	20211011_Alex	Xenon_a::1	TJ1060::1-1-10::20::OP50 and HT115::lifespan	a::1	1	a	1.04531	3.23281	1.74687	1.74687	TJ1060		1|1|1			20	18	OP50 and HT115	lifespan			1		0	0		0	26.1108	26.1941	26.1941	0.0833333	0	0.0833333							2106	3130	2107	3132	2107	3132	0	49	0
Xenon	20211011_Alex	Xenon_a::1	TJ1060::1-1-10::20::OP50 and HT115::lifespan	a::1	1	a	1.04531	3.23281	1.74687	1.74687	TJ1060		1|1|1			20	18	OP50 and HT115	lifespan			1		0	0		0	22.6941	34.6108	34.6108	11.9167	0	11.9167							309	3303	333	3238	333	3238	0	50	0
Xenon	20211011_Alex	Xenon_a::1	TJ1060::1-1-10::20::OP50 and HT115::lifespan	a::1	1	a	1.04531	3.23281	1.74687	1.74687	TJ1060		1|1|1			20	18	OP50 and HT115	lifespan			1		0	0		0	21.7774	29.1941	29.1941	7.41667	0	7.41667							3741	2540	3744	2544	3744	2544	0	52	0
Xenon	20211011_Alex	Xenon_a::1	TJ1060::1-1-10::20::OP50 and HT115::lifespan	a::1	1	a	1.04531	3.23281	1.74687	1.74687	TJ1060		1|1|1			20	18	OP50 and HT115	lifespan			1		0	0		0	9.1941	14.8608	14.8608	5.66667	0	5.66667							1780	703	1789	795	1789	795	0	53	0
Xenon	20211011_Alex	Xenon_a::1	TJ1060::1-1-10::20::OP50 and HT115::lifespan	a::1	1	a	1.04531	3.23281	1.74687	1.74687	TJ1060		1|1|1			20	18	OP50 and HT115	lifespan			1		0	0		0	15.8608	22.1941	22.1941	6.33333	0	6.33333							4703	2946	4706	2940	4706	2940	0	56	0
Xenon	20211011_Alex	Xenon_a::1	TJ1060::1-1-10::20::OP50 and HT115::lifespan	a::1	1	a	1.04531	3.23281	1.74687	1.74687	TJ1060		1|1|1			20	18	OP50 and HT115	lifespan			1		0	0		0	13.6108	19.4441	19.4441	5.83333	0	5.83333							4729	3186	4708	3122	4708	3122	0	58	0
Xenon	20211011_Alex	Xenon_a::1	TJ1060::1-1-10::20::OP50 and HT115::lifespan	a::1	1	a	1.04531	3.23281	1.74687	1.74687	TJ1060		1|1|1			20	18	OP50 and HT115	lifespan			1		0	0		0	12.7774	23.4441	23.4441	10.6667	0	10.6667							2318	3207	2323	3229	2323	3229	0	61	0
Xenon	20211011_Alex	Xenon_a::1	TJ1060::1-1-10::20::OP50 and HT115::lifespan	a::1	1	a	1.04531	3.23281	1.74687	1.74687	TJ1060		1|1|1			20	18	OP50 and HT115	lifespan			1		0	0		0	12.5274	16.1108	16.1108	3.58333	0	3.58333							2919	2152	2913	2126	2913	2126	0	64	0
Xenon	20211011_Alex	Xenon_a::1	TJ1060::1-1-10::20::OP50 and HT115::lifespan	a::1	1	a	1.04531	3.23281	1.74687	1.74687	TJ1060		1|1|1			20	18	OP50 and HT115	lifespan			1		0	0		0	14.7774	23.3608	23.3608	8.58333	0	8.58333							1574	2804	1560	2795	1560	2795	0	66	0
Xenon	20211011_Alex	Xenon_a::1	TJ1060::1-1-10::20::OP50 and HT115::lifespan	a::1	1	a	1.04531	3.23281	1.74687	1.74687	TJ1060		1|1|1			20	18	OP50 and HT115	lifespan			1		0	0		0	11.6108												1115	2414					1	82	0
Xenon	20211011_Alex	Xenon_a::1	TJ1060::1-1-10::20::OP50 and HT115::lifespan	a::1	1	a	1.04531	3.23281	1.74687	1.74687	TJ1060		1|1|1			20	18	OP50 and HT115	lifespan			1		0	0		0	11.2774	13.9441	13.9441	2.66667	0	2.66667							4831	4526	4824	4508	4824	4508	0	83	0
Xenon	20211011_Alex	Xenon_a::1	TJ1060::1-1-10::20::OP50 and HT115::lifespan	a::1	1	a	1.04531	3.23281	1.74687	1.74687	TJ1060		1|1|1			20	18	OP50 and HT115	lifespan			1		0	0		0	8.1941	15.6941	15.6941	7.5	0	7.5							1310	4443	1296	4459	1296	4459	0	93	0
Xenon	20211011_Alex	Xenon_a::1	TJ1060::1-1-10::20::OP50 and HT115::lifespan	a::1	1	a	1.04531	3.23281	1.74687	1.74687	TJ1060		1|1|1			20	18	OP50 and HT115	lifespan			1		0	0		0	8.61076	14.1108	14.1108	5.5	0	5.5							2622	3840	2645	3836	2645	3836	0	96	0
Xenon	20211011_Alex	Xenon_a::1	TJ1060::1-1-10::20::OP50 and HT115::lifespan	a::1	1	a	1.04531	3.23281	1.74687	1.74687	TJ1060		1|1|1			20	18	OP50 and HT115	lifespan			1		0	0		0	9.4441												2582	550					1	98	0
Xenon	20211011_Alex	Xenon_a::1	TJ1060::1-1-10::20::OP50 and HT115::lifespan	a::1	1	a	1.04531	3.23281	1.74687	1.74687	TJ1060		1|1|1			20	18	OP50 and HT115	lifespan			1		0	0		0	8.77743	12.6108	14.0274	3.83333	1.41667	5.25							1353	896	1367	842	1368	842	0	101	0
Xenon	20211011_Alex	Xenon_a::1	TJ1060::1-1-10::20::OP50 and HT115::lifespan	a::1	1	a	1.04531	3.23281	1.74687	1.74687	TJ1060		1|1|1			20	18	OP50 and HT115	lifespan			1		0	0		0	8.11076												3106	285					1	103	0
Xenon	20211011_Alex	Xenon_a::1	TJ1060::1-1-10::20::OP50 and HT115::lifespan	a::1	1	a	1.04531	3.23281	1.74687	1.74687	TJ1060		1|1|1			20	18	OP50 and HT115	lifespan			1		0	0		0	6.52743	9.36076	9.36076	2.83333	0	2.83333							1056	4245	1044	4261	1044	4261	0	122	0
Xenon	20211011_Alex	Xenon_a::1	TJ1060::1-1-10::20::OP50 and HT115::lifespan	a::1	1	a	1.04531	3.23281	1.74687	1.74687	TJ1060		1|1|1			20	18	OP50 and HT115	lifespan			1		0	0		0	8.61076												2441	93					1	157	0
Xenon	20211011_Alex	Xenon_a::1	TJ1060::1-1-10::20::OP50 and HT115::lifespan	a::1	1	a	1.04531	3.23281	1.74687	1.74687	TJ1060		1|1|1			20	18	OP50 and HT115	lifespan			1		0	0		0	12.6108												1733	4106					1	169	0
Xenon	20211011_Alex	Xenon_a::1	TJ1060::1-1-10::20::OP50 and HT115::lifespan	a::1	1	a	1.04531	3.23281	1.74687	1.74687	TJ1060		1|1|1			20	18	OP50 and HT115	lifespan			1		0	0		0	14.2774	16.0274	16.0274	1.75	0	1.75							4025	2209	4044	2217	4044	2217	0	177	0
Xenon	20211011_Alex	Xenon_a::1	TJ1060::1-1-10::20::OP50 and HT115::lifespan	a::1	1	a	1.04531	3.23281	1.74687	1.74687	TJ1060		1|1|1			20	18	OP50 and HT115	lifespan			1		0	0		0	9.02743												2164	3179					1	216	0
Xenon	20211011_Alex	Xenon_a::1	TJ1060::1-1-10::20::OP50 and HT115::lifespan	a::1	1	a	1.04531	3.23281	1.74687	1.74687	TJ1060		1|1|1			20	18	OP50 and HT115	lifespan			1		0	0		0	23.7774	23.8608	23.8608	0.0833333	0	0.0833333							1889	3721	1889	3721	1889	3721	0	219	0
Xenon	20211011_Alex	Xenon_a::1	TJ1060::1-1-10::20::OP50 and HT115::lifespan	a::1	1	a	1.04531	3.23281	1.74687	1.74687	TJ1060		1|1|1			20	18	OP50 and HT115	lifespan			1		0	0		0	12.6941												2100	3117					1	221	0
Xenon	20211011_Alex	Xenon_a::3	TJ1060::1-1-10::20::OP50 and HT115::lifespan	a::3	3	a	1.16406	7.38594	1.79688	1.74687	TJ1060		0|0|0			20	18	OP50 and HT115	lifespan			1		0	0		0	15.3608	27.0274	27.0274	11.6667	0	11.6667							1617	3852	1607	3825	1607	3825	0	12	0
Xenon	20211011_Alex	Xenon_a::3	TJ1060::1-1-10::20::OP50 and HT115::lifespan	a::3	3	a	1.16406	7.38594	1.79688	1.74687	TJ1060		0|0|0			20	18	OP50 and HT115	lifespan			1		0	0		0	7.61076	9.6941	9.6941	2.08333	0	2.08333							2893	2913	2879	2912	2879	2912	0	16	0
Xenon	20211011_Alex	Xenon_a::3	TJ1060::1-1-10::20::OP50 and HT115::lifespan	a::3	3	a	1.16406	7.38594	1.79688	1.74687	TJ1060		0|0|0			20	18	OP50 and HT115	lifespan			1		0	0		0	11.6108	13.0274	14.4441	1.41667	1.41667	2.83333							3612	2145	3615	2130	3618	2130	0	17	0
Xenon	20211011_Alex	Xenon_a::3	TJ1060::1-1-10::20::OP50 and HT115::lifespan	a::3	3	a	1.16406	7.38594	1.79688	1.74687	TJ1060		0|0|0			20	18	OP50 and HT115	lifespan			1		0	0		0	11.8608	17.8608	17.8608	6	0	6							1464	2599	1416	2577	1416	2577	0	18	0
Xenon	20211011_Alex	Xenon_a::3	TJ1060::1-1-10::20::OP50 and HT115::lifespan	a::3	3	a	1.16406	7.38594	1.79688	1.74687	TJ1060		0|0|0			20	18	OP50 and HT115	lifespan			1		0	0		0	14.0274	14.2774	14.2774	0.25	0	0.25							1332	2959	1335	2960	1335	2960	0	19	0
Xenon	20211011_Alex	Xenon_a::3	TJ1060::1-1-10::20::OP50 and HT115::lifespan	a::3	3	a	1.16406	7.38594	1.79688	1.74687	TJ1060		0|0|0			20	18	OP50 and HT115	lifespan			1		0	0		0	19.0274	22.1941	22.1941	3.16667	0	3.16667							4349	4917	4326	5038	4326	5038	0	20	0
Xenon	20211011_Alex	Xenon_a::3	TJ1060::1-1-10::20::OP50 and HT115::lifespan	a::3	3	a	1.16406	7.38594	1.79688	1.74687	TJ1060		0|0|0			20	18	OP50 and HT115	lifespan			1		0	0		0	18.5274	27.8608	27.8608	9.33333	0	9.33333							2483	4251	2498	4239	2498	4239	0	21	0
Xenon	20211011_Alex	Xenon_a::3	TJ1060::1-1-10::20::OP50 and HT115::lifespan	a::3	3	a	1.16406	7.38594	1.79688	1.74687	TJ1060		0|0|0			20	18	OP50 and HT115	lifespan			1		0	0		0	14.8608	22.2774	22.2774	7.41667	0	7.41667							3512	2883	3489	2882	3489	2882	0	24	0
Xenon	20211011_Alex	Xenon_a::3	TJ1060::1-1-10::20::OP50 and HT115::lifespan	a::3	3	a	1.16406	7.38594	1.79688	1.74687	TJ1060		0|0|0			20	18	OP50 and HT115	lifespan			1		0	0		0	9.11076	19.1941	19.1941	10.0833	0	10.0833							1920	3018	1933	3033	1933	3033	0	25	0
Xenon	20211011_Alex	Xenon_a::3	TJ1060::1-1-10::20::OP50 and HT115::lifespan	a::3	3	a	1.16406	7.38594	1.79688	1.74687	TJ1060		0|0|0			20	18	OP50 and HT115	lifespan			1		0	0		0	13.8608	15.0274	15.0274	1.16667	0	1.16667							2006	1130	2025	1102	2025	1102	0	27	0
Xenon	20211011_Alex	Xenon_a::3	TJ1060::1-1-10::20::OP50 and HT115::lifespan	a::3	3	a	1.16406	7.38594	1.79688	1.74687	TJ1060		0|0|0			20	18	OP50 and HT115	lifespan			1		0	0		0	11.3608												1826	2699					1	30	0
Xenon	20211011_Alex	Xenon_a::3	TJ1060::1-1-10::20::OP50 and HT115::lifespan	a::3	3	a	1.16406	7.38594	1.79688	1.74687	TJ1060		0|0|0			20	18	OP50 and HT115	lifespan			1		0	0		0	10.1941												1888	2724					1	31	0
Xenon	20211011_Alex	Xenon_a::3	TJ1060::1-1-10::20::OP50 and HT115::lifespan	a::3	3	a	1.16406	7.38594	1.79688	1.74687	TJ1060		0|0|0			20	18	OP50 and HT115	lifespan			1		0	0		0	8.9441	13.0274	13.0274	4.08333	0	4.08333							3530	216	3470	254	3470	254	0	36	0
Xenon	20211011_Alex	Xenon_a::3	TJ1060::1-1-10::20::OP50 and HT115::lifespan	a::3	3	a	1.16406	7.38594	1.79688	1.74687	TJ1060		0|0|0			20	18	OP50 and HT115	lifespan			1		0	0		0	10.9441	15.1941	15.1941	4.25	0	4.25							4894	2751	4911	2751	4911	2751	0	40	0
Xenon	20211011_Alex	Xenon_a::3	TJ1060::1-1-10::20::OP50 and HT115::lifespan	a::3	3	a	1.16406	7.38594	1.79688	1.74687	TJ1060		0|0|0			20	18	OP50 and HT115	lifespan			1		0	0		0	9.61076	12.6941	12.6941	3.08333	0	3.08333							2224	3256	2246	3220	2246	3220	0	44	0
Xenon	20211011_Alex	Xenon_a::3	TJ1060::1-1-10::20::OP50 and HT115::lifespan	a::3	3	a	1.16406	7.38594	1.79688	1.74687	TJ1060		0|0|0			20	18	OP50 and HT115	lifespan			1		0	0		0	9.52743	12.1108	12.1108	2.58333	0	2.58333							1306	4546	1308	4543	1308	4543	0	45	0
Xenon	20211011_Alex	Xenon_a::3	TJ1060::1-1-10::20::OP50 and HT115::lifespan	a::3	3	a	1.16406	7.38594	1.79688	1.74687	TJ1060		0|0|0			20	18	OP50 and HT115	lifespan			1		0	0		0	7.9441	10.1941	10.1941	2.25	0	2.25							2596	1328	2595	1350	2595	1350	0	55	0
Xenon	20211011_Alex	Xenon_a::3	TJ1060::1-1-10::20::OP50 and HT115::lifespan	a::3	3	a	1.16406	7.38594	1.79688	1.74687	TJ1060		0|0|0			20	18	OP50 and HT115	lifespan			1		0	0		0	7.4441	9.4441	9.4441	2	0	2							1610	2266	1619	2246	1619	2246	0	59	0
Xenon	20211011_Alex	Xenon_a::3	TJ1060::1-1-10::20::OP50 and HT115::lifespan	a::3	3	a	1.16406	7.38594	1.79688	1.74687	TJ1060		0|0|0			20	18	OP50 and HT115	lifespan			1		0	0		0	8.77743												2849	2459					1	66	0
Xenon	20211011_Alex	Xenon_a::3	TJ1060::1-1-10::20::OP50 and HT115::lifespan	a::3	3	a	1.16406	7.38594	1.79688	1.74687	TJ1060		0|0|0			20	18	OP50 and HT115	lifespan			1		0	0		0	8.1941	11.3608	11.3608	3.16667	0	3.16667							3115	2907	3153	2914	3153	2914	0	78	0
Xenon	20211011_Alex	Xenon_b::1	TJ1060::1-1-10::20::OP50 and HT115::lifespan	b::1	1	b	3.07344	4.28594	1.75937	1.75313	TJ1060		1|1|1			20	18	OP50 and HT115	lifespan			1		0	0		0	18.8816	21.1316	21.1316	2.25	0	2.25							972	4458	986	4457	986	4457	0	37	0
Xenon	20211011_Alex	Xenon_b::1	TJ1060::1-1-10::20::OP50 and HT115::lifespan	b::1	1	b	3.07344	4.28594	1.75937	1.75313	TJ1060		1|1|1			20	18	OP50 and HT115	lifespan			1		0	0		0	13.6316	21.1316	21.1316	7.5	0	7.5							4720	3114	4728	3104	4728	3104	0	40	0
Xenon	20211011_Alex	Xenon_b::1	TJ1060::1-1-10::20::OP50 and HT115::lifespan	b::1	1	b	3.07344	4.28594	1.75937	1.75313	TJ1060		1|1|1			20	18	OP50 and HT115	lifespan			1		0	0		0	11.9649	19.8816	19.8816	7.91667	0	7.91667							3007	37	2977	18	2977	18	0	42	0
Xenon	20211011_Alex	Xenon_b::1	TJ1060::1-1-10::20::OP50 and HT115::lifespan	b::1	1	b	3.07344	4.28594	1.75937	1.75313	TJ1060		1|1|1			20	18	OP50 and HT115	lifespan			1		0	0		0	16.2983	16.9649	16.9649	0.666667	0	0.666667							3912	2983	3915	2983	3915	2983	0	44	0
Xenon	20211011_Alex	Xenon_b::1	TJ1060::1-1-10::20::OP50 and HT115::lifespan	b::1	1	b	3.07344	4.28594	1.75937	1.75313	TJ1060		1|1|1			20	18	OP50 and HT115	lifespan			1		0	0		0	20.2149	22.1316	22.1316	1.91667	0	1.91667							3136	4994	3127	4944	3127	4944	0	47	0
Xenon	20211011_Alex	Xenon_b::1	TJ1060::1-1-10::20::OP50 and HT115::lifespan	b::1	1	b	3.07344	4.28594	1.75937	1.75313	TJ1060		1|1|1			20	18	OP50 and HT115	lifespan			1		0	0		0	14.2149	15.1316	15.1316	0.916667	0	0.916667							2899	3415	2894	3420	2894	3420	0	48	0
Xenon	20211011_Alex	Xenon_b::1	TJ1060::1-1-10::20::OP50 and HT115::lifespan	b::1	1	b	3.07344	4.28594	1.75937	1.75313	TJ1060		1|1|1			20	18	OP50 and HT115	lifespan			1		0	0		0	13.4649	16.3816	16.3816	2.91667	0	2.91667							1336	3532	1340	3486	1340	3486	0	51	0
Xenon	20211011_Alex	Xenon_b::1	TJ1060::1-1-10::20::OP50 and HT115::lifespan	b::1	1	b	3.07344	4.28594	1.75937	1.75313	TJ1060		1|1|1			20	18	OP50 and HT115	lifespan			1		0	0		0	9.54826	13.5483	13.5483	4	0	4							2992	4058	2938	4120	2938	4120	0	52	0
Xenon	20211011_Alex	Xenon_b::1	TJ1060::1-1-10::20::OP50 and HT115::lifespan	b::1	1	b	3.07344	4.28594	1.75937	1.75313	TJ1060		1|1|1			20	18	OP50 and HT115	lifespan			1		0	0		0	14.1316	16.2983	16.2983	2.16667	0	2.16667							2837	2866	2839	2866	2839	2866	0	55	0
Xenon	20211011_Alex	Xenon_b::1	TJ1060::1-1-10::20::OP50 and HT115::lifespan	b::1	1	b	3.07344	4.28594	1.75937	1.75313	TJ1060		1|1|1			20	18	OP50 and HT115	lifespan			1		0	0		0	12.2149	15.2983	15.2983	3.08333	0	3.08333							2232	3394	2211	3401	2211	3401	0	64	0
Xenon	20211011_Alex	Xenon_b::1	TJ1060::1-1-10::20::OP50 and HT115::lifespan	b::1	1	b	3.07344	4.28594	1.75937	1.75313	TJ1060		1|1|1			20	18	OP50 and HT115	lifespan			1		0	0		0	12.8816	21.2983	21.2983	8.41667	0	8.41667							3690	4602	3698	4619	3698	4619	0	82	0
Xenon	20211011_Alex	Xenon_b::1	TJ1060::1-1-10::20::OP50 and HT115::lifespan	b::1	1	b	3.07344	4.28594	1.75937	1.75313	TJ1060		1|1|1			20	18	OP50 and HT115	lifespan			1		0	0		0	11.7149												3591	2498					1	86	0
Xenon	20211011_Alex	Xenon_b::1	TJ1060::1-1-10::20::OP50 and HT115::lifespan	b::1	1	b	3.07344	4.28594	1.75937	1.75313	TJ1060		1|1|1			20	18	OP50 and HT115	lifespan			1		0	0		0	10.8816	12.2149	12.2149	1.33333	0	1.33333							5307	2038	5324	1998	5324	1998	0	95	0
Xenon	20211011_Alex	Xenon_b::1	TJ1060::1-1-10::20::OP50 and HT115::lifespan	b::1	1	b	3.07344	4.28594	1.75937	1.75313	TJ1060		1|1|1			20	18	OP50 and HT115	lifespan			1		0	0		0	9.96493												1846	2699					1	98	0
Xenon	20211011_Alex	Xenon_b::1	TJ1060::1-1-10::20::OP50 and HT115::lifespan	b::1	1	b	3.07344	4.28594	1.75937	1.75313	TJ1060		1|1|1			20	18	OP50 and HT115	lifespan			1		0	0		0	10.1316	12.3816	12.3816	2.25	0	2.25							481	3722	450	3733	450	3733	0	104	0
Xenon	20211011_Alex	Xenon_b::1	TJ1060::1-1-10::20::OP50 and HT115::lifespan	b::1	1	b	3.07344	4.28594	1.75937	1.75313	TJ1060		1|1|1			20	18	OP50 and HT115	lifespan			1		0	0		0	9.54826												3183	4164					1	107	0
Xenon	20211011_Alex	Xenon_b::1	TJ1060::1-1-10::20::OP50 and HT115::lifespan	b::1	1	b	3.07344	4.28594	1.75937	1.75313	TJ1060		1|1|1			20	18	OP50 and HT115	lifespan			1		0	0		0	7.8816												2215	3605					1	112	0
Xenon	20211011_Alex	Xenon_b::1	TJ1060::1-1-10::20::OP50 and HT115::lifespan	b::1	1	b	3.07344	4.28594	1.75937	1.75313	TJ1060		1|1|1			20	18	OP50 and HT115	lifespan			1		0	0		0	9.6316												2669	3133					1	115	0
Xenon	20211011_Alex	Xenon_b::1	TJ1060::1-1-10::20::OP50 and HT115::lifespan	b::1	1	b	3.07344	4.28594	1.75937	1.75313	TJ1060		1|1|1			20	18	OP50 and HT115	lifespan			1		0	0		0	8.3816												2699	4018					1	132	0
Xenon	20211011_Alex	Xenon_b::1	TJ1060::1-1-10::20::OP50 and HT115::lifespan	b::1	1	b	3.07344	4.28594	1.75937	1.75313	TJ1060		1|1|1			20	18	OP50 and HT115	lifespan			1		0	0		0	6.6316	14.3816	14.3816	7.75	0	7.75							2595	2621	2620	2621	2620	2621	0	140	0
Xenon	20211011_Alex	Xenon_b::1	TJ1060::1-1-10::20::OP50 and HT115::lifespan	b::1	1	b	3.07344	4.28594	1.75937	1.75313	TJ1060		1|1|1			20	18	OP50 and HT115	lifespan			1		0	0		0	7.54826	10.8816	10.8816	3.33333	0	3.33333							1578	1824	1618	1812	1618	1812	0	143	0
Xenon	20211011_Alex	Xenon_b::1	TJ1060::1-1-10::20::OP50 and HT115::lifespan	b::1	1	b	3.07344	4.28594	1.75937	1.75313	TJ1060		1|1|1			20	18	OP50 and HT115	lifespan			1		0	0		0	6.79826												1991	3758					1	152	0
Xenon	20211011_Alex	Xenon_b::1	TJ1060::1-1-10::20::OP50 and HT115::lifespan	b::1	1	b	3.07344	4.28594	1.75937	1.75313	TJ1060		1|1|1			20	18	OP50 and HT115	lifespan			1		0	0		0	7.46493												1276	3589					1	173	0
Xenon	20211011_Alex	Xenon_b::1	TJ1060::1-1-10::20::OP50 and HT115::lifespan	b::1	1	b	3.07344	4.28594	1.75937	1.75313	TJ1060		1|1|1			20	18	OP50 and HT115	lifespan			1		0	0		0	6.6316												3349	2327					1	175	0
Xenon	20211011_Alex	Xenon_b::1	TJ1060::1-1-10::20::OP50 and HT115::lifespan	b::1	1	b	3.07344	4.28594	1.75937	1.75313	TJ1060		1|1|1			20	18	OP50 and HT115	lifespan			1		0	0		0	9.71493												3138	3226					1	186	0
Xenon	20211011_Alex	Xenon_b::1	TJ1060::1-1-10::20::OP50 and HT115::lifespan	b::1	1	b	3.07344	4.28594	1.75937	1.75313	TJ1060		1|1|1			20	18	OP50 and HT115	lifespan			1		0	0		0	7.29826	18.4649	18.4649	11.1667	0	11.1667							3203	2772	3197	2759	3197	2759	0	200	0
Xenon	20211011_Alex	Xenon_b::1	TJ1060::1-1-10::20::OP50 and HT115::lifespan	b::1	1	b	3.07344	4.28594	1.75937	1.75313	TJ1060		1|1|1			20	18	OP50 and HT115	lifespan			1		0	0		0	9.71493	13.7983	13.7983	4.08333	0	4.08333							5162	3025	5178	3042	5178	3042	0	206	0
Xenon	20211011_Alex	Xenon_b::1	TJ1060::1-1-10::20::OP50 and HT115::lifespan	b::1	1	b	3.07344	4.28594	1.75937	1.75313	TJ1060		1|1|1			20	18	OP50 and HT115	lifespan			1		0	0		0	12.1316	15.8816	15.8816	3.75	0	3.75							3088	2606	3022	2638	3022	2638	0	208	0
Xenon	20211011_Alex	Xenon_b::1	TJ1060::1-1-10::20::OP50 and HT115::lifespan	b::1	1	b	3.07344	4.28594	1.75937	1.75313	TJ1060		1|1|1			20	18	OP50 and HT115	lifespan			1		0	0		0	8.04826												3406	3587					1	242	0
Xenon	20211011_Alex	Xenon_b::1	TJ1060::1-1-10::20::OP50 and HT115::lifespan	b::1	1	b	3.07344	4.28594	1.75937	1.75313	TJ1060		1|1|1			20	18	OP50 and HT115	lifespan			1		0	0		0	10.8816												2905	3396					1	249	0
Xenon	20211011_Alex	Xenon_b::3	TJ1060::1-1-10::20::OP50 and HT115::lifespan	b::3	3	b	2.9125	8.41406	1.7625	1.74687	TJ1060		0|0|0			20	18	OP50 and HT115	lifespan			1		0	0		0	10.6316	23.5483	23.5483	12.9167	0	12.9167							1920	3593	1931	3582	1931	3582	0	2	0
Xenon	20211011_Alex	Xenon_b::3	TJ1060::1-1-10::20::OP50 and HT115::lifespan	b::3	3	b	2.9125	8.41406	1.7625	1.74687	TJ1060		0|0|0			20	18	OP50 and HT115	lifespan			1		0	0		0	17.1316	19.2983	19.2983	2.16667	0	2.16667							2787	2444	2789	2446	2789	2446	0	4	0
Xenon	20211011_Alex	Xenon_b::3	TJ1060::1-1-10::20::OP50 and HT115::lifespan	b::3	3	b	2.9125	8.41406	1.7625	1.74687	TJ1060		0|0|0			20	18	OP50 and HT115	lifespan			1		0	0		0	11.3816	20.3816	20.3816	9	0	9							2181	4076	2172	4080	2172	4080	0	7	0
Xenon	20211011_Alex	Xenon_b::3	TJ1060::1-1-10::20::OP50 and HT115::lifespan	b::3	3	b	2.9125	8.41406	1.7625	1.74687	TJ1060		0|0|0			20	18	OP50 and HT115	lifespan			1		0	0		0	15.9649	18.4649	18.4649	2.5	0	2.5							3823	3601	3824	3601	3824	3601	0	10	0
Xenon	20211011_Alex	Xenon_b::3	TJ1060::1-1-10::20::OP50 and HT115::lifespan	b::3	3	b	2.9125	8.41406	1.7625	1.74687	TJ1060		0|0|0			20	18	OP50 and HT115	lifespan			1		0	0		0	11.3816	19.7983	19.7983	8.41667	0	8.41667							2912	2962	2841	2959	2841	2959	0	11	0
Xenon	20211011_Alex	Xenon_b::3	TJ1060::1-1-10::20::OP50 and HT115::lifespan	b::3	3	b	2.9125	8.41406	1.7625	1.74687	TJ1060		0|0|0			20	18	OP50 and HT115	lifespan			1		0	0		0	17.1316	17.2149	18.6316	0.0833333	1.41667	1.5							2987	3366	2987	3366	2986	3367	0	12	0
Xenon	20211011_Alex	Xenon_b::3	TJ1060::1-1-10::20::OP50 and HT115::lifespan	b::3	3	b	2.9125	8.41406	1.7625	1.74687	TJ1060		0|0|0			20	18	OP50 and HT115	lifespan			1		0	0		0	15.2983	22.2983	22.2983	7	0	7							2488	3093	2431	3114	2431	3114	0	13	0
Xenon	20211011_Alex	Xenon_b::3	TJ1060::1-1-10::20::OP50 and HT115::lifespan	b::3	3	b	2.9125	8.41406	1.7625	1.74687	TJ1060		0|0|0			20	18	OP50 and HT115	lifespan			1		0	0		0	13.0483	19.7983	19.7983	6.75	0	6.75							2974	2745	2975	2733	2975	2733	0	14	0
Xenon	20211011_Alex	Xenon_b::3	TJ1060::1-1-10::20::OP50 and HT115::lifespan	b::3	3	b	2.9125	8.41406	1.7625	1.74687	TJ1060		0|0|0			20	18	OP50 and HT115	lifespan			1		0	0		0	10.6316	14.7983	14.7983	4.16667	0	4.16667							3028	1793	3054	1816	3054	1816	0	16	0
Xenon	20211011_Alex	Xenon_b::3	TJ1060::1-1-10::20::OP50 and HT115::lifespan	b::3	3	b	2.9125	8.41406	1.7625	1.74687	TJ1060		0|0|0			20	18	OP50 and HT115	lifespan			1		0	0		0	12.2983	14.1316	14.1316	1.83333	0	1.83333							4894	3419	4869	3499	4869	3499	0	18	0
Xenon	20211011_Alex	Xenon_b::3	TJ1060::1-1-10::20::OP50 and HT115::lifespan	b::3	3	b	2.9125	8.41406	1.7625	1.74687	TJ1060		0|0|0			20	18	OP50 and HT115	lifespan			1		0	0		0	11.2149	12.7149	12.7149	1.5	0	1.5							2654	2888	2704	2903	2704	2903	0	19	0
Xenon	20211011_Alex	Xenon_b::3	TJ1060::1-1-10::20::OP50 and HT115::lifespan	b::3	3	b	2.9125	8.41406	1.7625	1.74687	TJ1060		0|0|0			20	18	OP50 and HT115	lifespan			1		0	0		0	10.7983												2392	2454					1	20	0
Xenon	20211011_Alex	Xenon_b::3	TJ1060::1-1-10::20::OP50 and HT115::lifespan	b::3	3	b	2.9125	8.41406	1.7625	1.74687	TJ1060		0|0|0			20	18	OP50 and HT115	lifespan			1		0	0		0	10.0483	12.9649	12.9649	2.91667	0	2.91667							1740	3317	1740	3316	1740	3316	0	21	0
Xenon	20211011_Alex	Xenon_b::3	TJ1060::1-1-10::20::OP50 and HT115::lifespan	b::3	3	b	2.9125	8.41406	1.7625	1.74687	TJ1060		0|0|0			20	18	OP50 and HT115	lifespan			1		0	0		0	9.1316	11.7149	11.7149	2.58333	0	2.58333							2929	4908	2942	4919	2942	4919	0	23	0
Xenon	20211011_Alex	Xenon_b::3	TJ1060::1-1-10::20::OP50 and HT115::lifespan	b::3	3	b	2.9125	8.41406	1.7625	1.74687	TJ1060		0|0|0			20	18	OP50 and HT115	lifespan			1		0	0		0	7.79826	12.4649	12.4649	4.66667	0	4.66667							2637	2784	2654	2783	2654	2783	0	24	0
Xenon	20211011_Alex	Xenon_b::3	TJ1060::1-1-10::20::OP50 and HT115::lifespan	b::3	3	b	2.9125	8.41406	1.7625	1.74687	TJ1060		0|0|0			20	18	OP50 and HT115	lifespan			1		0	0		0	14.1316	20.5483	20.5483	6.41667	0	6.41667							2824	4104	2780	4100	2780	4100	0	32	0
Xenon	20211011_Alex	Xenon_b::3	TJ1060::1-1-10::20::OP50 and HT115::lifespan	b::3	3	b	2.9125	8.41406	1.7625	1.74687	TJ1060		0|0|0			20	18	OP50 and HT115	lifespan			1		0	0		0	15.2149												2990	3367					1	42	0
Xenon	20211011_Alex	Xenon_c::1	TJ1060::1-1-10::20::OP50 and HT115::lifespan	c::1	1	c	4.17344	3.20469	1.74687	1.74687	TJ1060		1|1|1			20	18	OP50 and HT115	lifespan			1		0	0		0	7.5691	17.9858	17.9858	10.4167	0	10.4167							4877	2388	4887	2389	4887	2389	0	0	0
Xenon	20211011_Alex	Xenon_c::1	TJ1060::1-1-10::20::OP50 and HT115::lifespan	c::1	1	c	4.17344	3.20469	1.74687	1.74687	TJ1060		1|1|1			20	18	OP50 and HT115	lifespan			1		0	0		0	11.4024	22.1524	22.1524	10.75	0	10.75							3843	1498	3851	1513	3851	1513	0	17	0
Xenon	20211011_Alex	Xenon_c::1	TJ1060::1-1-10::20::OP50 and HT115::lifespan	c::1	1	c	4.17344	3.20469	1.74687	1.74687	TJ1060		1|1|1			20	18	OP50 and HT115	lifespan			1		0	0		0	10.8191	12.8191	12.8191	2	0	2							1784	1488	1780	1482	1780	1482	0	33	0
Xenon	20211011_Alex	Xenon_c::1	TJ1060::1-1-10::20::OP50 and HT115::lifespan	c::1	1	c	4.17344	3.20469	1.74687	1.74687	TJ1060		1|1|1			20	18	OP50 and HT115	lifespan			1		0	0		0	19.7358	19.8191	19.8191	0.0833333	0	0.0833333							3174	2148	3176	2148	3176	2148	0	35	0
Xenon	20211011_Alex	Xenon_c::1	TJ1060::1-1-10::20::OP50 and HT115::lifespan	c::1	1	c	4.17344	3.20469	1.74687	1.74687	TJ1060		1|1|1			20	18	OP50 and HT115	lifespan			1		0	0		0	16.3191	18.8191	18.8191	2.5	0	2.5							3636	1692	3645	1649	3645	1649	0	37	0
Xenon	20211011_Alex	Xenon_c::1	TJ1060::1-1-10::20::OP50 and HT115::lifespan	c::1	1	c	4.17344	3.20469	1.74687	1.74687	TJ1060		1|1|1			20	18	OP50 and HT115	lifespan			1		0	0		0	36.2358	36.3191	36.3191	0.0833333	0	0.0833333							2013	3269	2012	3269	2012	3269	0	39	0
Xenon	20211011_Alex	Xenon_c::1	TJ1060::1-1-10::20::OP50 and HT115::lifespan	c::1	1	c	4.17344	3.20469	1.74687	1.74687	TJ1060		1|1|1			20	18	OP50 and HT115	lifespan			1		0	0		0	23.6524	29.2358	29.2358	5.58333	0	5.58333							2097	3428	2035	3429	2035	3429	0	42	0
Xenon	20211011_Alex	Xenon_c::1	TJ1060::1-1-10::20::OP50 and HT115::lifespan	c::1	1	c	4.17344	3.20469	1.74687	1.74687	TJ1060		1|1|1			20	18	OP50 and HT115	lifespan			1		0	0		0	13.5691	15.8191	15.8191	2.25	0	2.25							2337	4136	2330	4125	2330	4125	0	45	0
Xenon	20211011_Alex	Xenon_c::1	TJ1060::1-1-10::20::OP50 and HT115::lifespan	c::1	1	c	4.17344	3.20469	1.74687	1.74687	TJ1060		1|1|1			20	18	OP50 and HT115	lifespan			1		0	0		0	13.4858	15.6524	15.6524	2.16667	0	2.16667							2508	3450	2511	3449	2511	3449	0	51	0
Xenon	20211011_Alex	Xenon_c::1	TJ1060::1-1-10::20::OP50 and HT115::lifespan	c::1	1	c	4.17344	3.20469	1.74687	1.74687	TJ1060		1|1|1			20	18	OP50 and HT115	lifespan			1		0	0		0	8.40243	12.8191	12.8191	4.41667	0	4.41667							3534	2132	3532	2110	3532	2110	0	54	0
Xenon	20211011_Alex	Xenon_c::1	TJ1060::1-1-10::20::OP50 and HT115::lifespan	c::1	1	c	4.17344	3.20469	1.74687	1.74687	TJ1060		1|1|1			20	18	OP50 and HT115	lifespan			1		0	0		0	14.9024	18.0691	18.0691	3.16667	0	3.16667							3643	1815	3666	1832	3666	1832	0	59	0
Xenon	20211011_Alex	Xenon_c::1	TJ1060::1-1-10::20::OP50 and HT115::lifespan	c::1	1	c	4.17344	3.20469	1.74687	1.74687	TJ1060		1|1|1			20	18	OP50 and HT115	lifespan			1		0	0		0	14.9024	16.8191	16.8191	1.91667	0	1.91667							2486	2102	2500	2051	2500	2051	0	60	0
Xenon	20211011_Alex	Xenon_c::1	TJ1060::1-1-10::20::OP50 and HT115::lifespan	c::1	1	c	4.17344	3.20469	1.74687	1.74687	TJ1060		1|1|1			20	18	OP50 and HT115	lifespan			1		0	0		0	11.9858	15.9024	15.9024	3.91667	0	3.91667							2803	2455	2772	2568	2772	2568	0	61	0
Xenon	20211011_Alex	Xenon_c::1	TJ1060::1-1-10::20::OP50 and HT115::lifespan	c::1	1	c	4.17344	3.20469	1.74687	1.74687	TJ1060		1|1|1			20	18	OP50 and HT115	lifespan			1		0	0		0	13.0691	14.7358	14.7358	1.66667	0	1.66667							4736	3859	4683	3845	4683	3845	0	63	0
Xenon	20211011_Alex	Xenon_c::1	TJ1060::1-1-10::20::OP50 and HT115::lifespan	c::1	1	c	4.17344	3.20469	1.74687	1.74687	TJ1060		1|1|1			20	18	OP50 and HT115	lifespan			1		0	0		0	12.6524	18.9858	18.9858	6.33333	0	6.33333							2907	655	2912	666	2912	666	0	64	0
Xenon	20211011_Alex	Xenon_c::1	TJ1060::1-1-10::20::OP50 and HT115::lifespan	c::1	1	c	4.17344	3.20469	1.74687	1.74687	TJ1060		1|1|1			20	18	OP50 and HT115	lifespan			1		0	0		0	8.3191												2555	3641					1	77	0
Xenon	20211011_Alex	Xenon_c::1	TJ1060::1-1-10::20::OP50 and HT115::lifespan	c::1	1	c	4.17344	3.20469	1.74687	1.74687	TJ1060		1|1|1			20	18	OP50 and HT115	lifespan			1		0	0		0	11.9024												3468	2809					1	78	0
Xenon	20211011_Alex	Xenon_c::1	TJ1060::1-1-10::20::OP50 and HT115::lifespan	c::1	1	c	4.17344	3.20469	1.74687	1.74687	TJ1060		1|1|1			20	18	OP50 and HT115	lifespan			1		0	0		0	8.3191												2779	3678					1	100	0
Xenon	20211011_Alex	Xenon_c::1	TJ1060::1-1-10::20::OP50 and HT115::lifespan	c::1	1	c	4.17344	3.20469	1.74687	1.74687	TJ1060		1|1|1			20	18	OP50 and HT115	lifespan			1		0	0		0	9.3191	11.3191	11.3191	2	0	2							1660	610	1693	683	1693	683	0	106	0
Xenon	20211011_Alex	Xenon_c::1	TJ1060::1-1-10::20::OP50 and HT115::lifespan	c::1	1	c	4.17344	3.20469	1.74687	1.74687	TJ1060		1|1|1			20	18	OP50 and HT115	lifespan			1		0	0		0	7.5691	10.5691	13.1524	3	2.58333	5.58333							4506	1196	4480	1198	4482	1195	0	113	0
Xenon	20211011_Alex	Xenon_c::1	TJ1060::1-1-10::20::OP50 and HT115::lifespan	c::1	1	c	4.17344	3.20469	1.74687	1.74687	TJ1060		1|1|1			20	18	OP50 and HT115	lifespan			1		0	0		0	8.73576												2228	3221					1	116	0
Xenon	20211011_Alex	Xenon_c::1	TJ1060::1-1-10::20::OP50 and HT115::lifespan	c::1	1	c	4.17344	3.20469	1.74687	1.74687	TJ1060		1|1|1			20	18	OP50 and HT115	lifespan			1		0	0		0	9.0691	12.0691	12.0691	3	0	3							903	956	894	946	894	946	0	117	0
Xenon	20211011_Alex	Xenon_c::1	TJ1060::1-1-10::20::OP50 and HT115::lifespan	c::1	1	c	4.17344	3.20469	1.74687	1.74687	TJ1060		1|1|1			20	18	OP50 and HT115	lifespan			1		0	0		0	6.40243												1684	5253					1	138	0
Xenon	20211011_Alex	Xenon_c::1	TJ1060::1-1-10::20::OP50 and HT115::lifespan	c::1	1	c	4.17344	3.20469	1.74687	1.74687	TJ1060		1|1|1			20	18	OP50 and HT115	lifespan			1		0	0		0	7.90243	11.2358	11.2358	3.33333	0	3.33333							2508	1037	2546	1033	2546	1033	0	139	0
Xenon	20211011_Alex	Xenon_c::1	TJ1060::1-1-10::20::OP50 and HT115::lifespan	c::1	1	c	4.17344	3.20469	1.74687	1.74687	TJ1060		1|1|1			20	18	OP50 and HT115	lifespan			1		0	0		0	7.90243												2679	2314					1	168	0
Xenon	20211011_Alex	Xenon_c::1	TJ1060::1-1-10::20::OP50 and HT115::lifespan	c::1	1	c	4.17344	3.20469	1.74687	1.74687	TJ1060		1|1|1			20	18	OP50 and HT115	lifespan			1		0	0		0	7.5691												1389	4645					1	180	0
Xenon	20211011_Alex	Xenon_c::1	TJ1060::1-1-10::20::OP50 and HT115::lifespan	c::1	1	c	4.17344	3.20469	1.74687	1.74687	TJ1060		1|1|1			20	18	OP50 and HT115	lifespan			1		0	0		0	8.23576												2292	3746					1	188	0
Xenon	20211011_Alex	Xenon_c::1	TJ1060::1-1-10::20::OP50 and HT115::lifespan	c::1	1	c	4.17344	3.20469	1.74687	1.74687	TJ1060		1|1|1			20	18	OP50 and HT115	lifespan			1		0	0		0	7.73576												3804	1275					1	249	0
Xenon	20211011_Alex	Xenon_c::3	TJ1060::1-1-10::20::OP50 and HT115::lifespan	c::3	3	c	3.99531	7.51719	1.74687	1.74687	TJ1060		0|0|0			20	18	OP50 and HT115	lifespan			1		0	0		0	20.1524	22.1524	22.1524	2	0	2							3370	2588	3370	2588	3370	2588	0	0	0
Xenon	20211011_Alex	Xenon_c::3	TJ1060::1-1-10::20::OP50 and HT115::lifespan	c::3	3	c	3.99531	7.51719	1.74687	1.74687	TJ1060		0|0|0			20	18	OP50 and HT115	lifespan			1		0	0		0	23.7358	25.2358	25.2358	1.5	0	1.5							3014	2473	2934	2511	2934	2511	0	2	0
Xenon	20211011_Alex	Xenon_c::3	TJ1060::1-1-10::20::OP50 and HT115::lifespan	c::3	3	c	3.99531	7.51719	1.74687	1.74687	TJ1060		0|0|0			20	18	OP50 and HT115	lifespan			1		0	0		0	14.1524	24.9024	24.9024	10.75	0	10.75							4031	2176	4032	2131	4032	2131	0	6	0
Xenon	20211011_Alex	Xenon_c::3	TJ1060::1-1-10::20::OP50 and HT115::lifespan	c::3	3	c	3.99531	7.51719	1.74687	1.74687	TJ1060		0|0|0			20	18	OP50 and HT115	lifespan			1		0	0		0	13.6524	14.5691	14.5691	0.916667	0	0.916667							2886	2431	2885	2429	2885	2429	0	11	0
Xenon	20211011_Alex	Xenon_c::3	TJ1060::1-1-10::20::OP50 and HT115::lifespan	c::3	3	c	3.99531	7.51719	1.74687	1.74687	TJ1060		0|0|0			20	18	OP50 and HT115	lifespan			1		0	0		0	8.40243	11.8191	11.8191	3.41667	0	3.41667							3926	2502	3933	2516	3933	2516	0	12	0
Xenon	20211011_Alex	Xenon_c::3	TJ1060::1-1-10::20::OP50 and HT115::lifespan	c::3	3	c	3.99531	7.51719	1.74687	1.74687	TJ1060		0|0|0			20	18	OP50 and HT115	lifespan			1		0	0		0	16.4024	28.6524	28.6524	12.25	0	12.25							3417	2228	3364	2230	3364	2230	0	13	0
Xenon	20211011_Alex	Xenon_c::3	TJ1060::1-1-10::20::OP50 and HT115::lifespan	c::3	3	c	3.99531	7.51719	1.74687	1.74687	TJ1060		0|0|0			20	18	OP50 and HT115	lifespan			1		0	0		0	16.1524												2714	2738					1	14	0
Xenon	20211011_Alex	Xenon_c::3	TJ1060::1-1-10::20::OP50 and HT115::lifespan	c::3	3	c	3.99531	7.51719	1.74687	1.74687	TJ1060		0|0|0			20	18	OP50 and HT115	lifespan			1		0	0		0	14.0691	26.2358	26.2358	12.1667	0	12.1667							1883	2832	1904	2824	1904	2824	0	16	0
Xenon	20211011_Alex	Xenon_c::3	TJ1060::1-1-10::20::OP50 and HT115::lifespan	c::3	3	c	3.99531	7.51719	1.74687	1.74687	TJ1060		0|0|0			20	18	OP50 and HT115	lifespan			1		0	0		0	12.4858	16.8191	16.8191	4.33333	0	4.33333							3229	2249	3227	2180	3227	2180	0	17	0
Xenon	20211011_Alex	Xenon_c::3	TJ1060::1-1-10::20::OP50 and HT115::lifespan	c::3	3	c	3.99531	7.51719	1.74687	1.74687	TJ1060		0|0|0			20	18	OP50 and HT115	lifespan			1		0	0		0	12.6524	16.4858	16.4858	3.83333	0	3.83333							3058	2178	3061	2178	3061	2178	0	20	0
Xenon	20211011_Alex	Xenon_c::3	TJ1060::1-1-10::20::OP50 and HT115::lifespan	c::3	3	c	3.99531	7.51719	1.74687	1.74687	TJ1060		0|0|0			20	18	OP50 and HT115	lifespan			1		0	0		0	11.3191												3578	2450					1	21	0
Xenon	20211011_Alex	Xenon_c::3	TJ1060::1-1-10::20::OP50 and HT115::lifespan	c::3	3	c	3.99531	7.51719	1.74687	1.74687	TJ1060		0|0|0			20	18	OP50 and HT115	lifespan			1		0	0		0	9.90243												4163	2995					1	22	0
Xenon	20211011_Alex	Xenon_c::3	TJ1060::1-1-10::20::OP50 and HT115::lifespan	c::3	3	c	3.99531	7.51719	1.74687	1.74687	TJ1060		0|0|0			20	18	OP50 and HT115	lifespan			1		0	0		0	13.3191	20.9858	20.9858	7.66667	0	7.66667							3286	3926	3289	3913	3289	3913	0	23	0
Xenon	20211011_Alex	Xenon_c::3	TJ1060::1-1-10::20::OP50 and HT115::lifespan	c::3	3	c	3.99531	7.51719	1.74687	1.74687	TJ1060		0|0|0			20	18	OP50 and HT115	lifespan			1		0	0		0	9.0691	13.9024	13.9024	4.83333	0	4.83333							3667	2765	3644	2757	3644	2757	0	24	0
Xenon	20211011_Alex	Xenon_c::3	TJ1060::1-1-10::20::OP50 and HT115::lifespan	c::3	3	c	3.99531	7.51719	1.74687	1.74687	TJ1060		0|0|0			20	18	OP50 and HT115	lifespan			1		0	0		0	10.7358	15.7358	15.7358	5	0	5							5248	2257	5264	2270	5264	2270	0	28	0
Xenon	20211011_Alex	Xenon_c::3	TJ1060::1-1-10::20::OP50 and HT115::lifespan	c::3	3	c	3.99531	7.51719	1.74687	1.74687	TJ1060		0|0|0			20	18	OP50 and HT115	lifespan			1		0	0		0	8.15243												2883	3898					1	33	0
Xenon	20211011_Alex	Xenon_c::3	TJ1060::1-1-10::20::OP50 and HT115::lifespan	c::3	3	c	3.99531	7.51719	1.74687	1.74687	TJ1060		0|0|0			20	18	OP50 and HT115	lifespan			1		0	0		0	7.5691	11.9024	11.9024	4.33333	0	4.33333							1233	3312	1229	3306	1229	3306	0	40	0
Xenon	20211011_Alex	Xenon_c::3	TJ1060::1-1-10::20::OP50 and HT115::lifespan	c::3	3	c	3.99531	7.51719	1.74687	1.74687	TJ1060		0|0|0			20	18	OP50 and HT115	lifespan			1		0	0		0	6.3191	9.15243	9.15243	2.83333	0	2.83333							1271	2455	1276	2468	1276	2468	0	43	0
Xenon	20211011_Alex	Xenon_c::3	TJ1060::1-1-10::20::OP50 and HT115::lifespan	c::3	3	c	3.99531	7.51719	1.74687	1.74687	TJ1060		0|0|0			20	18	OP50 and HT115	lifespan			1		0	0		0	10.1524												3148	2693					1	59	0
Xenon	20211011_Alex	Xenon_c::3	TJ1060::1-1-10::20::OP50 and HT115::lifespan	c::3	3	c	3.99531	7.51719	1.74687	1.74687	TJ1060		0|0|0			20	18	OP50 and HT115	lifespan			1		0	0		0	8.40243												2871	2401					1	60	0
Xenon	20211011_Alex	Xenon_c::3	TJ1060::1-1-10::20::OP50 and HT115::lifespan	c::3	3	c	3.99531	7.51719	1.74687	1.74687	TJ1060		0|0|0			20	18	OP50 and HT115	lifespan			1		0	0		0	11.9858												3397	2218					1	61	0
Vega	20211011_Alex	Vega_d::3	TJ1060::1-1-10::20::OP50 and HT115::lifespan	d::3	3	d	6.04375	8.41406	1.74375	1.74687	TJ1060		0|0|0			20	18	OP50 and HT115	lifespan			1		0	0		0	16.3385	21.2552	21.2552	4.91667	0	4.91667							3446	3480	3445	3481	3445	3481	0	1	0
Vega	20211011_Alex	Vega_d::3	TJ1060::1-1-10::20::OP50 and HT115::lifespan	d::3	3	d	6.04375	8.41406	1.74375	1.74687	TJ1060		0|0|0			20	18	OP50 and HT115	lifespan			1		0	0		0	13.3385	22.1719	22.1719	8.83333	0	8.83333							1860	1646	1858	1653	1858	1653	0	5	0
Vega	20211011_Alex	Vega_d::3	TJ1060::1-1-10::20::OP50 and HT115::lifespan	d::3	3	d	6.04375	8.41406	1.74375	1.74687	TJ1060		0|0|0			20	18	OP50 and HT115	lifespan			1		0	0		0	18.0052	21.1719	21.1719	3.16667	0	3.16667							684	3702	701	3658	701	3658	0	7	0
Vega	20211011_Alex	Vega_d::3	TJ1060::1-1-10::20::OP50 and HT115::lifespan	d::3	3	d	6.04375	8.41406	1.74375	1.74687	TJ1060		0|0|0			20	18	OP50 and HT115	lifespan			1		0	0		0	28.1719	28.2552	28.2552	0.0833333	0	0.0833333							3378	2292	3379	2292	3379	2292	0	8	0
Vega	20211011_Alex	Vega_d::3	TJ1060::1-1-10::20::OP50 and HT115::lifespan	d::3	3	d	6.04375	8.41406	1.74375	1.74687	TJ1060		0|0|0			20	18	OP50 and HT115	lifespan			1		0	0		0	17.9219												942	2515					1	10	0
Vega	20211011_Alex	Vega_d::3	TJ1060::1-1-10::20::OP50 and HT115::lifespan	d::3	3	d	6.04375	8.41406	1.74375	1.74687	TJ1060		0|0|0			20	18	OP50 and HT115	lifespan			1		0	0		0	9.17188	17.8385	17.8385	8.66667	0	8.66667							1195	2632	1161	2636	1161	2636	0	11	0
Vega	20211011_Alex	Vega_d::3	TJ1060::1-1-10::20::OP50 and HT115::lifespan	d::3	3	d	6.04375	8.41406	1.74375	1.74687	TJ1060		0|0|0			20	18	OP50 and HT115	lifespan			1		0	0		0	15.0052	21.0885	21.0885	6.08333	0	6.08333							3084	4188	3067	4205	3067	4205	0	12	0
Vega	20211011_Alex	Vega_d::3	TJ1060::1-1-10::20::OP50 and HT115::lifespan	d::3	3	d	6.04375	8.41406	1.74375	1.74687	TJ1060		0|0|0			20	18	OP50 and HT115	lifespan			1		0	0		0	14.1719	16.5885	16.5885	2.41667	0	2.41667							1858	2754	1862	2705	1862	2705	0	15	0
Vega	20211011_Alex	Vega_d::3	TJ1060::1-1-10::20::OP50 and HT115::lifespan	d::3	3	d	6.04375	8.41406	1.74375	1.74687	TJ1060		0|0|0			20	18	OP50 and HT115	lifespan			1		0	0		0	13.8385	17.3385	17.3385	3.5	0	3.5							3684	2466	3646	2394	3646	2394	0	16	0
Vega	20211011_Alex	Vega_d::3	TJ1060::1-1-10::20::OP50 and HT115::lifespan	d::3	3	d	6.04375	8.41406	1.74375	1.74687	TJ1060		0|0|0			20	18	OP50 and HT115	lifespan			1		0	0		0	13.2552	24.4219	24.4219	11.1667	0	11.1667							1564	3083	1585	3077	1585	3077	0	17	0
Vega	20211011_Alex	Vega_d::3	TJ1060::1-1-10::20::OP50 and HT115::lifespan	d::3	3	d	6.04375	8.41406	1.74375	1.74687	TJ1060		0|0|0			20	18	OP50 and HT115	lifespan			1		0	0		0	12.6719	15.1719	15.1719	2.5	0	2.5							2274	2762	2284	2767	2284	2767	0	18	0
Vega	20211011_Alex	Vega_d::3	TJ1060::1-1-10::20::OP50 and HT115::lifespan	d::3	3	d	6.04375	8.41406	1.74375	1.74687	TJ1060		0|0|0			20	18	OP50 and HT115	lifespan			1		0	0		0	10.5052	11.9219	11.9219	1.41667	0	1.41667							2964	1926	2966	1925	2966	1925	0	22	0
Vega	20211011_Alex	Vega_d::3	TJ1060::1-1-10::20::OP50 and HT115::lifespan	d::3	3	d	6.04375	8.41406	1.74375	1.74687	TJ1060		0|0|0			20	18	OP50 and HT115	lifespan			1		0	0		0	9.42188												3280	2524					1	24	0
Vega	20211011_Alex	Vega_d::3	TJ1060::1-1-10::20::OP50 and HT115::lifespan	d::3	3	d	6.04375	8.41406	1.74375	1.74687	TJ1060		0|0|0			20	18	OP50 and HT115	lifespan			1		0	0		0	8.00521												1211	2889					1	27	0
Vega	20211011_Alex	Vega_d::3	TJ1060::1-1-10::20::OP50 and HT115::lifespan	d::3	3	d	6.04375	8.41406	1.74375	1.74687	TJ1060		0|0|0			20	18	OP50 and HT115	lifespan			1		0	0		0	7.83854												1632	3456					1	28	0
Vega	20211011_Alex	Vega_d::3	TJ1060::1-1-10::20::OP50 and HT115::lifespan	d::3	3	d	6.04375	8.41406	1.74375	1.74687	TJ1060		0|0|0			20	18	OP50 and HT115	lifespan			1		0	0		0	14.8385												2095	2869					1	32	0
Vega	20211011_Alex	Vega_b::3	TJ1060::1-1-10::20::OP50 and HT115::lifespan	b::3	3	b	2.95469	8.42344	1.74687	1.74687	TJ1060		0|0|0			20	18	OP50 and HT115	lifespan			1		0	0		0	9.96354	15.5469	15.5469	5.58333	0	5.58333							3304	2740	3300	2730	3300	2730	0	5	0
Vega	20211011_Alex	Vega_b::3	TJ1060::1-1-10::20::OP50 and HT115::lifespan	b::3	3	b	2.95469	8.42344	1.74687	1.74687	TJ1060		0|0|0			20	18	OP50 and HT115	lifespan			1		0	0		0	16.4635	24.8802	24.8802	8.41667	0	8.41667							4737	3736	4741	3726	4741	3726	0	6	0
Vega	20211011_Alex	Vega_b::3	TJ1060::1-1-10::20::OP50 and HT115::lifespan	b::3	3	b	2.95469	8.42344	1.74687	1.74687	TJ1060		0|0|0			20	18	OP50 and HT115	lifespan			1		0	0		0	12.9635	17.9635	17.9635	5	0	5							2372	2879	2398	2881	2398	2881	0	7	0
Vega	20211011_Alex	Vega_b::3	TJ1060::1-1-10::20::OP50 and HT115::lifespan	b::3	3	b	2.95469	8.42344	1.74687	1.74687	TJ1060		0|0|0			20	18	OP50 and HT115	lifespan			1		0	0		0	11.3802	17.2135	17.2135	5.83333	0	5.83333							2703	1572	2726	1551	2726	1551	0	8	0
Vega	20211011_Alex	Vega_b::3	TJ1060::1-1-10::20::OP50 and HT115::lifespan	b::3	3	b	2.95469	8.42344	1.74687	1.74687	TJ1060		0|0|0			20	18	OP50 and HT115	lifespan			1		0	0		0	23.7969	26.3802	26.3802	2.58333	0	2.58333							4017	1200	4018	1202	4018	1202	0	9	0
Vega	20211011_Alex	Vega_b::3	TJ1060::1-1-10::20::OP50 and HT115::lifespan	b::3	3	b	2.95469	8.42344	1.74687	1.74687	TJ1060		0|0|0			20	18	OP50 and HT115	lifespan			1		0	0		0	13.7969	16.5469	16.5469	2.75	0	2.75							4628	2906	4625	2906	4625	2906	0	10	0
Vega	20211011_Alex	Vega_b::3	TJ1060::1-1-10::20::OP50 and HT115::lifespan	b::3	3	b	2.95469	8.42344	1.74687	1.74687	TJ1060		0|0|0			20	18	OP50 and HT115	lifespan			1		0	0		0	12.7969	14.4635	15.9635	1.66667	1.5	3.16667							2841	1536	2853	1535	2854	1535	0	15	0
Vega	20211011_Alex	Vega_b::3	TJ1060::1-1-10::20::OP50 and HT115::lifespan	b::3	3	b	2.95469	8.42344	1.74687	1.74687	TJ1060		0|0|0			20	18	OP50 and HT115	lifespan			1		0	0		0	12.2135	13.1302	13.1302	0.916667	0	0.916667							2267	3918	2270	3919	2270	3919	0	16	0
Vega	20211011_Alex	Vega_b::3	TJ1060::1-1-10::20::OP50 and HT115::lifespan	b::3	3	b	2.95469	8.42344	1.74687	1.74687	TJ1060		0|0|0			20	18	OP50 and HT115	lifespan			1		0	0		0	11.4635	16.2969	16.2969	4.83333	0	4.83333							2871	271	2885	260	2885	260	0	17	0
Vega	20211011_Alex	Vega_b::3	TJ1060::1-1-10::20::OP50 and HT115::lifespan	b::3	3	b	2.95469	8.42344	1.74687	1.74687	TJ1060		0|0|0			20	18	OP50 and HT115	lifespan			1		0	0		0	9.88021	12.7135	12.7135	2.83333	0	2.83333							5119	3255	5118	3259	5118	3259	0	19	0
Vega	20211011_Alex	Vega_b::3	TJ1060::1-1-10::20::OP50 and HT115::lifespan	b::3	3	b	2.95469	8.42344	1.74687	1.74687	TJ1060		0|0|0			20	18	OP50 and HT115	lifespan			1		0	0		0	9.96354	11.9635	11.9635	2	0	2							378	3809	385	3805	385	3805	0	20	0
Vega	20211011_Alex	Vega_b::3	TJ1060::1-1-10::20::OP50 and HT115::lifespan	b::3	3	b	2.95469	8.42344	1.74687	1.74687	TJ1060		0|0|0			20	18	OP50 and HT115	lifespan			1		0	0		0	9.13021	12.9635	12.9635	3.83333	0	3.83333							2293	1459	2307	1461	2307	1461	0	21	0
Vega	20211011_Alex	Vega_b::3	TJ1060::1-1-10::20::OP50 and HT115::lifespan	b::3	3	b	2.95469	8.42344	1.74687	1.74687	TJ1060		0|0|0			20	18	OP50 and HT115	lifespan			1		0	0		0	7.96354	10.3802	10.3802	2.41667	0	2.41667							3016	3857	3056	3851	3056	3851	0	22	0
Vega	20211011_Alex	Vega_b::3	TJ1060::1-1-10::20::OP50 and HT115::lifespan	b::3	3	b	2.95469	8.42344	1.74687	1.74687	TJ1060		0|0|0			20	18	OP50 and HT115	lifespan			1		0	0		0	8.79688	12.7135	12.7135	3.91667	0	3.91667							3733	3555	3762	3544	3762	3544	0	24	0
Vega	20211011_Alex	Vega_b::3	TJ1060::1-1-10::20::OP50 and HT115::lifespan	b::3	3	b	2.95469	8.42344	1.74687	1.74687	TJ1060		0|0|0			20	18	OP50 and HT115	lifespan			1		0	0		0	6.96354												3171	3030					1	26	0
Vega	20211011_Alex	Vega_b::3	TJ1060::1-1-10::20::OP50 and HT115::lifespan	b::3	3	b	2.95469	8.42344	1.74687	1.74687	TJ1060		0|0|0			20	18	OP50 and HT115	lifespan			1		0	0		0	6.29688	8.96354	8.96354	2.66667	0	2.66667							5355	2019	5364	2019	5364	2019	0	28	0
Vega	20211011_Alex	Vega_b::3	TJ1060::1-1-10::20::OP50 and HT115::lifespan	b::3	3	b	2.95469	8.42344	1.74687	1.74687	TJ1060		0|0|0			20	18	OP50 and HT115	lifespan			1		0	0		0	6.25521	9.21354	9.21354	2.95833	0	2.95833							2139	2805	2140	2806	2140	2806	0	29	0
Vega	20211011_Alex	Vega_b::3	TJ1060::1-1-10::20::OP50 and HT115::lifespan	b::3	3	b	2.95469	8.42344	1.74687	1.74687	TJ1060		0|0|0			20	18	OP50 and HT115	lifespan			1		0	0		0	9.04688												3353	1543					1	31	0
Vega	20211011_Alex	Vega_b::3	TJ1060::1-1-10::20::OP50 and HT115::lifespan	b::3	3	b	2.95469	8.42344	1.74687	1.74687	TJ1060		0|0|0			20	18	OP50 and HT115	lifespan			1		0	0		0	16.4635												4673	3637					1	37	0
Vega	20211011_Alex	Vega_b::3	TJ1060::1-1-10::20::OP50 and HT115::lifespan	b::3	3	b	2.95469	8.42344	1.74687	1.74687	TJ1060		0|0|0			20	18	OP50 and HT115	lifespan			1		0	0		0	15.2969												2429	2758					1	46	0
Vega	20211011_Alex	Vega_c::3	TJ1060::1-1-10::20::OP50 and HT115::lifespan	c::3	3	c	5.01406	7.35781	1.74687	1.74687	TJ1060		0|0|0			20	18	OP50 and HT115	lifespan			1		0	0		0	22.3177	22.401	22.401	0.0833333	0	0.0833333							2122	4041	2122	4041	2122	4041	0	4	0
Vega	20211011_Alex	Vega_c::3	TJ1060::1-1-10::20::OP50 and HT115::lifespan	c::3	3	c	5.01406	7.35781	1.74687	1.74687	TJ1060		0|0|0			20	18	OP50 and HT115	lifespan			1		0	0		0	14.401	19.3177	19.3177	4.91667	0	4.91667							2469	2733	2486	2728	2486	2728	0	7	0
Vega	20211011_Alex	Vega_c::3	TJ1060::1-1-10::20::OP50 and HT115::lifespan	c::3	3	c	5.01406	7.35781	1.74687	1.74687	TJ1060		0|0|0			20	18	OP50 and HT115	lifespan			1		0	0		0	8.31771	14.4844	14.4844	6.16667	0	6.16667							3104	2500	3101	2515	3101	2515	0	10	0
Vega	20211011_Alex	Vega_c::3	TJ1060::1-1-10::20::OP50 and HT115::lifespan	c::3	3	c	5.01406	7.35781	1.74687	1.74687	TJ1060		0|0|0			20	18	OP50 and HT115	lifespan			1		0	0		0	14.151	16.2344	16.2344	2.08333	0	2.08333							3842	4249	3808	4261	3808	4261	0	13	0
Vega	20211011_Alex	Vega_c::3	TJ1060::1-1-10::20::OP50 and HT115::lifespan	c::3	3	c	5.01406	7.35781	1.74687	1.74687	TJ1060		0|0|0			20	18	OP50 and HT115	lifespan			1		0	0		0	12.5677	15.5677	15.5677	3	0	3							2689	876	2719	883	2719	883	0	17	0
Vega	20211011_Alex	Vega_c::3	TJ1060::1-1-10::20::OP50 and HT115::lifespan	c::3	3	c	5.01406	7.35781	1.74687	1.74687	TJ1060		0|0|0			20	18	OP50 and HT115	lifespan			1		0	0		0	10.9844	12.5677	12.5677	1.58333	0	1.58333							1647	3407	1654	3411	1654	3411	0	20	0
Vega	20211011_Alex	Vega_c::3	TJ1060::1-1-10::20::OP50 and HT115::lifespan	c::3	3	c	5.01406	7.35781	1.74687	1.74687	TJ1060		0|0|0			20	18	OP50 and HT115	lifespan			1		0	0		0	10.7344	12.8177	12.8177	2.08333	0	2.08333							2244	1548	2216	1609	2216	1609	0	21	0
Vega	20211011_Alex	Vega_c::3	TJ1060::1-1-10::20::OP50 and HT115::lifespan	c::3	3	c	5.01406	7.35781	1.74687	1.74687	TJ1060		0|0|0			20	18	OP50 and HT115	lifespan			1		0	0		0	41.5677	41.651	41.651	0.0833333	0	0.0833333							3040	4090	3040	4090	3040	4090	0	32	0
Vega	20211011_Alex	Vega_a::3	TJ1060::1-1-10::20::OP50 and HT115::lifespan	a::3	3	a	1.15156	7.37031	1.74687	1.75313	TJ1060		0|0|0			20	18	OP50 and HT115	lifespan			1		0	0		0	13.1927	16.6094	16.6094	3.41667	0	3.41667							1552	2813	1551	2813	1551	2813	0	15	0
Vega	20211011_Alex	Vega_a::3	TJ1060::1-1-10::20::OP50 and HT115::lifespan	a::3	3	a	1.15156	7.37031	1.74687	1.75313	TJ1060		0|0|0			20	18	OP50 and HT115	lifespan			1		0	0		0	18.6094	24.4427	24.4427	5.83333	0	5.83333							2286	2310	2288	2328	2288	2328	0	20	0
Vega	20211011_Alex	Vega_a::3	TJ1060::1-1-10::20::OP50 and HT115::lifespan	a::3	3	a	1.15156	7.37031	1.74687	1.75313	TJ1060		0|0|0			20	18	OP50 and HT115	lifespan			1		0	0		0	13.6094	16.1927	16.1927	2.58333	0	2.58333							1060	4668	1058	4717	1058	4717	0	23	0
Vega	20211011_Alex	Vega_a::3	TJ1060::1-1-10::20::OP50 and HT115::lifespan	a::3	3	a	1.15156	7.37031	1.74687	1.75313	TJ1060		0|0|0			20	18	OP50 and HT115	lifespan			1		0	0		0	22.526	22.6094	22.6094	0.0833333	0	0.0833333							1373	2794	1373	2794	1373	2794	0	25	0
Vega	20211011_Alex	Vega_a::3	TJ1060::1-1-10::20::OP50 and HT115::lifespan	a::3	3	a	1.15156	7.37031	1.74687	1.75313	TJ1060		0|0|0			20	18	OP50 and HT115	lifespan			1		0	0		0	13.526	17.526	17.526	4	0	4							5425	2896	5432	2906	5432	2906	0	29	0
Vega	20211011_Alex	Vega_a::3	TJ1060::1-1-10::20::OP50 and HT115::lifespan	a::3	3	a	1.15156	7.37031	1.74687	1.75313	TJ1060		0|0|0			20	18	OP50 and HT115	lifespan			1		0	0		0	18.776	19.276	19.276	0.5	0	0.5							2874	3095	2880	3096	2880	3096	0	31	0
Vega	20211011_Alex	Vega_a::3	TJ1060::1-1-10::20::OP50 and HT115::lifespan	a::3	3	a	1.15156	7.37031	1.74687	1.75313	TJ1060		0|0|0			20	18	OP50 and HT115	lifespan			1		0	0		0	23.8594	23.9427	23.9427	0.0833333	0	0.0833333							1357	2351	1358	2352	1358	2352	0	33	0
Vega	20211011_Alex	Vega_a::3	TJ1060::1-1-10::20::OP50 and HT115::lifespan	a::3	3	a	1.15156	7.37031	1.74687	1.75313	TJ1060		0|0|0			20	18	OP50 and HT115	lifespan			1		0	0		0	14.9427	20.026	20.026	5.08333	0	5.08333							2848	1647	2841	1654	2841	1654	0	34	0
Vega	20211011_Alex	Vega_a::3	TJ1060::1-1-10::20::OP50 and HT115::lifespan	a::3	3	a	1.15156	7.37031	1.74687	1.75313	TJ1060		0|0|0			20	18	OP50 and HT115	lifespan			1		0	0		0	13.8594	20.9427	20.9427	7.08333	0	7.08333							4324	2415	4326	2376	4326	2376	0	35	0
Vega	20211011_Alex	Vega_a::3	TJ1060::1-1-10::20::OP50 and HT115::lifespan	a::3	3	a	1.15156	7.37031	1.74687	1.75313	TJ1060		0|0|0			20	18	OP50 and HT115	lifespan			1		0	0		0	9.77604	17.3594	17.3594	7.58333	0	7.58333							2863	2992	2879	3023	2879	3023	0	38	0
Vega	20211011_Alex	Vega_a::3	TJ1060::1-1-10::20::OP50 and HT115::lifespan	a::3	3	a	1.15156	7.37031	1.74687	1.75313	TJ1060		0|0|0			20	18	OP50 and HT115	lifespan			1		0	0		0	9.77604	14.276	14.276	4.5	0	4.5							3287	2209	3269	2238	3269	2238	0	39	0
Vega	20211011_Alex	Vega_a::3	TJ1060::1-1-10::20::OP50 and HT115::lifespan	a::3	3	a	1.15156	7.37031	1.74687	1.75313	TJ1060		0|0|0			20	18	OP50 and HT115	lifespan			1		0	0		0	10.3594	17.3594	17.3594	7	0	7							2832	2970	2785	2951	2785	2951	0	40	0
Vega	20211011_Alex	Vega_a::3	TJ1060::1-1-10::20::OP50 and HT115::lifespan	a::3	3	a	1.15156	7.37031	1.74687	1.75313	TJ1060		0|0|0			20	18	OP50 and HT115	lifespan			1		0	0		0	17.3594	19.1094	19.1094	1.75	0	1.75							3184	3776	3146	3823	3146	3823	0	42	0
Vega	20211011_Alex	Vega_a::3	TJ1060::1-1-10::20::OP50 and HT115::lifespan	a::3	3	a	1.15156	7.37031	1.74687	1.75313	TJ1060		0|0|0			20	18	OP50 and HT115	lifespan			1		0	0		0	13.776	17.9427	17.9427	4.16667	0	4.16667							2701	2580	2706	2619	2706	2619	0	43	0
Vega	20211011_Alex	Vega_a::3	TJ1060::1-1-10::20::OP50 and HT115::lifespan	a::3	3	a	1.15156	7.37031	1.74687	1.75313	TJ1060		0|0|0			20	18	OP50 and HT115	lifespan			1		0	0		0	17.026	21.1927	21.1927	4.16667	0	4.16667							3719	4687	3756	4654	3756	4654	0	44	0
Vega	20211011_Alex	Vega_a::3	TJ1060::1-1-10::20::OP50 and HT115::lifespan	a::3	3	a	1.15156	7.37031	1.74687	1.75313	TJ1060		0|0|0			20	18	OP50 and HT115	lifespan			1		0	0		0	7.94271	11.276	11.276	3.33333	0	3.33333							4151	3711	4164	3725	4164	3725	0	46	0
Vega	20211011_Alex	Vega_a::3	TJ1060::1-1-10::20::OP50 and HT115::lifespan	a::3	3	a	1.15156	7.37031	1.74687	1.75313	TJ1060		0|0|0			20	18	OP50 and HT115	lifespan			1		0	0		0	16.1094	17.1094	17.1094	1	0	1							2770	2954	2769	2955	2769	2955	0	47	0
Vega	20211011_Alex	Vega_a::3	TJ1060::1-1-10::20::OP50 and HT115::lifespan	a::3	3	a	1.15156	7.37031	1.74687	1.75313	TJ1060		0|0|0			20	18	OP50 and HT115	lifespan			1		0	0		0	11.6094	13.026	13.026	1.41667	0	1.41667							1240	1731	1254	1730	1254	1730	0	50	0
Vega	20211011_Alex	Vega_a::3	TJ1060::1-1-10::20::OP50 and HT115::lifespan	a::3	3	a	1.15156	7.37031	1.74687	1.75313	TJ1060		0|0|0			20	18	OP50 and HT115	lifespan			1		0	0		0	12.6094	18.6094	18.6094	6	0	6							4727	3127	4739	3154	4739	3154	0	52	0
Vega	20211011_Alex	Vega_a::3	TJ1060::1-1-10::20::OP50 and HT115::lifespan	a::3	3	a	1.15156	7.37031	1.74687	1.75313	TJ1060		0|0|0			20	18	OP50 and HT115	lifespan			1		0	0		0	14.4427	23.526	23.526	9.08333	0	9.08333							768	3381	775	3380	775	3380	0	56	0
Vega	20211011_Alex	Vega_a::3	TJ1060::1-1-10::20::OP50 and HT115::lifespan	a::3	3	a	1.15156	7.37031	1.74687	1.75313	TJ1060		0|0|0			20	18	OP50 and HT115	lifespan			1		0	0		0	12.6094	13.3594	13.3594	0.75	0	0.75							3129	1613	3165	1631	3165	1631	0	60	0
Vega	20211011_Alex	Vega_a::3	TJ1060::1-1-10::20::OP50 and HT115::lifespan	a::3	3	a	1.15156	7.37031	1.74687	1.75313	TJ1060		0|0|0			20	18	OP50 and HT115	lifespan			1		0	0		0	12.4427	18.776	18.776	6.33333	0	6.33333							1031	2076	1048	2062	1048	2062	0	68	0
Vega	20211011_Alex	Vega_a::3	TJ1060::1-1-10::20::OP50 and HT115::lifespan	a::3	3	a	1.15156	7.37031	1.74687	1.75313	TJ1060		0|0|0			20	18	OP50 and HT115	lifespan			1		0	0		0	12.1927												2864	1417					1	69	0
Vega	20211011_Alex	Vega_a::3	TJ1060::1-1-10::20::OP50 and HT115::lifespan	a::3	3	a	1.15156	7.37031	1.74687	1.75313	TJ1060		0|0|0			20	18	OP50 and HT115	lifespan			1		0	0		0	11.276												2829	2480					1	72	0
Vega	20211011_Alex	Vega_a::3	TJ1060::1-1-10::20::OP50 and HT115::lifespan	a::3	3	a	1.15156	7.37031	1.74687	1.75313	TJ1060		0|0|0			20	18	OP50 and HT115	lifespan			1		0	0		0	11.776	16.1094	16.1094	4.33333	0	4.33333							910	4554	952	4580	952	4580	0	73	0
Vega	20211011_Alex	Vega_a::3	TJ1060::1-1-10::20::OP50 and HT115::lifespan	a::3	3	a	1.15156	7.37031	1.74687	1.75313	TJ1060		0|0|0			20	18	OP50 and HT115	lifespan			1		0	0		0	11.6927												1581	2486					1	74	0
Vega	20211011_Alex	Vega_a::3	TJ1060::1-1-10::20::OP50 and HT115::lifespan	a::3	3	a	1.15156	7.37031	1.74687	1.75313	TJ1060		0|0|0			20	18	OP50 and HT115	lifespan			1		0	0		0	10.776												1698	3766					1	80	0
Vega	20211011_Alex	Vega_a::3	TJ1060::1-1-10::20::OP50 and HT115::lifespan	a::3	3	a	1.15156	7.37031	1.74687	1.75313	TJ1060		0|0|0			20	18	OP50 and HT115	lifespan			1		0	0		0	9.60938	13.4427	13.4427	3.83333	0	3.83333							2834	3171	2854	3156	2854	3156	0	81	0
Vega	20211011_Alex	Vega_a::3	TJ1060::1-1-10::20::OP50 and HT115::lifespan	a::3	3	a	1.15156	7.37031	1.74687	1.75313	TJ1060		0|0|0			20	18	OP50 and HT115	lifespan			1		0	0		0	10.8594												242	3919					1	82	0
Vega	20211011_Alex	Vega_a::3	TJ1060::1-1-10::20::OP50 and HT115::lifespan	a::3	3	a	1.15156	7.37031	1.74687	1.75313	TJ1060		0|0|0			20	18	OP50 and HT115	lifespan			1		0	0		0	9.44271												1132	3401					1	86	0
Vega	20211011_Alex	Vega_a::3	TJ1060::1-1-10::20::OP50 and HT115::lifespan	a::3	3	a	1.15156	7.37031	1.74687	1.75313	TJ1060		0|0|0			20	18	OP50 and HT115	lifespan			1		0	0		0	7.44271	18.1927	18.1927	10.75	0	10.75							2174	3252	2194	3255	2194	3255	0	119	0
Vega	20211011_Alex	Vega_a::3	TJ1060::1-1-10::20::OP50 and HT115::lifespan	a::3	3	a	1.15156	7.37031	1.74687	1.75313	TJ1060		0|0|0			20	18	OP50 and HT115	lifespan			1		0	0		0	9.35938	13.776	13.776	4.41667	0	4.41667							3022	2826	3046	2792	3046	2792	0	128	0
Vega	20211011_Alex	Vega_a::3	TJ1060::1-1-10::20::OP50 and HT115::lifespan	a::3	3	a	1.15156	7.37031	1.74687	1.75313	TJ1060		0|0|0			20	18	OP50 and HT115	lifespan			1		0	0		0	20.1927												1368	2794					1	150	0
Vega	20211011_Alex	Vega_a::3	TJ1060::1-1-10::20::OP50 and HT115::lifespan	a::3	3	a	1.15156	7.37031	1.74687	1.75313	TJ1060		0|0|0			20	18	OP50 and HT115	lifespan			1		0	0		0	18.776												1367	2795					1	151	0
Vega	20211011_Alex	Vega_a::3	TJ1060::1-1-10::20::OP50 and HT115::lifespan	a::3	3	a	1.15156	7.37031	1.74687	1.75313	TJ1060		0|0|0			20	18	OP50 and HT115	lifespan			1		0	0		0	15.6927												1366	2778					1	152	0
Tatooine	20211011_Alex	Tatooine_d::1	TJ1060::1-1-10::20::OP50 and HT115::lifespan	d::1	1	d	6.85625	4.17656	1.7125	1.74687	TJ1060		0|0|1			20	18	OP50 and HT115	lifespan			1		0	0		0	7.08715	10.9205	10.9205	3.83333	0	3.83333							3468	2870	3512	2912	3512	2912	0	6	0
Tatooine	20211011_Alex	Tatooine_d::1	TJ1060::1-1-10::20::OP50 and HT115::lifespan	d::1	1	d	6.85625	4.17656	1.7125	1.74687	TJ1060		0|0|1			20	18	OP50 and HT115	lifespan			1		0	0		0	38.7538	38.8372	38.8372	0.0833333	0	0.0833333							2062	1922	2062	1921	2062	1921	0	29	0
Tatooine	20211011_Alex	Tatooine_d::1	TJ1060::1-1-10::20::OP50 and HT115::lifespan	d::1	1	d	6.85625	4.17656	1.7125	1.74687	TJ1060		0|0|1			20	18	OP50 and HT115	lifespan			1		0	0		0	15.1705	17.4205	17.4205	2.25	0	2.25							1947	287	1948	282	1948	282	0	39	0
Tatooine	20211011_Alex	Tatooine_d::1	TJ1060::1-1-10::20::OP50 and HT115::lifespan	d::1	1	d	6.85625	4.17656	1.7125	1.74687	TJ1060		0|0|1			20	18	OP50 and HT115	lifespan			1		0	0		0	16.2538	27.6705	27.6705	11.4167	0	11.4167							3393	4546	3379	4548	3379	4548	0	44	0
Tatooine	20211011_Alex	Tatooine_d::1	TJ1060::1-1-10::20::OP50 and HT115::lifespan	d::1	1	d	6.85625	4.17656	1.7125	1.74687	TJ1060		0|0|1			20	18	OP50 and HT115	lifespan			1		0	0		0	22.1705	27.0038	27.0038	4.83333	0	4.83333							3177	2479	3175	2477	3175	2477	0	50	0
Tatooine	20211011_Alex	Tatooine_d::1	TJ1060::1-1-10::20::OP50 and HT115::lifespan	d::1	1	d	6.85625	4.17656	1.7125	1.74687	TJ1060		0|0|1			20	18	OP50 and HT115	lifespan			1		0	0		0	18.7538	24.3372	24.3372	5.58333	0	5.58333							2603	2697	2624	2698	2624	2698	0	55	0
Tatooine	20211011_Alex	Tatooine_d::1	TJ1060::1-1-10::20::OP50 and HT115::lifespan	d::1	1	d	6.85625	4.17656	1.7125	1.74687	TJ1060		0|0|1			20	18	OP50 and HT115	lifespan			1		0	0		0	15.7538	20.5038	20.5038	4.75	0	4.75							487	1561	496	1560	496	1560	0	59	0
Tatooine	20211011_Alex	Tatooine_d::1	TJ1060::1-1-10::20::OP50 and HT115::lifespan	d::1	1	d	6.85625	4.17656	1.7125	1.74687	TJ1060		0|0|1			20	18	OP50 and HT115	lifespan			1		0	0		0	15.5038	18.9205	18.9205	3.41667	0	3.41667							3686	3737	3685	3686	3685	3686	0	61	0
Tatooine	20211011_Alex	Tatooine_d::1	TJ1060::1-1-10::20::OP50 and HT115::lifespan	d::1	1	d	6.85625	4.17656	1.7125	1.74687	TJ1060		0|0|1			20	18	OP50 and HT115	lifespan			1		0	0		0	16.0872	40.5038	40.5038	24.4167	0	24.4167							1140	457	1150	454	1150	454	0	63	0
Tatooine	20211011_Alex	Tatooine_d::1	TJ1060::1-1-10::20::OP50 and HT115::lifespan	d::1	1	d	6.85625	4.17656	1.7125	1.74687	TJ1060		0|0|1			20	18	OP50 and HT115	lifespan			1		0	0		0	13.8372	21.0872	21.0872	7.25	0	7.25							1966	3472	1997	3431	1997	3431	0	73	0
Tatooine	20211011_Alex	Tatooine_d::1	TJ1060::1-1-10::20::OP50 and HT115::lifespan	d::1	1	d	6.85625	4.17656	1.7125	1.74687	TJ1060		0|0|1			20	18	OP50 and HT115	lifespan			1		0	0		0	13.2538	13.3372	13.3372	0.0833333	0	0.0833333							2274	1596	2274	1596	2274	1596	0	80	0
Tatooine	20211011_Alex	Tatooine_d::1	TJ1060::1-1-10::20::OP50 and HT115::lifespan	d::1	1	d	6.85625	4.17656	1.7125	1.74687	TJ1060		0|0|1			20	18	OP50 and HT115	lifespan			1		0	0		0	8.33715												780	1464					1	87	0
Tatooine	20211011_Alex	Tatooine_d::1	TJ1060::1-1-10::20::OP50 and HT115::lifespan	d::1	1	d	6.85625	4.17656	1.7125	1.74687	TJ1060		0|0|1			20	18	OP50 and HT115	lifespan			1		0	0		0	10.9205												1557	2641					1	103	0
Tatooine	20211011_Alex	Tatooine_d::1	TJ1060::1-1-10::20::OP50 and HT115::lifespan	d::1	1	d	6.85625	4.17656	1.7125	1.74687	TJ1060		0|0|1			20	18	OP50 and HT115	lifespan			1		0	0		0	7.58715	12.2538	12.2538	4.66667	0	4.66667							3549	4247	3559	4299	3559	4299	0	109	0
Tatooine	20211011_Alex	Tatooine_d::1	TJ1060::1-1-10::20::OP50 and HT115::lifespan	d::1	1	d	6.85625	4.17656	1.7125	1.74687	TJ1060		0|0|1			20	18	OP50 and HT115	lifespan			1		0	0		0	8.67049												1581	1640					1	110	0
Tatooine	20211011_Alex	Tatooine_d::1	TJ1060::1-1-10::20::OP50 and HT115::lifespan	d::1	1	d	6.85625	4.17656	1.7125	1.74687	TJ1060		0|0|1			20	18	OP50 and HT115	lifespan			1		0	0		0	9.33715												1738	2596					1	111	0
Tatooine	20211011_Alex	Tatooine_d::1	TJ1060::1-1-10::20::OP50 and HT115::lifespan	d::1	1	d	6.85625	4.17656	1.7125	1.74687	TJ1060		0|0|1			20	18	OP50 and HT115	lifespan			1		0	0		0	11.0872												1457	331					1	112	0
Tatooine	20211011_Alex	Tatooine_d::1	TJ1060::1-1-10::20::OP50 and HT115::lifespan	d::1	1	d	6.85625	4.17656	1.7125	1.74687	TJ1060		0|0|1			20	18	OP50 and HT115	lifespan			1		0	0		0	10.3372	17.4205	17.4205	7.08333	0	7.08333							3298	3535	3287	3569	3287	3569	0	119	0
Tatooine	20211011_Alex	Tatooine_d::1	TJ1060::1-1-10::20::OP50 and HT115::lifespan	d::1	1	d	6.85625	4.17656	1.7125	1.74687	TJ1060		0|0|1			20	18	OP50 and HT115	lifespan			1		0	0		0	7.50382												1325	2021					1	124	0
Tatooine	20211011_Alex	Tatooine_d::1	TJ1060::1-1-10::20::OP50 and HT115::lifespan	d::1	1	d	6.85625	4.17656	1.7125	1.74687	TJ1060		0|0|1			20	18	OP50 and HT115	lifespan			1		0	0		0	8.42049												2548	1903					1	125	0
Tatooine	20211011_Alex	Tatooine_d::1	TJ1060::1-1-10::20::OP50 and HT115::lifespan	d::1	1	d	6.85625	4.17656	1.7125	1.74687	TJ1060		0|0|1			20	18	OP50 and HT115	lifespan			1		0	0		0	10.5038												1251	1395					1	126	0
Tatooine	20211011_Alex	Tatooine_d::1	TJ1060::1-1-10::20::OP50 and HT115::lifespan	d::1	1	d	6.85625	4.17656	1.7125	1.74687	TJ1060		0|0|1			20	18	OP50 and HT115	lifespan			1		0	0		0	8.58715												2342	4571					1	129	0
Tatooine	20211011_Alex	Tatooine_d::1	TJ1060::1-1-10::20::OP50 and HT115::lifespan	d::1	1	d	6.85625	4.17656	1.7125	1.74687	TJ1060		0|0|1			20	18	OP50 and HT115	lifespan			1		0	0		0	7.17049												2244	4827					1	130	0
Tatooine	20211011_Alex	Tatooine_d::1	TJ1060::1-1-10::20::OP50 and HT115::lifespan	d::1	1	d	6.85625	4.17656	1.7125	1.74687	TJ1060		0|0|1			20	18	OP50 and HT115	lifespan			1		0	0		0	8.33715	11.9205	11.9205	3.58333	0	3.58333							2879	4256	2871	4305	2871	4305	0	138	0
Tatooine	20211011_Alex	Tatooine_d::1	TJ1060::1-1-10::20::OP50 and HT115::lifespan	d::1	1	d	6.85625	4.17656	1.7125	1.74687	TJ1060		0|0|1			20	18	OP50 and HT115	lifespan			1		0	0		0	9.00382	10.0038	11.5872	1	1.58333	2.58333							2939	115	2897	93	2898	92	0	149	0
Tatooine	20211011_Alex	Tatooine_d::1	TJ1060::1-1-10::20::OP50 and HT115::lifespan	d::1	1	d	6.85625	4.17656	1.7125	1.74687	TJ1060		0|0|1			20	18	OP50 and HT115	lifespan			1		0	0		0	7.50382												3122	4082					1	151	0
Tatooine	20211011_Alex	Tatooine_d::1	TJ1060::1-1-10::20::OP50 and HT115::lifespan	d::1	1	d	6.85625	4.17656	1.7125	1.74687	TJ1060		0|0|1			20	18	OP50 and HT115	lifespan			1		0	0		0	6.75382	10.9205	10.9205	4.16667	0	4.16667							3856	4644	3864	4649	3864	4649	0	155	0
Tatooine	20211011_Alex	Tatooine_d::1	TJ1060::1-1-10::20::OP50 and HT115::lifespan	d::1	1	d	6.85625	4.17656	1.7125	1.74687	TJ1060		0|0|1			20	18	OP50 and HT115	lifespan			1		0	0		0	7.17049												2812	361					1	162	0
Tatooine	20211011_Alex	Tatooine_d::1	TJ1060::1-1-10::20::OP50 and HT115::lifespan	d::1	1	d	6.85625	4.17656	1.7125	1.74687	TJ1060		0|0|1			20	18	OP50 and HT115	lifespan			1		0	0		0	9.83715												2793	2249					1	212	0
Tatooine	20211011_Alex	Tatooine_d::1	TJ1060::1-1-10::20::OP50 and HT115::lifespan	d::1	1	d	6.85625	4.17656	1.7125	1.74687	TJ1060		0|0|1			20	18	OP50 and HT115	lifespan			1		0	0		0	13.0038												4556	4156					1	226	0
Tatooine	20211011_Alex	Tatooine_d::1	TJ1060::1-1-10::20::OP50 and HT115::lifespan	d::1	1	d	6.85625	4.17656	1.7125	1.74687	TJ1060		0|0|1			20	18	OP50 and HT115	lifespan			1		0	0		0	9.42049	12.9205	12.9205	3.5	0	3.5							2906	1533	2909	1530	2909	1530	0	247	0
Tatooine	20211011_Alex	Tatooine_d::1	TJ1060::1-1-10::20::OP50 and HT115::lifespan	d::1	1	d	6.85625	4.17656	1.7125	1.74687	TJ1060		0|0|1			20	18	OP50 and HT115	lifespan			1		0	0		0	10.4205												1403	297					1	250	0
Tatooine	20211011_Alex	Tatooine_d::1	TJ1060::1-1-10::20::OP50 and HT115::lifespan	d::1	1	d	6.85625	4.17656	1.7125	1.74687	TJ1060		0|0|1			20	18	OP50 and HT115	lifespan			1		0	0		0	15.1705	22.1705	22.1705	7	0	7							1926	473	1937	494	1937	494	0	257	0
Tatooine	20211011_Alex	Tatooine_d::1	TJ1060::1-1-10::20::OP50 and HT115::lifespan	d::1	1	d	6.85625	4.17656	1.7125	1.74687	TJ1060		0|0|1			20	18	OP50 and HT115	lifespan			1		0	0		0	8.33715	18.2538	18.2538	9.91667	0	9.91667							817	1052	792	1057	792	1057	0	258	0
Tatooine	20211011_Alex	Tatooine_d::1	TJ1060::1-1-10::20::OP50 and HT115::lifespan	d::1	1	d	6.85625	4.17656	1.7125	1.74687	TJ1060		0|0|1			20	18	OP50 and HT115	lifespan			1		0	0		0	11.3372	14.0038	28.2538	2.66667	14.25	16.9167							3072	3426	3079	3402	3024	3401	0	276	0
Tatooine	20211011_Alex	Tatooine_d::1	TJ1060::1-1-10::20::OP50 and HT115::lifespan	d::1	1	d	6.85625	4.17656	1.7125	1.74687	TJ1060		0|0|1			20	18	OP50 and HT115	lifespan			1		0	0		0	17.9205	22.9205	24.8372	5	1.91667	6.91667							2002	1818	2003	1821	2003	1821	0	283	0
Tatooine	20211011_Alex	Tatooine_d::1	TJ1060::1-1-10::20::OP50 and HT115::lifespan	d::1	1	d	6.85625	4.17656	1.7125	1.74687	TJ1060		0|0|1			20	18	OP50 and HT115	lifespan			1		0	0		0	14.9205												1515	1151					1	316	0
Tatooine	20211011_Alex	Tatooine_d::3	TJ1060::1-1-10::20::OP50 and HT115::lifespan	d::3	3	d	6.94219	8.30156	1.74687	1.74687	TJ1060		0|0|0			20	18	OP50 and HT115	lifespan			1		0	0		0	12.3372	22.4205	22.4205	10.0833	0	10.0833							2460	2181	2460	2193	2460	2193	0	8	0
Tatooine	20211011_Alex	Tatooine_d::3	TJ1060::1-1-10::20::OP50 and HT115::lifespan	d::3	3	d	6.94219	8.30156	1.74687	1.74687	TJ1060		0|0|0			20	18	OP50 and HT115	lifespan			1		0	0		0	26.6705	26.7538	26.7538	0.0833333	0	0.0833333							2265	5212	2265	5212	2265	5212	0	13	0
Tatooine	20211011_Alex	Tatooine_d::3	TJ1060::1-1-10::20::OP50 and HT115::lifespan	d::3	3	d	6.94219	8.30156	1.74687	1.74687	TJ1060		0|0|0			20	18	OP50 and HT115	lifespan			1		0	0		0	14.1705	22.1705	22.1705	8	0	8							2626	3304	2606	3294	2606	3294	0	14	0
Tatooine	20211011_Alex	Tatooine_d::3	TJ1060::1-1-10::20::OP50 and HT115::lifespan	d::3	3	d	6.94219	8.30156	1.74687	1.74687	TJ1060		0|0|0			20	18	OP50 and HT115	lifespan			1		0	0		0	11.0872	23.1705	23.1705	12.0833	0	12.0833							2268	4372	2203	4387	2203	4387	0	15	0
Tatooine	20211011_Alex	Tatooine_d::3	TJ1060::1-1-10::20::OP50 and HT115::lifespan	d::3	3	d	6.94219	8.30156	1.74687	1.74687	TJ1060		0|0|0			20	18	OP50 and HT115	lifespan			1		0	0		0	12.3372	22.2538	22.2538	9.91667	0	9.91667							3687	3279	3595	3255	3595	3255	0	16	0
Tatooine	20211011_Alex	Tatooine_d::3	TJ1060::1-1-10::20::OP50 and HT115::lifespan	d::3	3	d	6.94219	8.30156	1.74687	1.74687	TJ1060		0|0|0			20	18	OP50 and HT115	lifespan			1		0	0		0	15.0872	18.5872	18.5872	3.5	0	3.5							1914	2734	1910	2739	1910	2739	0	17	0
Tatooine	20211011_Alex	Tatooine_d::3	TJ1060::1-1-10::20::OP50 and HT115::lifespan	d::3	3	d	6.94219	8.30156	1.74687	1.74687	TJ1060		0|0|0			20	18	OP50 and HT115	lifespan			1		0	0		0	11.5038	18.9205	18.9205	7.41667	0	7.41667							1873	3782	1909	3730	1909	3730	0	20	0
Tatooine	20211011_Alex	Tatooine_d::3	TJ1060::1-1-10::20::OP50 and HT115::lifespan	d::3	3	d	6.94219	8.30156	1.74687	1.74687	TJ1060		0|0|0			20	18	OP50 and HT115	lifespan			1		0	0		0	19.3372	22.2538	22.2538	2.91667	0	2.91667							3652	2903	3628	2905	3628	2905	0	22	0
Tatooine	20211011_Alex	Tatooine_d::3	TJ1060::1-1-10::20::OP50 and HT115::lifespan	d::3	3	d	6.94219	8.30156	1.74687	1.74687	TJ1060		0|0|0			20	18	OP50 and HT115	lifespan			1		0	0		0	19.5038	22.1705	22.1705	2.66667	0	2.66667							2701	3439	2711	3440	2711	3440	0	23	0
Tatooine	20211011_Alex	Tatooine_d::3	TJ1060::1-1-10::20::OP50 and HT115::lifespan	d::3	3	d	6.94219	8.30156	1.74687	1.74687	TJ1060		0|0|0			20	18	OP50 and HT115	lifespan			1		0	0		0	18.4205	27.9205	27.9205	9.5	0	9.5							3136	2673	3110	2649	3110	2649	0	24	0
Tatooine	20211011_Alex	Tatooine_d::3	TJ1060::1-1-10::20::OP50 and HT115::lifespan	d::3	3	d	6.94219	8.30156	1.74687	1.74687	TJ1060		0|0|0			20	18	OP50 and HT115	lifespan			1		0	0		0	9.33715	15.4205	15.4205	6.08333	0	6.08333							3283	2515	3305	2467	3305	2467	0	42	0
Tatooine	20211011_Alex	Tatooine_d::3	TJ1060::1-1-10::20::OP50 and HT115::lifespan	d::3	3	d	6.94219	8.30156	1.74687	1.74687	TJ1060		0|0|0			20	18	OP50 and HT115	lifespan			1		0	0		0	10.7538												2076	2504					1	43	0
Tatooine	20211011_Alex	Tatooine_d::3	TJ1060::1-1-10::20::OP50 and HT115::lifespan	d::3	3	d	6.94219	8.30156	1.74687	1.74687	TJ1060		0|0|0			20	18	OP50 and HT115	lifespan			1		0	0		0	10.4205												2324	2555					1	46	0
Tatooine	20211011_Alex	Tatooine_d::3	TJ1060::1-1-10::20::OP50 and HT115::lifespan	d::3	3	d	6.94219	8.30156	1.74687	1.74687	TJ1060		0|0|0			20	18	OP50 and HT115	lifespan			1		0	0		0	12.5872	14.6705	14.6705	2.08333	0	2.08333							790	2916	818	2948	818	2948	0	48	0
Tatooine	20211011_Alex	Tatooine_d::3	TJ1060::1-1-10::20::OP50 and HT115::lifespan	d::3	3	d	6.94219	8.30156	1.74687	1.74687	TJ1060		0|0|0			20	18	OP50 and HT115	lifespan			1		0	0		0	12.0872												3352	3553					1	52	0
Tatooine	20211011_Alex	Tatooine_d::3	TJ1060::1-1-10::20::OP50 and HT115::lifespan	d::3	3	d	6.94219	8.30156	1.74687	1.74687	TJ1060		0|0|0			20	18	OP50 and HT115	lifespan			1		0	0		0	9.83715	9.92049	9.92049	0.0833333	0	0.0833333							1009	1628	1009	1628	1009	1628	0	59	0
Tatooine	20211011_Alex	Tatooine_d::3	TJ1060::1-1-10::20::OP50 and HT115::lifespan	d::3	3	d	6.94219	8.30156	1.74687	1.74687	TJ1060		0|0|0			20	18	OP50 and HT115	lifespan			1		0	0		0	9.83715	11.9205	11.9205	2.08333	0	2.08333							3500	2410	3479	2408	3479	2408	0	62	0
Tatooine	20211011_Alex	Tatooine_d::3	TJ1060::1-1-10::20::OP50 and HT115::lifespan	d::3	3	d	6.94219	8.30156	1.74687	1.74687	TJ1060		0|0|0			20	18	OP50 and HT115	lifespan			1		0	0		0	8.83715	11.0872	11.0872	2.25	0	2.25							658	4221	656	4250	656	4250	0	68	0
Tatooine	20211011_Alex	Tatooine_d::3	TJ1060::1-1-10::20::OP50 and HT115::lifespan	d::3	3	d	6.94219	8.30156	1.74687	1.74687	TJ1060		0|0|0			20	18	OP50 and HT115	lifespan			1		0	0		0	7.08715	9.75382	9.75382	2.66667	0	2.66667							3391	866	3378	868	3378	868	0	70	0
Tatooine	20211011_Alex	Tatooine_d::3	TJ1060::1-1-10::20::OP50 and HT115::lifespan	d::3	3	d	6.94219	8.30156	1.74687	1.74687	TJ1060		0|0|0			20	18	OP50 and HT115	lifespan			1		0	0		0	6.50382												2684	2227					1	72	0
Tatooine	20211011_Alex	Tatooine_d::3	TJ1060::1-1-10::20::OP50 and HT115::lifespan	d::3	3	d	6.94219	8.30156	1.74687	1.74687	TJ1060		0|0|0			20	18	OP50 and HT115	lifespan			1		0	0		0	12.7538	18.1705	18.1705	5.41667	0	5.41667							2119	2738	2033	2764	2033	2764	0	109	0
Tatooine	20211011_Alex	Tatooine_d::3	TJ1060::1-1-10::20::OP50 and HT115::lifespan	d::3	3	d	6.94219	8.30156	1.74687	1.74687	TJ1060		0|0|0			20	18	OP50 and HT115	lifespan			1		0	0		0	14.5038												2355	3469					1	114	0
Tatooine	20211011_Alex	Tatooine_d::3	TJ1060::1-1-10::20::OP50 and HT115::lifespan	d::3	3	d	6.94219	8.30156	1.74687	1.74687	TJ1060		0|0|0			20	18	OP50 and HT115	lifespan			1		0	0		0	6.83715												1008	1611					1	126	0
Krypton	20211011_Alex	Krypton_d::0	TJ1060::1-1-10::20::OP50 and HT115::lifespan	d::0	0	d	5.96094	1.01719	1.74687	1.75313	TJ1060		0|1|0			20	18	OP50 and HT115	lifespan			1		0	0		0	20.001	22.501	22.501	2.5	0	2.5							2421	2378	2425	2377	2425	2377	0	7	0
Krypton	20211011_Alex	Krypton_d::0	TJ1060::1-1-10::20::OP50 and HT115::lifespan	d::0	0	d	5.96094	1.01719	1.74687	1.75313	TJ1060		0|1|0			20	18	OP50 and HT115	lifespan			1		0	0		0	9.16771	16.3344	16.3344	7.16667	0	7.16667							1762	2651	1775	2666	1775	2666	0	27	0
Krypton	20211011_Alex	Krypton_d::0	TJ1060::1-1-10::20::OP50 and HT115::lifespan	d::0	0	d	5.96094	1.01719	1.74687	1.75313	TJ1060		0|1|0			20	18	OP50 and HT115	lifespan			1		0	0		0	29.4177	29.501	29.501	0.0833333	0	0.0833333							1128	4435	1128	4435	1128	4435	0	35	0
Krypton	20211011_Alex	Krypton_d::0	TJ1060::1-1-10::20::OP50 and HT115::lifespan	d::0	0	d	5.96094	1.01719	1.74687	1.75313	TJ1060		0|1|0			20	18	OP50 and HT115	lifespan			1		0	0		0	11.1677	15.751	15.751	4.58333	0	4.58333							3206	4157	3193	4159	3193	4159	0	37	0
Krypton	20211011_Alex	Krypton_d::0	TJ1060::1-1-10::20::OP50 and HT115::lifespan	d::0	0	d	5.96094	1.01719	1.74687	1.75313	TJ1060		0|1|0			20	18	OP50 and HT115	lifespan			1		0	0		0	8.00104	14.9177	14.9177	6.91667	0	6.91667							3652	3104	3662	3100	3662	3100	0	38	0
Krypton	20211011_Alex	Krypton_d::0	TJ1060::1-1-10::20::OP50 and HT115::lifespan	d::0	0	d	5.96094	1.01719	1.74687	1.75313	TJ1060		0|1|0			20	18	OP50 and HT115	lifespan			1		0	0		0	9.16771	22.1677	22.1677	13	0	13							2312	2582	2291	2547	2291	2547	0	39	0
Krypton	20211011_Alex	Krypton_d::0	TJ1060::1-1-10::20::OP50 and HT115::lifespan	d::0	0	d	5.96094	1.01719	1.74687	1.75313	TJ1060		0|1|0			20	18	OP50 and HT115	lifespan			1		0	0		0	15.1677	28.001	28.001	12.8333	0	12.8333							750	4466	813	4563	813	4563	0	40	0
Krypton	20211011_Alex	Krypton_d::0	TJ1060::1-1-10::20::OP50 and HT115::lifespan	d::0	0	d	5.96094	1.01719	1.74687	1.75313	TJ1060		0|1|0			20	18	OP50 and HT115	lifespan			1		0	0		0	9.00104	17.751	17.751	8.75	0	8.75							3683	4554	3658	4584	3658	4584	0	43	0
Krypton	20211011_Alex	Krypton_d::0	TJ1060::1-1-10::20::OP50 and HT115::lifespan	d::0	0	d	5.96094	1.01719	1.74687	1.75313	TJ1060		0|1|0			20	18	OP50 and HT115	lifespan			1		0	0		0	7.41771	15.251	15.251	7.83333	0	7.83333							3123	1753	3122	1753	3122	1753	0	44	0
Krypton	20211011_Alex	Krypton_d::0	TJ1060::1-1-10::20::OP50 and HT115::lifespan	d::0	0	d	5.96094	1.01719	1.74687	1.75313	TJ1060		0|1|0			20	18	OP50 and HT115	lifespan			1		0	0		0	11.5844	19.0844	19.0844	7.5	0	7.5							2888	2789	2876	2814	2876	2814	0	48	0
Krypton	20211011_Alex	Krypton_d::0	TJ1060::1-1-10::20::OP50 and HT115::lifespan	d::0	0	d	5.96094	1.01719	1.74687	1.75313	TJ1060		0|1|0			20	18	OP50 and HT115	lifespan			1		0	0		0	14.501	17.4177	17.4177	2.91667	0	2.91667							442	3462	457	3500	457	3500	0	49	0
Krypton	20211011_Alex	Krypton_d::0	TJ1060::1-1-10::20::OP50 and HT115::lifespan	d::0	0	d	5.96094	1.01719	1.74687	1.75313	TJ1060		0|1|0			20	18	OP50 and HT115	lifespan			1		0	0		0	8.25104	13.751	13.751	5.5	0	5.5							3474	5017	3494	5059	3494	5059	0	50	0
Krypton	20211011_Alex	Krypton_d::0	TJ1060::1-1-10::20::OP50 and HT115::lifespan	d::0	0	d	5.96094	1.01719	1.74687	1.75313	TJ1060		0|1|0			20	18	OP50 and HT115	lifespan			1		0	0		0	11.501	16.0844	16.0844	4.58333	0	4.58333							4213	2022	4257	1988	4257	1988	0	52	0
Krypton	20211011_Alex	Krypton_d::0	TJ1060::1-1-10::20::OP50 and HT115::lifespan	d::0	0	d	5.96094	1.01719	1.74687	1.75313	TJ1060		0|1|0			20	18	OP50 and HT115	lifespan			1		0	0		0	13.5844	20.251	20.251	6.66667	0	6.66667							736	2545	708	2560	708	2560	0	61	0
Krypton	20211011_Alex	Krypton_d::0	TJ1060::1-1-10::20::OP50 and HT115::lifespan	d::0	0	d	5.96094	1.01719	1.74687	1.75313	TJ1060		0|1|0			20	18	OP50 and HT115	lifespan			1		0	0		0	9.75104	13.8344	13.8344	4.08333	0	4.08333							1906	2152	1950	2148	1950	2148	0	66	0
Krypton	20211011_Alex	Krypton_d::0	TJ1060::1-1-10::20::OP50 and HT115::lifespan	d::0	0	d	5.96094	1.01719	1.74687	1.75313	TJ1060		0|1|0			20	18	OP50 and HT115	lifespan			1		0	0		0	11.4177												1773	2543					1	69	0
Krypton	20211011_Alex	Krypton_d::0	TJ1060::1-1-10::20::OP50 and HT115::lifespan	d::0	0	d	5.96094	1.01719	1.74687	1.75313	TJ1060		0|1|0			20	18	OP50 and HT115	lifespan			1		0	0		0	12.8344	15.3344	15.3344	2.5	0	2.5							1396	4682	1393	4663	1393	4663	0	75	0
Krypton	20211011_Alex	Krypton_d::0	TJ1060::1-1-10::20::OP50 and HT115::lifespan	d::0	0	d	5.96094	1.01719	1.74687	1.75313	TJ1060		0|1|0			20	18	OP50 and HT115	lifespan			1		0	0		0	12.001	18.751	18.751	6.75	0	6.75							1064	2909	1107	2868	1107	2868	0	80	0
Krypton	20211011_Alex	Krypton_d::0	TJ1060::1-1-10::20::OP50 and HT115::lifespan	d::0	0	d	5.96094	1.01719	1.74687	1.75313	TJ1060		0|1|0			20	18	OP50 and HT115	lifespan			1		0	0		0	12.0844	18.5844	22.1677	6.5	3.58333	10.0833							3376	4017	3384	4013	3381	4012	0	83	0
Krypton	20211011_Alex	Krypton_d::0	TJ1060::1-1-10::20::OP50 and HT115::lifespan	d::0	0	d	5.96094	1.01719	1.74687	1.75313	TJ1060		0|1|0			20	18	OP50 and HT115	lifespan			1		0	0		0	11.5844												731	4345					1	85	0
Krypton	20211011_Alex	Krypton_d::0	TJ1060::1-1-10::20::OP50 and HT115::lifespan	d::0	0	d	5.96094	1.01719	1.74687	1.75313	TJ1060		0|1|0			20	18	OP50 and HT115	lifespan			1		0	0		0	10.751	11.8344	11.8344	1.08333	0	1.08333							1709	1385	1719	1443	1719	1443	0	93	0
Krypton	20211011_Alex	Krypton_d::0	TJ1060::1-1-10::20::OP50 and HT115::lifespan	d::0	0	d	5.96094	1.01719	1.74687	1.75313	TJ1060		0|1|0			20	18	OP50 and HT115	lifespan			1		0	0		0	10.5844	22.5844	22.5844	12	0	12							2956	4931	2971	4948	2971	4948	0	102	0
Krypton	20211011_Alex	Krypton_d::0	TJ1060::1-1-10::20::OP50 and HT115::lifespan	d::0	0	d	5.96094	1.01719	1.74687	1.75313	TJ1060		0|1|0			20	18	OP50 and HT115	lifespan			1		0	0		0	9.75104												1370	4101					1	117	0
Krypton	20211011_Alex	Krypton_d::0	TJ1060::1-1-10::20::OP50 and HT115::lifespan	d::0	0	d	5.96094	1.01719	1.74687	1.75313	TJ1060		0|1|0			20	18	OP50 and HT115	lifespan			1		0	0		0	9.58437												3649	2414					1	120	0
Krypton	20211011_Alex	Krypton_d::0	TJ1060::1-1-10::20::OP50 and HT115::lifespan	d::0	0	d	5.96094	1.01719	1.74687	1.75313	TJ1060		0|1|0			20	18	OP50 and HT115	lifespan			1		0	0		0	6.58437	12.1677	12.1677	5.58333	0	5.58333							1157	3390	1149	3391	1149	3391	0	128	0
Krypton	20211011_Alex	Krypton_d::0	TJ1060::1-1-10::20::OP50 and HT115::lifespan	d::0	0	d	5.96094	1.01719	1.74687	1.75313	TJ1060		0|1|0			20	18	OP50 and HT115	lifespan			1		0	0		0	8.41771	11.6677	11.6677	3.25	0	3.25							3523	3756	3529	3746	3529	3746	0	140	0
Krypton	20211011_Alex	Krypton_d::0	TJ1060::1-1-10::20::OP50 and HT115::lifespan	d::0	0	d	5.96094	1.01719	1.74687	1.75313	TJ1060		0|1|0			20	18	OP50 and HT115	lifespan			1		0	0		0	7.58437												3561	3096					1	149	0
Krypton	20211011_Alex	Krypton_d::0	TJ1060::1-1-10::20::OP50 and HT115::lifespan	d::0	0	d	5.96094	1.01719	1.74687	1.75313	TJ1060		0|1|0			20	18	OP50 and HT115	lifespan			1		0	0		0	6.29271												2538	2596					1	175	0
Krypton	20211011_Alex	Krypton_d::0	TJ1060::1-1-10::20::OP50 and HT115::lifespan	d::0	0	d	5.96094	1.01719	1.74687	1.75313	TJ1060		0|1|0			20	18	OP50 and HT115	lifespan			1		0	0		0	13.9177	19.751	19.751	5.83333	0	5.83333							2097	2265	2119	2269	2119	2269	0	226	0
Krypton	20211011_Alex	Krypton_d::1	TJ1060::1-1-10::20::OP50 and HT115::lifespan	d::1	1	d	5.95156	3.19531	1.74687	1.74687	TJ1060		1|0|0			20	18	OP50 and HT115	lifespan			1		0	0		0	12.9177	13.1677	13.1677	0.25	0	0.25							4728	2400	4723	2406	4723	2406	0	1	0
Krypton	20211011_Alex	Krypton_d::1	TJ1060::1-1-10::20::OP50 and HT115::lifespan	d::1	1	d	5.95156	3.19531	1.74687	1.74687	TJ1060		1|0|0			20	18	OP50 and HT115	lifespan			1		0	0		0	13.8344	18.3344	18.3344	4.5	0	4.5							2824	1253	2821	1251	2821	1251	0	26	0
Krypton	20211011_Alex	Krypton_d::1	TJ1060::1-1-10::20::OP50 and HT115::lifespan	d::1	1	d	5.95156	3.19531	1.74687	1.74687	TJ1060		1|0|0			20	18	OP50 and HT115	lifespan			1		0	0		0	9.66771	19.1677	19.1677	9.5	0	9.5							4770	2990	4803	3019	4803	3019	0	27	0
Krypton	20211011_Alex	Krypton_d::1	TJ1060::1-1-10::20::OP50 and HT115::lifespan	d::1	1	d	5.95156	3.19531	1.74687	1.74687	TJ1060		1|0|0			20	18	OP50 and HT115	lifespan			1		0	0		0	28.001	28.0844	28.0844	0.0833333	0	0.0833333							2497	3574	2497	3574	2497	3574	0	31	0
Krypton	20211011_Alex	Krypton_d::1	TJ1060::1-1-10::20::OP50 and HT115::lifespan	d::1	1	d	5.95156	3.19531	1.74687	1.74687	TJ1060		1|0|0			20	18	OP50 and HT115	lifespan			1		0	0		0	25.3344	32.3344	32.3344	7	0	7							3493	2932	3496	2897	3496	2897	0	45	0
Krypton	20211011_Alex	Krypton_d::1	TJ1060::1-1-10::20::OP50 and HT115::lifespan	d::1	1	d	5.95156	3.19531	1.74687	1.74687	TJ1060		1|0|0			20	18	OP50 and HT115	lifespan			1		0	0		0	13.8344	23.0844	23.0844	9.25	0	9.25							2011	1335	2068	1392	2068	1392	0	46	0
Krypton	20211011_Alex	Krypton_d::1	TJ1060::1-1-10::20::OP50 and HT115::lifespan	d::1	1	d	5.95156	3.19531	1.74687	1.74687	TJ1060		1|0|0			20	18	OP50 and HT115	lifespan			1		0	0		0	12.251												1818	1978					1	48	0
Krypton	20211011_Alex	Krypton_d::1	TJ1060::1-1-10::20::OP50 and HT115::lifespan	d::1	1	d	5.95156	3.19531	1.74687	1.74687	TJ1060		1|0|0			20	18	OP50 and HT115	lifespan			1		0	0		0	14.6677	24.501	24.501	9.83333	0	9.83333							4010	3303	4017	3301	4017	3301	0	49	0
Krypton	20211011_Alex	Krypton_d::1	TJ1060::1-1-10::20::OP50 and HT115::lifespan	d::1	1	d	5.95156	3.19531	1.74687	1.74687	TJ1060		1|0|0			20	18	OP50 and HT115	lifespan			1		0	0		0	9.83437	15.6677	15.6677	5.83333	0	5.83333							3504	2306	3490	2346	3490	2346	0	50	0
Krypton	20211011_Alex	Krypton_d::1	TJ1060::1-1-10::20::OP50 and HT115::lifespan	d::1	1	d	5.95156	3.19531	1.74687	1.74687	TJ1060		1|0|0			20	18	OP50 and HT115	lifespan			1		0	0		0	21.751	24.5844	24.5844	2.83333	0	2.83333							3879	3206	3880	3204	3880	3204	0	51	0
Krypton	20211011_Alex	Krypton_d::1	TJ1060::1-1-10::20::OP50 and HT115::lifespan	d::1	1	d	5.95156	3.19531	1.74687	1.74687	TJ1060		1|0|0			20	18	OP50 and HT115	lifespan			1		0	0		0	13.1677	17.8344	17.8344	4.66667	0	4.66667							1243	4232	1245	4231	1245	4231	0	52	0
Krypton	20211011_Alex	Krypton_d::1	TJ1060::1-1-10::20::OP50 and HT115::lifespan	d::1	1	d	5.95156	3.19531	1.74687	1.74687	TJ1060		1|0|0			20	18	OP50 and HT115	lifespan			1		0	0		0	20.5844	27.3344	28.751	6.75	1.41667	8.16667							4871	1825	4867	1825	4866	1825	0	56	0
Krypton	20211011_Alex	Krypton_d::1	TJ1060::1-1-10::20::OP50 and HT115::lifespan	d::1	1	d	5.95156	3.19531	1.74687	1.74687	TJ1060		1|0|0			20	18	OP50 and HT115	lifespan			1		0	0		0	15.4177	24.751	24.751	9.33333	0	9.33333							2182	1553	2214	1555	2214	1555	0	67	0
Krypton	20211011_Alex	Krypton_d::1	TJ1060::1-1-10::20::OP50 and HT115::lifespan	d::1	1	d	5.95156	3.19531	1.74687	1.74687	TJ1060		1|0|0			20	18	OP50 and HT115	lifespan			1		0	0		0	12.5844												3699	2711					1	76	0
Krypton	20211011_Alex	Krypton_d::1	TJ1060::1-1-10::20::OP50 and HT115::lifespan	d::1	1	d	5.95156	3.19531	1.74687	1.74687	TJ1060		1|0|0			20	18	OP50 and HT115	lifespan			1		0	0		0	12.0844	17.9177	17.9177	5.83333	0	5.83333							4859	1887	4861	1950	4861	1950	0	79	0
Krypton	20211011_Alex	Krypton_d::1	TJ1060::1-1-10::20::OP50 and HT115::lifespan	d::1	1	d	5.95156	3.19531	1.74687	1.74687	TJ1060		1|0|0			20	18	OP50 and HT115	lifespan			1		0	0		0	12.751	18.0844	18.0844	5.33333	0	5.33333							2405	2836	2401	2826	2401	2826	0	81	0
Krypton	20211011_Alex	Krypton_d::1	TJ1060::1-1-10::20::OP50 and HT115::lifespan	d::1	1	d	5.95156	3.19531	1.74687	1.74687	TJ1060		1|0|0			20	18	OP50 and HT115	lifespan			1		0	0		0	8.25104	15.501	15.501	7.25	0	7.25							2165	2402	2187	2395	2187	2395	0	83	0
Krypton	20211011_Alex	Krypton_d::1	TJ1060::1-1-10::20::OP50 and HT115::lifespan	d::1	1	d	5.95156	3.19531	1.74687	1.74687	TJ1060		1|0|0			20	18	OP50 and HT115	lifespan			1		0	0		0	8.75104												4257	1728					1	91	0
Krypton	20211011_Alex	Krypton_d::1	TJ1060::1-1-10::20::OP50 and HT115::lifespan	d::1	1	d	5.95156	3.19531	1.74687	1.74687	TJ1060		1|0|0			20	18	OP50 and HT115	lifespan			1		0	0		0	12.251												785	4531					1	92	0
Krypton	20211011_Alex	Krypton_d::1	TJ1060::1-1-10::20::OP50 and HT115::lifespan	d::1	1	d	5.95156	3.19531	1.74687	1.74687	TJ1060		1|0|0			20	18	OP50 and HT115	lifespan			1		0	0		0	8.33437												2419	3222					1	97	0
Krypton	20211011_Alex	Krypton_d::1	TJ1060::1-1-10::20::OP50 and HT115::lifespan	d::1	1	d	5.95156	3.19531	1.74687	1.74687	TJ1060		1|0|0			20	18	OP50 and HT115	lifespan			1		0	0		0	11.3344												2602	3112					1	98	0
Krypton	20211011_Alex	Krypton_d::1	TJ1060::1-1-10::20::OP50 and HT115::lifespan	d::1	1	d	5.95156	3.19531	1.74687	1.74687	TJ1060		1|0|0			20	18	OP50 and HT115	lifespan			1		0	0		0	11.251	18.001	18.001	6.75	0	6.75							1813	1141	1778	1169	1778	1169	0	100	0
Krypton	20211011_Alex	Krypton_d::1	TJ1060::1-1-10::20::OP50 and HT115::lifespan	d::1	1	d	5.95156	3.19531	1.74687	1.74687	TJ1060		1|0|0			20	18	OP50 and HT115	lifespan			1		0	0		0	11.001	13.001	13.001	2	0	2							562	2659	568	2690	568	2690	0	101	0
Krypton	20211011_Alex	Krypton_d::1	TJ1060::1-1-10::20::OP50 and HT115::lifespan	d::1	1	d	5.95156	3.19531	1.74687	1.74687	TJ1060		1|0|0			20	18	OP50 and HT115	lifespan			1		0	0		0	10.6677	16.0844	16.0844	5.41667	0	5.41667							1721	2926	1759	2870	1759	2870	0	110	0
Krypton	20211011_Alex	Krypton_d::1	TJ1060::1-1-10::20::OP50 and HT115::lifespan	d::1	1	d	5.95156	3.19531	1.74687	1.74687	TJ1060		1|0|0			20	18	OP50 and HT115	lifespan			1		0	0		0	8.91771	12.501	12.501	3.58333	0	3.58333							2056	3630	2002	3653	2002	3653	0	112	0
Krypton	20211011_Alex	Krypton_d::1	TJ1060::1-1-10::20::OP50 and HT115::lifespan	d::1	1	d	5.95156	3.19531	1.74687	1.74687	TJ1060		1|0|0			20	18	OP50 and HT115	lifespan			1		0	0		0	8.75104												2653	3327					1	113	0
Krypton	20211011_Alex	Krypton_d::1	TJ1060::1-1-10::20::OP50 and HT115::lifespan	d::1	1	d	5.95156	3.19531	1.74687	1.74687	TJ1060		1|0|0			20	18	OP50 and HT115	lifespan			1		0	0		0	8.66771												4143	2369					1	132	0
Krypton	20211011_Alex	Krypton_d::1	TJ1060::1-1-10::20::OP50 and HT115::lifespan	d::1	1	d	5.95156	3.19531	1.74687	1.74687	TJ1060		1|0|0			20	18	OP50 and HT115	lifespan			1		0	0		0	6.58437	11.9177	13.501	5.33333	1.58333	6.91667							2933	4087	2959	4102	2958	4104	0	165	0
Krypton	20211011_Alex	Krypton_d::1	TJ1060::1-1-10::20::OP50 and HT115::lifespan	d::1	1	d	5.95156	3.19531	1.74687	1.74687	TJ1060		1|0|0			20	18	OP50 and HT115	lifespan			1		0	0		0	8.83437												2978	2742					1	198	0
Krypton	20211011_Alex	Krypton_d::1	TJ1060::1-1-10::20::OP50 and HT115::lifespan	d::1	1	d	5.95156	3.19531	1.74687	1.74687	TJ1060		1|0|0			20	18	OP50 and HT115	lifespan			1		0	0		0	9.41771												2129	2327					1	200	0
Krypton	20211011_Alex	Krypton_d::1	TJ1060::1-1-10::20::OP50 and HT115::lifespan	d::1	1	d	5.95156	3.19531	1.74687	1.74687	TJ1060		1|0|0			20	18	OP50 and HT115	lifespan			1		0	0		0	12.001												2251	1670					1	201	0
Krypton	20211011_Alex	Krypton_d::1	TJ1060::1-1-10::20::OP50 and HT115::lifespan	d::1	1	d	5.95156	3.19531	1.74687	1.74687	TJ1060		1|0|0			20	18	OP50 and HT115	lifespan			1		0	0		0	8.41771												2276	1289					1	203	0
Krypton	20211011_Alex	Krypton_d::1	TJ1060::1-1-10::20::OP50 and HT115::lifespan	d::1	1	d	5.95156	3.19531	1.74687	1.74687	TJ1060		1|0|0			20	18	OP50 and HT115	lifespan			1		0	0		0	15.251												4455	3236					1	216	0
Krypton	20211011_Alex	Krypton_d::1	TJ1060::1-1-10::20::OP50 and HT115::lifespan	d::1	1	d	5.95156	3.19531	1.74687	1.74687	TJ1060		1|0|0			20	18	OP50 and HT115	lifespan			1		0	0		0	14.251												3480	3412					1	217	0
Krypton	20211011_Alex	Krypton_d::1	TJ1060::1-1-10::20::OP50 and HT115::lifespan	d::1	1	d	5.95156	3.19531	1.74687	1.74687	TJ1060		1|0|0			20	18	OP50 and HT115	lifespan			1		0	0		0	7.33437	15.6677	15.6677	8.33333	0	8.33333							2549	4855	2555	4854	2555	4854	0	242	0
Krypton	20211011_Alex	Krypton_d::1	TJ1060::1-1-10::20::OP50 and HT115::lifespan	d::1	1	d	5.95156	3.19531	1.74687	1.74687	TJ1060		1|0|0			20	18	OP50 and HT115	lifespan			1		0	0		0	11.251												2248	1610					1	261	0
Krypton	20211011_Alex	Krypton_d::3	TJ1060::1-1-10::20::OP50 and HT115::lifespan	d::3	3	d	6.16094	7.48438	1.75313	1.75625	TJ1060		0|0|0			20	18	OP50 and HT115	lifespan			1		0	0		0	12.4177	17.8344	17.8344	5.41667	0	5.41667							2378	3086	2370	3053	2370	3053	0	5	0
Krypton	20211011_Alex	Krypton_d::3	TJ1060::1-1-10::20::OP50 and HT115::lifespan	d::3	3	d	6.16094	7.48438	1.75313	1.75625	TJ1060		0|0|0			20	18	OP50 and HT115	lifespan			1		0	0		0	12.4177	15.5844	15.5844	3.16667	0	3.16667							2171	1198	2172	1207	2172	1207	0	39	0
Krypton	20211011_Alex	Krypton_d::3	TJ1060::1-1-10::20::OP50 and HT115::lifespan	d::3	3	d	6.16094	7.48438	1.75313	1.75625	TJ1060		0|0|0			20	18	OP50 and HT115	lifespan			1		0	0		0	10.001												3658	3166					1	41	0
Krypton	20211011_Alex	Krypton_d::3	TJ1060::1-1-10::20::OP50 and HT115::lifespan	d::3	3	d	6.16094	7.48438	1.75313	1.75625	TJ1060		0|0|0			20	18	OP50 and HT115	lifespan			1		0	0		0	29.3344	29.4177	29.4177	0.0833333	0	0.0833333							3247	993	3247	993	3247	993	0	42	0
Krypton	20211011_Alex	Krypton_d::3	TJ1060::1-1-10::20::OP50 and HT115::lifespan	d::3	3	d	6.16094	7.48438	1.75313	1.75625	TJ1060		0|0|0			20	18	OP50 and HT115	lifespan			1		0	0		0	13.4177	22.1677	22.1677	8.75	0	8.75							2304	2901	2359	2883	2359	2883	0	47	0
Krypton	20211011_Alex	Krypton_d::3	TJ1060::1-1-10::20::OP50 and HT115::lifespan	d::3	3	d	6.16094	7.48438	1.75313	1.75625	TJ1060		0|0|0			20	18	OP50 and HT115	lifespan			1		0	0		0	10.6677	20.8344	20.8344	10.1667	0	10.1667							2804	1065	2816	1078	2816	1078	0	55	0
Krypton	20211011_Alex	Krypton_d::3	TJ1060::1-1-10::20::OP50 and HT115::lifespan	d::3	3	d	6.16094	7.48438	1.75313	1.75625	TJ1060		0|0|0			20	18	OP50 and HT115	lifespan			1		0	0		0	16.4177	26.1677	26.1677	9.75	0	9.75							602	3511	653	3480	653	3480	0	59	0
Krypton	20211011_Alex	Krypton_d::3	TJ1060::1-1-10::20::OP50 and HT115::lifespan	d::3	3	d	6.16094	7.48438	1.75313	1.75625	TJ1060		0|0|0			20	18	OP50 and HT115	lifespan			1		0	0		0	11.001	16.0844	16.0844	5.08333	0	5.08333							3415	4851	3442	4877	3442	4877	0	61	0
Krypton	20211011_Alex	Krypton_d::3	TJ1060::1-1-10::20::OP50 and HT115::lifespan	d::3	3	d	6.16094	7.48438	1.75313	1.75625	TJ1060		0|0|0			20	18	OP50 and HT115	lifespan			1		0	0		0	22.5844	23.8344	23.8344	1.25	0	1.25							3487	4981	3440	4880	3440	4880	0	62	0
Krypton	20211011_Alex	Krypton_d::3	TJ1060::1-1-10::20::OP50 and HT115::lifespan	d::3	3	d	6.16094	7.48438	1.75313	1.75625	TJ1060		0|0|0			20	18	OP50 and HT115	lifespan			1		0	0		0	8.58437	13.001	13.001	4.41667	0	4.41667							3647	4132	3625	4162	3625	4162	0	68	0
Krypton	20211011_Alex	Krypton_d::3	TJ1060::1-1-10::20::OP50 and HT115::lifespan	d::3	3	d	6.16094	7.48438	1.75313	1.75625	TJ1060		0|0|0			20	18	OP50 and HT115	lifespan			1		0	0		0	11.9177	17.251	17.251	5.33333	0	5.33333							1940	693	1892	713	1892	713	0	69	0
Krypton	20211011_Alex	Krypton_d::3	TJ1060::1-1-10::20::OP50 and HT115::lifespan	d::3	3	d	6.16094	7.48438	1.75313	1.75625	TJ1060		0|0|0			20	18	OP50 and HT115	lifespan			1		0	0		0	11.751	15.751	15.751	4	0	4							3947	3913	3894	3899	3894	3899	0	72	0
Krypton	20211011_Alex	Krypton_d::3	TJ1060::1-1-10::20::OP50 and HT115::lifespan	d::3	3	d	6.16094	7.48438	1.75313	1.75625	TJ1060		0|0|0			20	18	OP50 and HT115	lifespan			1		0	0		0	11.001	19.6677		8.66667									2463	3098	2501	3139			1	73	0
Krypton	20211011_Alex	Krypton_d::3	TJ1060::1-1-10::20::OP50 and HT115::lifespan	d::3	3	d	6.16094	7.48438	1.75313	1.75625	TJ1060		0|0|0			20	18	OP50 and HT115	lifespan			1		0	0		0	17.5844	17.6677	17.6677	0.0833333	0	0.0833333							2073	422	2073	422	2073	422	0	75	0
Krypton	20211011_Alex	Krypton_d::3	TJ1060::1-1-10::20::OP50 and HT115::lifespan	d::3	3	d	6.16094	7.48438	1.75313	1.75625	TJ1060		0|0|0			20	18	OP50 and HT115	lifespan			1		0	0		0	15.001	16.1677	16.1677	1.16667	0	1.16667							704	3723	706	3753	706	3753	0	80	0
Krypton	20211011_Alex	Krypton_d::3	TJ1060::1-1-10::20::OP50 and HT115::lifespan	d::3	3	d	6.16094	7.48438	1.75313	1.75625	TJ1060		0|0|0			20	18	OP50 and HT115	lifespan			1		0	0		0	13.251	19.5844	19.5844	6.33333	0	6.33333							2280	2600	2276	2597	2276	2597	0	81	0
Krypton	20211011_Alex	Krypton_d::3	TJ1060::1-1-10::20::OP50 and HT115::lifespan	d::3	3	d	6.16094	7.48438	1.75313	1.75625	TJ1060		0|0|0			20	18	OP50 and HT115	lifespan			1		0	0		0	14.3344	15.001	15.001	0.666667	0	0.666667							2939	2968	2936	2957	2936	2957	0	85	0
Krypton	20211011_Alex	Krypton_d::3	TJ1060::1-1-10::20::OP50 and HT115::lifespan	d::3	3	d	6.16094	7.48438	1.75313	1.75625	TJ1060		0|0|0			20	18	OP50 and HT115	lifespan			1		0	0		0	10.3344	19.9177	19.9177	9.58333	0	9.58333							1918	4020	1942	3984	1942	3984	0	86	0
Krypton	20211011_Alex	Krypton_d::3	TJ1060::1-1-10::20::OP50 and HT115::lifespan	d::3	3	d	6.16094	7.48438	1.75313	1.75625	TJ1060		0|0|0			20	18	OP50 and HT115	lifespan			1		0	0		0	12.751	19.251	19.251	6.5	0	6.5							1999	1359	1991	1376	1991	1376	0	96	0
Krypton	20211011_Alex	Krypton_d::3	TJ1060::1-1-10::20::OP50 and HT115::lifespan	d::3	3	d	6.16094	7.48438	1.75313	1.75625	TJ1060		0|0|0			20	18	OP50 and HT115	lifespan			1		0	0		0	11.1677	12.9177	12.9177	1.75	0	1.75							1402	4446	1401	4418	1401	4418	0	103	0
Krypton	20211011_Alex	Krypton_d::3	TJ1060::1-1-10::20::OP50 and HT115::lifespan	d::3	3	d	6.16094	7.48438	1.75313	1.75625	TJ1060		0|0|0			20	18	OP50 and HT115	lifespan			1		0	0		0	10.5844	13.0844	13.0844	2.5	0	2.5							4246	2457	4187	2483	4187	2483	0	107	0
Krypton	20211011_Alex	Krypton_d::3	TJ1060::1-1-10::20::OP50 and HT115::lifespan	d::3	3	d	6.16094	7.48438	1.75313	1.75625	TJ1060		0|0|0			20	18	OP50 and HT115	lifespan			1		0	0		0	11.3344	19.501	19.501	8.16667	0	8.16667							1380	4207	1424	4269	1424	4269	0	117	0
Krypton	20211011_Alex	Krypton_d::3	TJ1060::1-1-10::20::OP50 and HT115::lifespan	d::3	3	d	6.16094	7.48438	1.75313	1.75625	TJ1060		0|0|0			20	18	OP50 and HT115	lifespan			1		0	0		0	10.001												3076	2117					1	137	0
Krypton	20211011_Alex	Krypton_d::3	TJ1060::1-1-10::20::OP50 and HT115::lifespan	d::3	3	d	6.16094	7.48438	1.75313	1.75625	TJ1060		0|0|0			20	18	OP50 and HT115	lifespan			1		0	0		0	9.00104	13.751	13.751	4.75	0	4.75							4330	2333	4337	2344	4337	2344	0	141	0
Krypton	20211011_Alex	Krypton_d::3	TJ1060::1-1-10::20::OP50 and HT115::lifespan	d::3	3	d	6.16094	7.48438	1.75313	1.75625	TJ1060		0|0|0			20	18	OP50 and HT115	lifespan			1		0	0		0	8.50104												3670	1511					1	145	0
Krypton	20211011_Alex	Krypton_d::3	TJ1060::1-1-10::20::OP50 and HT115::lifespan	d::3	3	d	6.16094	7.48438	1.75313	1.75625	TJ1060		0|0|0			20	18	OP50 and HT115	lifespan			1		0	0		0	7.83437												2086	2906					1	156	0
Krypton	20211011_Alex	Krypton_d::3	TJ1060::1-1-10::20::OP50 and HT115::lifespan	d::3	3	d	6.16094	7.48438	1.75313	1.75625	TJ1060		0|0|0			20	18	OP50 and HT115	lifespan			1		0	0		0	8.91771												3489	3472					1	160	0
Krypton	20211011_Alex	Krypton_d::3	TJ1060::1-1-10::20::OP50 and HT115::lifespan	d::3	3	d	6.16094	7.48438	1.75313	1.75625	TJ1060		0|0|0			20	18	OP50 and HT115	lifespan			1		0	0		0	9.91771	20.1677	20.1677	10.25	0	10.25							2116	3650	2108	3659	2108	3659	0	163	0
Krypton	20211011_Alex	Krypton_d::3	TJ1060::1-1-10::20::OP50 and HT115::lifespan	d::3	3	d	6.16094	7.48438	1.75313	1.75625	TJ1060		0|0|0			20	18	OP50 and HT115	lifespan			1		0	0		0	9.66771												1900	1681					1	169	0
Krypton	20211011_Alex	Krypton_d::3	TJ1060::1-1-10::20::OP50 and HT115::lifespan	d::3	3	d	6.16094	7.48438	1.75313	1.75625	TJ1060		0|0|0			20	18	OP50 and HT115	lifespan			1		0	0		0	8.33437												2686	1974					1	198	0
Krypton	20211011_Alex	Krypton_d::3	TJ1060::1-1-10::20::OP50 and HT115::lifespan	d::3	3	d	6.16094	7.48438	1.75313	1.75625	TJ1060		0|0|0			20	18	OP50 and HT115	lifespan			1		0	0		0	7.91771												1896	3951					1	210	0
Krypton	20211011_Alex	Krypton_d::3	TJ1060::1-1-10::20::OP50 and HT115::lifespan	d::3	3	d	6.16094	7.48438	1.75313	1.75625	TJ1060		0|0|0			20	18	OP50 and HT115	lifespan			1		0	0		0	7.75104												3112	3651					1	213	0
Krypton	20211011_Alex	Krypton_d::3	TJ1060::1-1-10::20::OP50 and HT115::lifespan	d::3	3	d	6.16094	7.48438	1.75313	1.75625	TJ1060		0|0|0			20	18	OP50 and HT115	lifespan			1		0	0		0	6.91771												1970	2962					1	251	0
Krypton	20211011_Alex	Krypton_d::3	TJ1060::1-1-10::20::OP50 and HT115::lifespan	d::3	3	d	6.16094	7.48438	1.75313	1.75625	TJ1060		0|0|0			20	18	OP50 and HT115	lifespan			1		0	0		0	10.1677												1070	3694					1	271	0
Krypton	20211011_Alex	Krypton_d::3	TJ1060::1-1-10::20::OP50 and HT115::lifespan	d::3	3	d	6.16094	7.48438	1.75313	1.75625	TJ1060		0|0|0			20	18	OP50 and HT115	lifespan			1		0	0		0	11.3344	22.1677	22.1677	10.8333	0	10.8333							3420	4935	3440	4881	3440	4881	0	286	0
Krypton	20211011_Alex	Krypton_d::3	TJ1060::1-1-10::20::OP50 and HT115::lifespan	d::3	3	d	6.16094	7.48438	1.75313	1.75625	TJ1060		0|0|0			20	18	OP50 and HT115	lifespan			1		0	0		0	13.0844	15.9177	15.9177	2.83333	0	2.83333							1856	2023	1862	2077	1862	2077	0	294	0
Krypton	20211011_Alex	Krypton_d::3	TJ1060::1-1-10::20::OP50 and HT115::lifespan	d::3	3	d	6.16094	7.48438	1.75313	1.75625	TJ1060		0|0|0			20	18	OP50 and HT115	lifespan			1		0	0		0	9.33437	14.5844	14.5844	5.25	0	5.25							2104	2016	2064	1990	2064	1990	0	329	0
Krypton	20211011_Alex	Krypton_d::3	TJ1060::1-1-10::20::OP50 and HT115::lifespan	d::3	3	d	6.16094	7.48438	1.75313	1.75625	TJ1060		0|0|0			20	18	OP50 and HT115	lifespan			1		0	0		0	9.33437												3449	4294					1	343	0
Krypton	20211011_Alex	Krypton_d::3	TJ1060::1-1-10::20::OP50 and HT115::lifespan	d::3	3	d	6.16094	7.48438	1.75313	1.75625	TJ1060		0|0|0			20	18	OP50 and HT115	lifespan			1		0	0		0	7.25104												2204	3288					1	352	0
Krypton	20211011_Alex	Krypton_d::3	TJ1060::1-1-10::20::OP50 and HT115::lifespan	d::3	3	d	6.16094	7.48438	1.75313	1.75625	TJ1060		0|0|0			20	18	OP50 and HT115	lifespan			1		0	0		0	8.66771												3056	3133					1	355	0
Krypton	20211011_Alex	Krypton_d::3	TJ1060::1-1-10::20::OP50 and HT115::lifespan	d::3	3	d	6.16094	7.48438	1.75313	1.75625	TJ1060		0|0|0			20	18	OP50 and HT115	lifespan			1		0	0		0	8.33437												3825	3808					1	357	0
Krypton	20211011_Alex	Krypton_b::0	TJ1060::1-1-10::20::OP50 and HT115::lifespan	b::0	0	b	3.00469	1.07812	1.74687	1.74375	TJ1060		0|1|0			20	18	OP50 and HT115	lifespan			1		0	0		0	32.0427	32.126	32.126	0.0833333	0	0.0833333							1174	4159	1171	4157	1171	4157	0	27	0
Krypton	20211011_Alex	Krypton_b::0	TJ1060::1-1-10::20::OP50 and HT115::lifespan	b::0	0	b	3.00469	1.07812	1.74687	1.74375	TJ1060		0|1|0			20	18	OP50 and HT115	lifespan			1		0	0		0	16.7927	23.2927	23.2927	6.5	0	6.5							3006	3656	3073	3628	3073	3628	0	30	0
Krypton	20211011_Alex	Krypton_b::0	TJ1060::1-1-10::20::OP50 and HT115::lifespan	b::0	0	b	3.00469	1.07812	1.74687	1.74375	TJ1060		0|1|0			20	18	OP50 and HT115	lifespan			1		0	0		0	11.2094												2812	2962					1	31	0
Krypton	20211011_Alex	Krypton_b::0	TJ1060::1-1-10::20::OP50 and HT115::lifespan	b::0	0	b	3.00469	1.07812	1.74687	1.74375	TJ1060		0|1|0			20	18	OP50 and HT115	lifespan			1		0	0		0	7.87604	16.2094	16.2094	8.33333	0	8.33333							420	1960	505	1982	505	1982	0	35	0
Krypton	20211011_Alex	Krypton_b::0	TJ1060::1-1-10::20::OP50 and HT115::lifespan	b::0	0	b	3.00469	1.07812	1.74687	1.74375	TJ1060		0|1|0			20	18	OP50 and HT115	lifespan			1		0	0		0	13.5427	16.9594	16.9594	3.41667	0	3.41667							4411	3987	4404	4011	4404	4011	0	38	0
Krypton	20211011_Alex	Krypton_b::0	TJ1060::1-1-10::20::OP50 and HT115::lifespan	b::0	0	b	3.00469	1.07812	1.74687	1.74375	TJ1060		0|1|0			20	18	OP50 and HT115	lifespan			1		0	0		0	7.45937	14.876	14.876	7.41667	0	7.41667							3573	4654	3626	4663	3626	4663	0	48	0
Krypton	20211011_Alex	Krypton_b::0	TJ1060::1-1-10::20::OP50 and HT115::lifespan	b::0	0	b	3.00469	1.07812	1.74687	1.74375	TJ1060		0|1|0			20	18	OP50 and HT115	lifespan			1		0	0		0	15.2094	22.2094	22.2094	7	0	7							3040	3077	3059	3024	3059	3024	0	50	0
Krypton	20211011_Alex	Krypton_b::0	TJ1060::1-1-10::20::OP50 and HT115::lifespan	b::0	0	b	3.00469	1.07812	1.74687	1.74375	TJ1060		0|1|0			20	18	OP50 and HT115	lifespan			1		0	0		0	14.376	15.2094	15.2094	0.833333	0	0.833333							4983	4277	4982	4280	4982	4280	0	53	0
Krypton	20211011_Alex	Krypton_b::0	TJ1060::1-1-10::20::OP50 and HT115::lifespan	b::0	0	b	3.00469	1.07812	1.74687	1.74375	TJ1060		0|1|0			20	18	OP50 and HT115	lifespan			1		0	0		0	13.2094	17.4594	17.4594	4.25	0	4.25							2464	3218	2465	3241	2465	3241	0	55	0
Krypton	20211011_Alex	Krypton_b::0	TJ1060::1-1-10::20::OP50 and HT115::lifespan	b::0	0	b	3.00469	1.07812	1.74687	1.74375	TJ1060		0|1|0			20	18	OP50 and HT115	lifespan			1		0	0		0	12.376	16.0427	16.0427	3.66667	0	3.66667							2598	3029	2628	2945	2628	2945	0	59	0
Krypton	20211011_Alex	Krypton_b::0	TJ1060::1-1-10::20::OP50 and HT115::lifespan	b::0	0	b	3.00469	1.07812	1.74687	1.74375	TJ1060		0|1|0			20	18	OP50 and HT115	lifespan			1		0	0		0	12.7927	17.9594	17.9594	5.16667	0	5.16667							2049	740	2033	747	2033	747	0	63	0
Krypton	20211011_Alex	Krypton_b::0	TJ1060::1-1-10::20::OP50 and HT115::lifespan	b::0	0	b	3.00469	1.07812	1.74687	1.74375	TJ1060		0|1|0			20	18	OP50 and HT115	lifespan			1		0	0		0	7.70937												2149	2830					1	66	0
Krypton	20211011_Alex	Krypton_b::0	TJ1060::1-1-10::20::OP50 and HT115::lifespan	b::0	0	b	3.00469	1.07812	1.74687	1.74375	TJ1060		0|1|0			20	18	OP50 and HT115	lifespan			1		0	0		0	12.2927												1643	2379					1	67	0
Krypton	20211011_Alex	Krypton_b::0	TJ1060::1-1-10::20::OP50 and HT115::lifespan	b::0	0	b	3.00469	1.07812	1.74687	1.74375	TJ1060		0|1|0			20	18	OP50 and HT115	lifespan			1		0	0		0	10.5427												1723	1170					1	69	0
Krypton	20211011_Alex	Krypton_b::0	TJ1060::1-1-10::20::OP50 and HT115::lifespan	b::0	0	b	3.00469	1.07812	1.74687	1.74375	TJ1060		0|1|0			20	18	OP50 and HT115	lifespan			1		0	0		0	11.5427	22.2094	22.2094	10.6667	0	10.6667							2146	874	2158	801	2158	801	0	70	0
Krypton	20211011_Alex	Krypton_b::0	TJ1060::1-1-10::20::OP50 and HT115::lifespan	b::0	0	b	3.00469	1.07812	1.74687	1.74375	TJ1060		0|1|0			20	18	OP50 and HT115	lifespan			1		0	0		0	9.87604												2457	3232					1	71	0
Krypton	20211011_Alex	Krypton_b::0	TJ1060::1-1-10::20::OP50 and HT115::lifespan	b::0	0	b	3.00469	1.07812	1.74687	1.74375	TJ1060		0|1|0			20	18	OP50 and HT115	lifespan			1		0	0		0	8.12604												4343	4643					1	74	0
Krypton	20211011_Alex	Krypton_b::0	TJ1060::1-1-10::20::OP50 and HT115::lifespan	b::0	0	b	3.00469	1.07812	1.74687	1.74375	TJ1060		0|1|0			20	18	OP50 and HT115	lifespan			1		0	0		0	6.70937												851	2385					1	82	0
Krypton	20211011_Alex	Krypton_b::0	TJ1060::1-1-10::20::OP50 and HT115::lifespan	b::0	0	b	3.00469	1.07812	1.74687	1.74375	TJ1060		0|1|0			20	18	OP50 and HT115	lifespan			1		0	0		0	8.04271	13.2094	13.2094	5.16667	0	5.16667							473	3530	510	3524	510	3524	0	90	0
Krypton	20211011_Alex	Krypton_b::0	TJ1060::1-1-10::20::OP50 and HT115::lifespan	b::0	0	b	3.00469	1.07812	1.74687	1.74375	TJ1060		0|1|0			20	18	OP50 and HT115	lifespan			1		0	0		0	10.126												1557	1311					1	92	0
Krypton	20211011_Alex	Krypton_b::0	TJ1060::1-1-10::20::OP50 and HT115::lifespan	b::0	0	b	3.00469	1.07812	1.74687	1.74375	TJ1060		0|1|0			20	18	OP50 and HT115	lifespan			1		0	0		0	7.20937												4415	4474					1	106	0
Krypton	20211011_Alex	Krypton_b::0	TJ1060::1-1-10::20::OP50 and HT115::lifespan	b::0	0	b	3.00469	1.07812	1.74687	1.74375	TJ1060		0|1|0			20	18	OP50 and HT115	lifespan			1		0	0		0	8.12604												2890	1670					1	110	0
Krypton	20211011_Alex	Krypton_b::0	TJ1060::1-1-10::20::OP50 and HT115::lifespan	b::0	0	b	3.00469	1.07812	1.74687	1.74375	TJ1060		0|1|0			20	18	OP50 and HT115	lifespan			1		0	0		0	7.29271												3514	4233					1	116	0
Krypton	20211011_Alex	Krypton_b::0	TJ1060::1-1-10::20::OP50 and HT115::lifespan	b::0	0	b	3.00469	1.07812	1.74687	1.74375	TJ1060		0|1|0			20	18	OP50 and HT115	lifespan			1		0	0		0	6.70937	13.626	13.626	6.91667	0	6.91667							4256	3002	4278	3004	4278	3004	0	132	0
Krypton	20211011_Alex	Krypton_b::0	TJ1060::1-1-10::20::OP50 and HT115::lifespan	b::0	0	b	3.00469	1.07812	1.74687	1.74375	TJ1060		0|1|0			20	18	OP50 and HT115	lifespan			1		0	0		0	6.70937												938	4815					1	134	0
Krypton	20211011_Alex	Krypton_b::0	TJ1060::1-1-10::20::OP50 and HT115::lifespan	b::0	0	b	3.00469	1.07812	1.74687	1.74375	TJ1060		0|1|0			20	18	OP50 and HT115	lifespan			1		0	0		0	9.54271												2938	3441					1	171	0
Krypton	20211011_Alex	Krypton_b::0	TJ1060::1-1-10::20::OP50 and HT115::lifespan	b::0	0	b	3.00469	1.07812	1.74687	1.74375	TJ1060		0|1|0			20	18	OP50 and HT115	lifespan			1		0	0		0	12.9594												3064	3070					1	211	0
Krypton	20211011_Alex	Krypton_b::0	TJ1060::1-1-10::20::OP50 and HT115::lifespan	b::0	0	b	3.00469	1.07812	1.74687	1.74375	TJ1060		0|1|0			20	18	OP50 and HT115	lifespan			1		0	0		0	7.45937												1711	2306					1	214	0
Krypton	20211011_Alex	Krypton_b::1	TJ1060::1-1-10::20::OP50 and HT115::lifespan	b::1	1	b	2.91094	3.30781	1.74687	1.74687	TJ1060		1|0|0			20	18	OP50 and HT115	lifespan			1		0	0		0	41.4594	41.5427	41.5427	0.0833333	0	0.0833333							1763	4722	1763	4722	1763	4722	0	8	0
Krypton	20211011_Alex	Krypton_b::1	TJ1060::1-1-10::20::OP50 and HT115::lifespan	b::1	1	b	2.91094	3.30781	1.74687	1.74687	TJ1060		1|0|0			20	18	OP50 and HT115	lifespan			1		0	0		0	17.4594	20.0427	20.0427	2.58333	0	2.58333							2208	4741	2214	4743	2214	4743	0	20	0
Krypton	20211011_Alex	Krypton_b::1	TJ1060::1-1-10::20::OP50 and HT115::lifespan	b::1	1	b	2.91094	3.30781	1.74687	1.74687	TJ1060		1|0|0			20	18	OP50 and HT115	lifespan			1		0	0		0	11.2094	12.626	12.626	1.41667	0	1.41667							3402	4096	3356	4102	3356	4102	0	24	0
Krypton	20211011_Alex	Krypton_b::1	TJ1060::1-1-10::20::OP50 and HT115::lifespan	b::1	1	b	2.91094	3.30781	1.74687	1.74687	TJ1060		1|0|0			20	18	OP50 and HT115	lifespan			1		0	0		0	11.376	15.7927	15.7927	4.41667	0	4.41667							1557	4157	1554	4110	1554	4110	0	26	0
Krypton	20211011_Alex	Krypton_b::1	TJ1060::1-1-10::20::OP50 and HT115::lifespan	b::1	1	b	2.91094	3.30781	1.74687	1.74687	TJ1060		1|0|0			20	18	OP50 and HT115	lifespan			1		0	0		0	24.7927	24.876	24.876	0.0833333	0	0.0833333							2403	3408	2403	3408	2403	3408	0	29	0
Krypton	20211011_Alex	Krypton_b::1	TJ1060::1-1-10::20::OP50 and HT115::lifespan	b::1	1	b	2.91094	3.30781	1.74687	1.74687	TJ1060		1|0|0			20	18	OP50 and HT115	lifespan			1		0	0		0	22.876	29.2094	29.2094	6.33333	0	6.33333							2882	1484	2903	1426	2903	1426	0	30	0
Krypton	20211011_Alex	Krypton_b::1	TJ1060::1-1-10::20::OP50 and HT115::lifespan	b::1	1	b	2.91094	3.30781	1.74687	1.74687	TJ1060		1|0|0			20	18	OP50 and HT115	lifespan			1		0	0		0	10.5427	14.0427	14.0427	3.5	0	3.5							3982	2943	4021	2928	4021	2928	0	31	0
Krypton	20211011_Alex	Krypton_b::1	TJ1060::1-1-10::20::OP50 and HT115::lifespan	b::1	1	b	2.91094	3.30781	1.74687	1.74687	TJ1060		1|0|0			20	18	OP50 and HT115	lifespan			1		0	0		0	18.626	23.9594	23.9594	5.33333	0	5.33333							2840	1519	2840	1517	2840	1517	0	32	0
Krypton	20211011_Alex	Krypton_b::1	TJ1060::1-1-10::20::OP50 and HT115::lifespan	b::1	1	b	2.91094	3.30781	1.74687	1.74687	TJ1060		1|0|0			20	18	OP50 and HT115	lifespan			1		0	0		0	22.876	25.626	25.626	2.75	0	2.75							2718	4826	2755	4844	2755	4844	0	33	0
Krypton	20211011_Alex	Krypton_b::1	TJ1060::1-1-10::20::OP50 and HT115::lifespan	b::1	1	b	2.91094	3.30781	1.74687	1.74687	TJ1060		1|0|0			20	18	OP50 and HT115	lifespan			1		0	0		0	9.87604	11.2094	11.2094	1.33333	0	1.33333							3657	1674	3653	1685	3653	1685	0	34	0
Krypton	20211011_Alex	Krypton_b::1	TJ1060::1-1-10::20::OP50 and HT115::lifespan	b::1	1	b	2.91094	3.30781	1.74687	1.74687	TJ1060		1|0|0			20	18	OP50 and HT115	lifespan			1		0	0		0	18.5427	18.626	18.626	0.0833333	0	0.0833333							2737	4154	2737	4154	2737	4154	0	35	0
Krypton	20211011_Alex	Krypton_b::1	TJ1060::1-1-10::20::OP50 and HT115::lifespan	b::1	1	b	2.91094	3.30781	1.74687	1.74687	TJ1060		1|0|0			20	18	OP50 and HT115	lifespan			1		0	0		0	16.2094	28.2094	28.2094	12	0	12							1685	3976	1631	4033	1631	4033	0	37	0
Krypton	20211011_Alex	Krypton_b::1	TJ1060::1-1-10::20::OP50 and HT115::lifespan	b::1	1	b	2.91094	3.30781	1.74687	1.74687	TJ1060		1|0|0			20	18	OP50 and HT115	lifespan			1		0	0		0	14.7094	20.126	20.126	5.41667	0	5.41667							1807	3822	1761	3818	1761	3818	0	40	0
Krypton	20211011_Alex	Krypton_b::1	TJ1060::1-1-10::20::OP50 and HT115::lifespan	b::1	1	b	2.91094	3.30781	1.74687	1.74687	TJ1060		1|0|0			20	18	OP50 and HT115	lifespan			1		0	0		0	15.5427	24.2094	24.2094	8.66667	0	8.66667							4065	2557	4075	2559	4075	2559	0	41	0
Krypton	20211011_Alex	Krypton_b::1	TJ1060::1-1-10::20::OP50 and HT115::lifespan	b::1	1	b	2.91094	3.30781	1.74687	1.74687	TJ1060		1|0|0			20	18	OP50 and HT115	lifespan			1		0	0		0	13.5427	13.7094	13.7094	0.166667	0	0.166667							3727	1166	3804	1201	3804	1201	0	57	0
Krypton	20211011_Alex	Krypton_b::1	TJ1060::1-1-10::20::OP50 and HT115::lifespan	b::1	1	b	2.91094	3.30781	1.74687	1.74687	TJ1060		1|0|0			20	18	OP50 and HT115	lifespan			1		0	0		0	12.876												4104	3201					1	61	0
Krypton	20211011_Alex	Krypton_b::1	TJ1060::1-1-10::20::OP50 and HT115::lifespan	b::1	1	b	2.91094	3.30781	1.74687	1.74687	TJ1060		1|0|0			20	18	OP50 and HT115	lifespan			1		0	0		0	8.20937												2443	3555					1	70	0
Krypton	20211011_Alex	Krypton_b::1	TJ1060::1-1-10::20::OP50 and HT115::lifespan	b::1	1	b	2.91094	3.30781	1.74687	1.74687	TJ1060		1|0|0			20	18	OP50 and HT115	lifespan			1		0	0		0	8.70937												2172	3942					1	79	0
Krypton	20211011_Alex	Krypton_b::1	TJ1060::1-1-10::20::OP50 and HT115::lifespan	b::1	1	b	2.91094	3.30781	1.74687	1.74687	TJ1060		1|0|0			20	18	OP50 and HT115	lifespan			1		0	0		0	10.5427												4545	3306					1	81	0
Krypton	20211011_Alex	Krypton_b::1	TJ1060::1-1-10::20::OP50 and HT115::lifespan	b::1	1	b	2.91094	3.30781	1.74687	1.74687	TJ1060		1|0|0			20	18	OP50 and HT115	lifespan			1		0	0		0	6.87604												3441	2743					1	112	0
Krypton	20211011_Alex	Krypton_b::1	TJ1060::1-1-10::20::OP50 and HT115::lifespan	b::1	1	b	2.91094	3.30781	1.74687	1.74687	TJ1060		1|0|0			20	18	OP50 and HT115	lifespan			1		0	0		0	6.79271	12.5427	12.5427	5.75	0	5.75							944	1419	954	1435	954	1435	0	118	0
Krypton	20211011_Alex	Krypton_b::1	TJ1060::1-1-10::20::OP50 and HT115::lifespan	b::1	1	b	2.91094	3.30781	1.74687	1.74687	TJ1060		1|0|0			20	18	OP50 and HT115	lifespan			1		0	0		0	12.5427												2322	1243					1	181	0
Krypton	20211011_Alex	Krypton_b::1	TJ1060::1-1-10::20::OP50 and HT115::lifespan	b::1	1	b	2.91094	3.30781	1.74687	1.74687	TJ1060		1|0|0			20	18	OP50 and HT115	lifespan			1		0	0		0	12.126												4260	2179					1	184	0
Krypton	20211011_Alex	Krypton_b::1	TJ1060::1-1-10::20::OP50 and HT115::lifespan	b::1	1	b	2.91094	3.30781	1.74687	1.74687	TJ1060		1|0|0			20	18	OP50 and HT115	lifespan			1		0	0		0	10.9594												2035	3977					1	185	0
Krypton	20211011_Alex	Krypton_b::1	TJ1060::1-1-10::20::OP50 and HT115::lifespan	b::1	1	b	2.91094	3.30781	1.74687	1.74687	TJ1060		1|0|0			20	18	OP50 and HT115	lifespan			1		0	0		0	15.626												2835	1478					1	186	0
Krypton	20211011_Alex	Krypton_b::1	TJ1060::1-1-10::20::OP50 and HT115::lifespan	b::1	1	b	2.91094	3.30781	1.74687	1.74687	TJ1060		1|0|0			20	18	OP50 and HT115	lifespan			1		0	0		0	13.626	13.876		0.25									2786	4173	2786	4173			1	187	0
Krypton	20211011_Alex	Krypton_b::3	TJ1060::1-1-10::20::OP50 and HT115::lifespan	b::3	3	b	3.05156	7.62969	1.74687	1.74687	TJ1060		0|0|0			20	18	OP50 and HT115	lifespan			1		0	0		0	8.54271	14.4594	14.4594	5.91667	0	5.91667							3907	2806	3899	2686	3899	2686	0	1	0
Krypton	20211011_Alex	Krypton_b::3	TJ1060::1-1-10::20::OP50 and HT115::lifespan	b::3	3	b	3.05156	7.62969	1.74687	1.74687	TJ1060		0|0|0			20	18	OP50 and HT115	lifespan			1		0	0		0	10.876	19.9594	19.9594	9.08333	0	9.08333							1626	4286	1636	4308	1636	4308	0	19	0
Krypton	20211011_Alex	Krypton_b::3	TJ1060::1-1-10::20::OP50 and HT115::lifespan	b::3	3	b	3.05156	7.62969	1.74687	1.74687	TJ1060		0|0|0			20	18	OP50 and HT115	lifespan			1		0	0		0	15.876	15.9594	15.9594	0.0833333	0	0.0833333							1982	2640	1982	2640	1982	2640	0	28	0
Krypton	20211011_Alex	Krypton_b::3	TJ1060::1-1-10::20::OP50 and HT115::lifespan	b::3	3	b	3.05156	7.62969	1.74687	1.74687	TJ1060		0|0|0			20	18	OP50 and HT115	lifespan			1		0	0		0	9.87604	14.0427	14.0427	4.16667	0	4.16667							2198	2224	2188	2236	2188	2236	0	31	0
Krypton	20211011_Alex	Krypton_b::3	TJ1060::1-1-10::20::OP50 and HT115::lifespan	b::3	3	b	3.05156	7.62969	1.74687	1.74687	TJ1060		0|0|0			20	18	OP50 and HT115	lifespan			1		0	0		0	23.7927	23.876	23.876	0.0833333	0	0.0833333							1941	714	1941	714	1941	714	0	32	0
Krypton	20211011_Alex	Krypton_b::3	TJ1060::1-1-10::20::OP50 and HT115::lifespan	b::3	3	b	3.05156	7.62969	1.74687	1.74687	TJ1060		0|0|0			20	18	OP50 and HT115	lifespan			1		0	0		0	25.0427	27.9594	30.2927	2.91667	2.33333	5.25							3699	3681	3698	3696	3688	3688	0	37	0
Krypton	20211011_Alex	Krypton_b::3	TJ1060::1-1-10::20::OP50 and HT115::lifespan	b::3	3	b	3.05156	7.62969	1.74687	1.74687	TJ1060		0|0|0			20	18	OP50 and HT115	lifespan			1		0	0		0	15.626	15.7094	15.7094	0.0833333	0	0.0833333							3246	4999	3246	4999	3246	4999	0	38	0
Krypton	20211011_Alex	Krypton_b::3	TJ1060::1-1-10::20::OP50 and HT115::lifespan	b::3	3	b	3.05156	7.62969	1.74687	1.74687	TJ1060		0|0|0			20	18	OP50 and HT115	lifespan			1		0	0		0	22.5427	29.9594	29.9594	7.41667	0	7.41667							2926	4663	2975	4630	2975	4630	0	39	0
Krypton	20211011_Alex	Krypton_b::3	TJ1060::1-1-10::20::OP50 and HT115::lifespan	b::3	3	b	3.05156	7.62969	1.74687	1.74687	TJ1060		0|0|0			20	18	OP50 and HT115	lifespan			1		0	0		0	10.7094	16.4594	16.4594	5.75	0	5.75							2310	3263	2315	3271	2315	3271	0	42	0
Krypton	20211011_Alex	Krypton_b::3	TJ1060::1-1-10::20::OP50 and HT115::lifespan	b::3	3	b	3.05156	7.62969	1.74687	1.74687	TJ1060		0|0|0			20	18	OP50 and HT115	lifespan			1		0	0		0	9.95937	13.2094	13.2094	3.25	0	3.25							2012	4062	2026	4059	2026	4059	0	45	0
Krypton	20211011_Alex	Krypton_b::3	TJ1060::1-1-10::20::OP50 and HT115::lifespan	b::3	3	b	3.05156	7.62969	1.74687	1.74687	TJ1060		0|0|0			20	18	OP50 and HT115	lifespan			1		0	0		0	18.0427	22.2927	22.2927	4.25	0	4.25							3707	1255	3740	1272	3740	1272	0	46	0
Krypton	20211011_Alex	Krypton_b::3	TJ1060::1-1-10::20::OP50 and HT115::lifespan	b::3	3	b	3.05156	7.62969	1.74687	1.74687	TJ1060		0|0|0			20	18	OP50 and HT115	lifespan			1		0	0		0	16.9594	25.2094	25.2094	8.25	0	8.25							3223	1107	3318	1067	3318	1067	0	47	0
Krypton	20211011_Alex	Krypton_b::3	TJ1060::1-1-10::20::OP50 and HT115::lifespan	b::3	3	b	3.05156	7.62969	1.74687	1.74687	TJ1060		0|0|0			20	18	OP50 and HT115	lifespan			1		0	0		0	12.2094	12.5427	12.5427	0.333333	0	0.333333							2498	795	2501	797	2501	797	0	50	0
Krypton	20211011_Alex	Krypton_b::3	TJ1060::1-1-10::20::OP50 and HT115::lifespan	b::3	3	b	3.05156	7.62969	1.74687	1.74687	TJ1060		0|0|0			20	18	OP50 and HT115	lifespan			1		0	0		0	15.376	16.9594	16.9594	1.58333	0	1.58333							3987	2762	3976	2762	3976	2762	0	54	0
Krypton	20211011_Alex	Krypton_b::3	TJ1060::1-1-10::20::OP50 and HT115::lifespan	b::3	3	b	3.05156	7.62969	1.74687	1.74687	TJ1060		0|0|0			20	18	OP50 and HT115	lifespan			1		0	0		0	14.876	21.126	21.126	6.25	0	6.25							3324	4171	3322	4159	3322	4159	0	57	0
Krypton	20211011_Alex	Krypton_b::3	TJ1060::1-1-10::20::OP50 and HT115::lifespan	b::3	3	b	3.05156	7.62969	1.74687	1.74687	TJ1060		0|0|0			20	18	OP50 and HT115	lifespan			1		0	0		0	11.7094	15.2927	15.2927	3.58333	0	3.58333							3778	2457	3787	2479	3787	2479	0	63	0
Krypton	20211011_Alex	Krypton_b::3	TJ1060::1-1-10::20::OP50 and HT115::lifespan	b::3	3	b	3.05156	7.62969	1.74687	1.74687	TJ1060		0|0|0			20	18	OP50 and HT115	lifespan			1		0	0		0	8.45937	14.626	14.626	6.16667	0	6.16667							1029	1571	982	1582	982	1582	0	65	0
Krypton	20211011_Alex	Krypton_b::3	TJ1060::1-1-10::20::OP50 and HT115::lifespan	b::3	3	b	3.05156	7.62969	1.74687	1.74687	TJ1060		0|0|0			20	18	OP50 and HT115	lifespan			1		0	0		0	9.04271	16.376	16.376	7.33333	0	7.33333							2490	4981	2494	4962	2494	4962	0	85	0
Krypton	20211011_Alex	Krypton_b::3	TJ1060::1-1-10::20::OP50 and HT115::lifespan	b::3	3	b	3.05156	7.62969	1.74687	1.74687	TJ1060		0|0|0			20	18	OP50 and HT115	lifespan			1		0	0		0	9.12604												2361	3922					1	87	0
Krypton	20211011_Alex	Krypton_b::3	TJ1060::1-1-10::20::OP50 and HT115::lifespan	b::3	3	b	3.05156	7.62969	1.74687	1.74687	TJ1060		0|0|0			20	18	OP50 and HT115	lifespan			1		0	0		0	9.62604												2377	2691					1	89	0
Krypton	20211011_Alex	Krypton_b::3	TJ1060::1-1-10::20::OP50 and HT115::lifespan	b::3	3	b	3.05156	7.62969	1.74687	1.74687	TJ1060		0|0|0			20	18	OP50 and HT115	lifespan			1		0	0		0	10.626												2222	2562					1	90	0
Krypton	20211011_Alex	Krypton_b::3	TJ1060::1-1-10::20::OP50 and HT115::lifespan	b::3	3	b	3.05156	7.62969	1.74687	1.74687	TJ1060		0|0|0			20	18	OP50 and HT115	lifespan			1		0	0		0	8.29271	11.0427	11.0427	2.75	0	2.75							4212	2960	4268	2926	4268	2926	0	100	0
Krypton	20211011_Alex	Krypton_b::3	TJ1060::1-1-10::20::OP50 and HT115::lifespan	b::3	3	b	3.05156	7.62969	1.74687	1.74687	TJ1060		0|0|0			20	18	OP50 and HT115	lifespan			1		0	0		0	12.4594												3831	3721					1	159	0
Krypton	20211011_Alex	Krypton_b::3	TJ1060::1-1-10::20::OP50 and HT115::lifespan	b::3	3	b	3.05156	7.62969	1.74687	1.74687	TJ1060		0|0|0			20	18	OP50 and HT115	lifespan			1		0	0		0	13.126	15.376	18.876	2.25	3.5	5.75							4380	2010	4380	2010	4380	2011	0	174	0
Krypton	20211011_Alex	Krypton_b::3	TJ1060::1-1-10::20::OP50 and HT115::lifespan	b::3	3	b	3.05156	7.62969	1.74687	1.74687	TJ1060		0|0|0			20	18	OP50 and HT115	lifespan			1		0	0		0	9.37604	15.876	15.876	6.5	0	6.5							2517	2262	2563	2254	2563	2254	0	180	0
Krypton	20211011_Alex	Krypton_b::3	TJ1060::1-1-10::20::OP50 and HT115::lifespan	b::3	3	b	3.05156	7.62969	1.74687	1.74687	TJ1060		0|0|0			20	18	OP50 and HT115	lifespan			1		0	0		0	21.2927												3791	3780					1	196	0
Krypton	20211011_Alex	Krypton_c::0	TJ1060::1-1-10::20::OP50 and HT115::lifespan	c::0	0	c	3.95781	2.02187	1.74687	1.74375	TJ1060		0|1|0			20	18	OP50 and HT115	lifespan			1		0	0		0	18.2302	22.1469	22.1469	3.91667	0	3.91667							3718	1551	3726	1562	3726	1562	0	8	0
Krypton	20211011_Alex	Krypton_c::0	TJ1060::1-1-10::20::OP50 and HT115::lifespan	c::0	0	c	3.95781	2.02187	1.74687	1.74375	TJ1060		0|1|0			20	18	OP50 and HT115	lifespan			1		0	0		0	17.9802	22.1469	22.1469	4.16667	0	4.16667							1714	2666	1751	2666	1751	2666	0	19	0
Krypton	20211011_Alex	Krypton_c::0	TJ1060::1-1-10::20::OP50 and HT115::lifespan	c::0	0	c	3.95781	2.02187	1.74687	1.74375	TJ1060		0|1|0			20	18	OP50 and HT115	lifespan			1		0	0		0	14.3969	19.6469	19.6469	5.25	0	5.25							2231	4835	2226	4831	2226	4831	0	21	0
Krypton	20211011_Alex	Krypton_c::0	TJ1060::1-1-10::20::OP50 and HT115::lifespan	c::0	0	c	3.95781	2.02187	1.74687	1.74375	TJ1060		0|1|0			20	18	OP50 and HT115	lifespan			1		0	0		0	12.0635	19.3969	19.3969	7.33333	0	7.33333							822	3585	848	3580	848	3580	0	22	0
Krypton	20211011_Alex	Krypton_c::0	TJ1060::1-1-10::20::OP50 and HT115::lifespan	c::0	0	c	3.95781	2.02187	1.74687	1.74375	TJ1060		0|1|0			20	18	OP50 and HT115	lifespan			1		0	0		0	13.1469												1976	2378					1	23	0
Krypton	20211011_Alex	Krypton_c::0	TJ1060::1-1-10::20::OP50 and HT115::lifespan	c::0	0	c	3.95781	2.02187	1.74687	1.74375	TJ1060		0|1|0			20	18	OP50 and HT115	lifespan			1		0	0		0	9.31354	14.1469	14.1469	4.83333	0	4.83333							4315	3273	4322	3287	4322	3287	0	26	0
Krypton	20211011_Alex	Krypton_c::0	TJ1060::1-1-10::20::OP50 and HT115::lifespan	c::0	0	c	3.95781	2.02187	1.74687	1.74375	TJ1060		0|1|0			20	18	OP50 and HT115	lifespan			1		0	0		0	13.6469	20.8969	20.8969	7.25	0	7.25							1752	2045	1837	2045	1837	2045	0	29	0
Krypton	20211011_Alex	Krypton_c::0	TJ1060::1-1-10::20::OP50 and HT115::lifespan	c::0	0	c	3.95781	2.02187	1.74687	1.74375	TJ1060		0|1|0			20	18	OP50 and HT115	lifespan			1		0	0		0	8.23021	13.7302	13.7302	5.5	0	5.5							2894	941	2896	930	2896	930	0	31	0
Krypton	20211011_Alex	Krypton_c::0	TJ1060::1-1-10::20::OP50 and HT115::lifespan	c::0	0	c	3.95781	2.02187	1.74687	1.74375	TJ1060		0|1|0			20	18	OP50 and HT115	lifespan			1		0	0		0	15.1469												414	1350					1	32	0
Krypton	20211011_Alex	Krypton_c::0	TJ1060::1-1-10::20::OP50 and HT115::lifespan	c::0	0	c	3.95781	2.02187	1.74687	1.74375	TJ1060		0|1|0			20	18	OP50 and HT115	lifespan			1		0	0		0	12.0635												1666	2343					1	41	0
Krypton	20211011_Alex	Krypton_c::0	TJ1060::1-1-10::20::OP50 and HT115::lifespan	c::0	0	c	3.95781	2.02187	1.74687	1.74375	TJ1060		0|1|0			20	18	OP50 and HT115	lifespan			1		0	0		0	13.9802	22.3135	24.8135	8.33333	2.5	10.8333							1617	3844	1622	3832	1624	3834	0	43	0
Krypton	20211011_Alex	Krypton_c::0	TJ1060::1-1-10::20::OP50 and HT115::lifespan	c::0	0	c	3.95781	2.02187	1.74687	1.74375	TJ1060		0|1|0			20	18	OP50 and HT115	lifespan			1		0	0		0	13.3969												2575	4448					1	49	0
Krypton	20211011_Alex	Krypton_c::0	TJ1060::1-1-10::20::OP50 and HT115::lifespan	c::0	0	c	3.95781	2.02187	1.74687	1.74375	TJ1060		0|1|0			20	18	OP50 and HT115	lifespan			1		0	0		0	12.8969												2104	4068					1	51	0
Krypton	20211011_Alex	Krypton_c::0	TJ1060::1-1-10::20::OP50 and HT115::lifespan	c::0	0	c	3.95781	2.02187	1.74687	1.74375	TJ1060		0|1|0			20	18	OP50 and HT115	lifespan			1		0	0		0	9.48021	14.1469	14.1469	4.66667	0	4.66667							3435	902	3438	912	3438	912	0	52	0
Krypton	20211011_Alex	Krypton_c::0	TJ1060::1-1-10::20::OP50 and HT115::lifespan	c::0	0	c	3.95781	2.02187	1.74687	1.74375	TJ1060		0|1|0			20	18	OP50 and HT115	lifespan			1		0	0		0	8.14687	10.9802	10.9802	2.83333	0	2.83333							1154	1886	1152	1874	1152	1874	0	58	0
Krypton	20211011_Alex	Krypton_c::0	TJ1060::1-1-10::20::OP50 and HT115::lifespan	c::0	0	c	3.95781	2.02187	1.74687	1.74375	TJ1060		0|1|0			20	18	OP50 and HT115	lifespan			1		0	0		0	12.4802	14.1469	14.1469	1.66667	0	1.66667							4251	3702	4245	3701	4245	3701	0	59	0
Krypton	20211011_Alex	Krypton_c::0	TJ1060::1-1-10::20::OP50 and HT115::lifespan	c::0	0	c	3.95781	2.02187	1.74687	1.74375	TJ1060		0|1|0			20	18	OP50 and HT115	lifespan			1		0	0		0	9.39687												3424	868					1	62	0
Krypton	20211011_Alex	Krypton_c::0	TJ1060::1-1-10::20::OP50 and HT115::lifespan	c::0	0	c	3.95781	2.02187	1.74687	1.74375	TJ1060		0|1|0			20	18	OP50 and HT115	lifespan			1		0	0		0	9.98021												3963	3477					1	70	0
Krypton	20211011_Alex	Krypton_c::0	TJ1060::1-1-10::20::OP50 and HT115::lifespan	c::0	0	c	3.95781	2.02187	1.74687	1.74375	TJ1060		0|1|0			20	18	OP50 and HT115	lifespan			1		0	0		0	6.89687	11.2302	11.2302	4.33333	0	4.33333							3588	2128	3611	2131	3611	2131	0	74	0
Krypton	20211011_Alex	Krypton_c::0	TJ1060::1-1-10::20::OP50 and HT115::lifespan	c::0	0	c	3.95781	2.02187	1.74687	1.74375	TJ1060		0|1|0			20	18	OP50 and HT115	lifespan			1		0	0		0	10.0635												3061	4702					1	78	0
Krypton	20211011_Alex	Krypton_c::0	TJ1060::1-1-10::20::OP50 and HT115::lifespan	c::0	0	c	3.95781	2.02187	1.74687	1.74375	TJ1060		0|1|0			20	18	OP50 and HT115	lifespan			1		0	0		0	8.64687	12.7302	12.7302	4.08333	0	4.08333							3893	4182	3894	4201	3894	4201	0	83	0
Krypton	20211011_Alex	Krypton_c::0	TJ1060::1-1-10::20::OP50 and HT115::lifespan	c::0	0	c	3.95781	2.02187	1.74687	1.74375	TJ1060		0|1|0			20	18	OP50 and HT115	lifespan			1		0	0		0	7.48021	10.9802	10.9802	3.5	0	3.5							5122	2097	5124	2101	5124	2101	0	94	0
Krypton	20211011_Alex	Krypton_c::0	TJ1060::1-1-10::20::OP50 and HT115::lifespan	c::0	0	c	3.95781	2.02187	1.74687	1.74375	TJ1060		0|1|0			20	18	OP50 and HT115	lifespan			1		0	0		0	6.27187	10.8969	10.8969	4.625	0	4.625							2938	1756	2939	1744	2939	1744	0	98	0
Krypton	20211011_Alex	Krypton_c::0	TJ1060::1-1-10::20::OP50 and HT115::lifespan	c::0	0	c	3.95781	2.02187	1.74687	1.74375	TJ1060		0|1|0			20	18	OP50 and HT115	lifespan			1		0	0		0	10.3969												2071	3025					1	105	0
Krypton	20211011_Alex	Krypton_c::0	TJ1060::1-1-10::20::OP50 and HT115::lifespan	c::0	0	c	3.95781	2.02187	1.74687	1.74375	TJ1060		0|1|0			20	18	OP50 and HT115	lifespan			1		0	0		0	13.2302	18.4802	18.4802	5.25	0	5.25							2032	2335	2065	2358	2065	2358	0	123	0
Krypton	20211011_Alex	Krypton_c::0	TJ1060::1-1-10::20::OP50 and HT115::lifespan	c::0	0	c	3.95781	2.02187	1.74687	1.74375	TJ1060		0|1|0			20	18	OP50 and HT115	lifespan			1		0	0		0	16.7302	21.0635	21.0635	4.33333	0	4.33333							3315	2166	3324	2155	3324	2155	0	130	0
Krypton	20211011_Alex	Krypton_c::0	TJ1060::1-1-10::20::OP50 and HT115::lifespan	c::0	0	c	3.95781	2.02187	1.74687	1.74375	TJ1060		0|1|0			20	18	OP50 and HT115	lifespan			1		0	0		0	22.3135	28.0635	28.0635	5.75	0	5.75							1867	2427	1882	2429	1882	2429	0	152	0
Krypton	20211011_Alex	Krypton_c::1	TJ1060::1-1-10::20::OP50 and HT115::lifespan	c::1	1	c	3.92969	4.17344	1.74687	1.75313	TJ1060		1|0|0			20	18	OP50 and HT115	lifespan			1		0	0		0	16.5635	18.8969	18.8969	2.33333	0	2.33333							4602	3430	4683	3359	4683	3359	0	1	0
Krypton	20211011_Alex	Krypton_c::1	TJ1060::1-1-10::20::OP50 and HT115::lifespan	c::1	1	c	3.92969	4.17344	1.74687	1.75313	TJ1060		1|0|0			20	18	OP50 and HT115	lifespan			1		0	0		0	11.9802	25.1469	25.1469	13.1667	0	13.1667							884	1814	848	1854	848	1854	0	20	0
Krypton	20211011_Alex	Krypton_c::1	TJ1060::1-1-10::20::OP50 and HT115::lifespan	c::1	1	c	3.92969	4.17344	1.74687	1.75313	TJ1060		1|0|0			20	18	OP50 and HT115	lifespan			1		0	0		0	11.6469	22.5635	22.5635	10.9167	0	10.9167							3738	1767	3714	1785	3714	1785	0	29	0
Krypton	20211011_Alex	Krypton_c::1	TJ1060::1-1-10::20::OP50 and HT115::lifespan	c::1	1	c	3.92969	4.17344	1.74687	1.75313	TJ1060		1|0|0			20	18	OP50 and HT115	lifespan			1		0	0		0	17.2302	26.6469	26.6469	9.41667	0	9.41667							2164	3410	2174	3402	2174	3402	0	30	0
Krypton	20211011_Alex	Krypton_c::1	TJ1060::1-1-10::20::OP50 and HT115::lifespan	c::1	1	c	3.92969	4.17344	1.74687	1.75313	TJ1060		1|0|0			20	18	OP50 and HT115	lifespan			1		0	0		0	17.5635	17.6469	17.6469	0.0833333	0	0.0833333							4604	2505	4604	2505	4604	2505	0	34	0
Krypton	20211011_Alex	Krypton_c::1	TJ1060::1-1-10::20::OP50 and HT115::lifespan	c::1	1	c	3.92969	4.17344	1.74687	1.75313	TJ1060		1|0|0			20	18	OP50 and HT115	lifespan			1		0	0		0	22.6469	22.7302	22.7302	0.0833333	0	0.0833333							2273	1508	2273	1508	2273	1508	0	36	0
Krypton	20211011_Alex	Krypton_c::1	TJ1060::1-1-10::20::OP50 and HT115::lifespan	c::1	1	c	3.92969	4.17344	1.74687	1.75313	TJ1060		1|0|0			20	18	OP50 and HT115	lifespan			1		0	0		0	19.3135	19.3969	19.3969	0.0833333	0	0.0833333							1091	2780	1091	2780	1091	2780	0	39	0
Krypton	20211011_Alex	Krypton_c::1	TJ1060::1-1-10::20::OP50 and HT115::lifespan	c::1	1	c	3.92969	4.17344	1.74687	1.75313	TJ1060		1|0|0			20	18	OP50 and HT115	lifespan			1		0	0		0	19.0635	26.0635	26.0635	7	0	7							1622	1247	1662	1257	1662	1257	0	42	0
Krypton	20211011_Alex	Krypton_c::1	TJ1060::1-1-10::20::OP50 and HT115::lifespan	c::1	1	c	3.92969	4.17344	1.74687	1.75313	TJ1060		1|0|0			20	18	OP50 and HT115	lifespan			1		0	0		0	15.7302	24.5635	24.5635	8.83333	0	8.83333							3747	1235	3746	1180	3746	1180	0	43	0
Krypton	20211011_Alex	Krypton_c::1	TJ1060::1-1-10::20::OP50 and HT115::lifespan	c::1	1	c	3.92969	4.17344	1.74687	1.75313	TJ1060		1|0|0			20	18	OP50 and HT115	lifespan			1		0	0		0	16.4802	22.1469	22.1469	5.66667	0	5.66667							2022	883	2026	824	2026	824	0	46	0
Krypton	20211011_Alex	Krypton_c::1	TJ1060::1-1-10::20::OP50 and HT115::lifespan	c::1	1	c	3.92969	4.17344	1.74687	1.75313	TJ1060		1|0|0			20	18	OP50 and HT115	lifespan			1		0	0		0	10.0635												1575	2347					1	58	0
Krypton	20211011_Alex	Krypton_c::1	TJ1060::1-1-10::20::OP50 and HT115::lifespan	c::1	1	c	3.92969	4.17344	1.74687	1.75313	TJ1060		1|0|0			20	18	OP50 and HT115	lifespan			1		0	0		0	14.9802	18.8969	18.8969	3.91667	0	3.91667							2511	3562	2509	3559	2509	3559	0	68	0
Krypton	20211011_Alex	Krypton_c::1	TJ1060::1-1-10::20::OP50 and HT115::lifespan	c::1	1	c	3.92969	4.17344	1.74687	1.75313	TJ1060		1|0|0			20	18	OP50 and HT115	lifespan			1		0	0		0	10.2302												4157	4181					1	76	0
Krypton	20211011_Alex	Krypton_c::1	TJ1060::1-1-10::20::OP50 and HT115::lifespan	c::1	1	c	3.92969	4.17344	1.74687	1.75313	TJ1060		1|0|0			20	18	OP50 and HT115	lifespan			1		0	0		0	9.56354	16.8135	16.8135	7.25	0	7.25							1841	1424	1852	1468	1852	1468	0	80	0
Krypton	20211011_Alex	Krypton_c::1	TJ1060::1-1-10::20::OP50 and HT115::lifespan	c::1	1	c	3.92969	4.17344	1.74687	1.75313	TJ1060		1|0|0			20	18	OP50 and HT115	lifespan			1		0	0		0	9.64687												3072	1309					1	83	0
Krypton	20211011_Alex	Krypton_c::1	TJ1060::1-1-10::20::OP50 and HT115::lifespan	c::1	1	c	3.92969	4.17344	1.74687	1.75313	TJ1060		1|0|0			20	18	OP50 and HT115	lifespan			1		0	0		0	9.14687	12.4802	12.4802	3.33333	0	3.33333							546	1652	524	1646	524	1646	0	84	0
Krypton	20211011_Alex	Krypton_c::1	TJ1060::1-1-10::20::OP50 and HT115::lifespan	c::1	1	c	3.92969	4.17344	1.74687	1.75313	TJ1060		1|0|0			20	18	OP50 and HT115	lifespan			1		0	0		0	9.39687												2510	1225					1	89	0
Krypton	20211011_Alex	Krypton_c::1	TJ1060::1-1-10::20::OP50 and HT115::lifespan	c::1	1	c	3.92969	4.17344	1.74687	1.75313	TJ1060		1|0|0			20	18	OP50 and HT115	lifespan			1		0	0		0	13.2302												1798	2311					1	90	0
Krypton	20211011_Alex	Krypton_c::1	TJ1060::1-1-10::20::OP50 and HT115::lifespan	c::1	1	c	3.92969	4.17344	1.74687	1.75313	TJ1060		1|0|0			20	18	OP50 and HT115	lifespan			1		0	0		0	11.2302	15.4802		4.25									1849	2536	1806	2571			1	91	0
Krypton	20211011_Alex	Krypton_c::1	TJ1060::1-1-10::20::OP50 and HT115::lifespan	c::1	1	c	3.92969	4.17344	1.74687	1.75313	TJ1060		1|0|0			20	18	OP50 and HT115	lifespan			1		0	0		0	9.06354												2103	2083					1	92	0
Krypton	20211011_Alex	Krypton_c::1	TJ1060::1-1-10::20::OP50 and HT115::lifespan	c::1	1	c	3.92969	4.17344	1.74687	1.75313	TJ1060		1|0|0			20	18	OP50 and HT115	lifespan			1		0	0		0	12.8969												1237	2653					1	94	0
Krypton	20211011_Alex	Krypton_c::1	TJ1060::1-1-10::20::OP50 and HT115::lifespan	c::1	1	c	3.92969	4.17344	1.74687	1.75313	TJ1060		1|0|0			20	18	OP50 and HT115	lifespan			1		0	0		0	12.5635	16.3135	16.3135	3.75	0	3.75							3093	1578	3097	1580	3097	1580	0	96	0
Krypton	20211011_Alex	Krypton_c::1	TJ1060::1-1-10::20::OP50 and HT115::lifespan	c::1	1	c	3.92969	4.17344	1.74687	1.75313	TJ1060		1|0|0			20	18	OP50 and HT115	lifespan			1		0	0		0	9.64687												2230	2985					1	97	0
Krypton	20211011_Alex	Krypton_c::1	TJ1060::1-1-10::20::OP50 and HT115::lifespan	c::1	1	c	3.92969	4.17344	1.74687	1.75313	TJ1060		1|0|0			20	18	OP50 and HT115	lifespan			1		0	0		0	11.5635	16.5635	16.5635	5	0	5							2762	778	2810	797	2810	797	0	103	0
Krypton	20211011_Alex	Krypton_c::1	TJ1060::1-1-10::20::OP50 and HT115::lifespan	c::1	1	c	3.92969	4.17344	1.74687	1.75313	TJ1060		1|0|0			20	18	OP50 and HT115	lifespan			1		0	0		0	11.0635	13.4802	13.4802	2.41667	0	2.41667							4951	4158	4848	4214	4848	4214	0	105	0
Krypton	20211011_Alex	Krypton_c::1	TJ1060::1-1-10::20::OP50 and HT115::lifespan	c::1	1	c	3.92969	4.17344	1.74687	1.75313	TJ1060		1|0|0			20	18	OP50 and HT115	lifespan			1		0	0		0	9.64687												2599	1195					1	107	0
Krypton	20211011_Alex	Krypton_c::1	TJ1060::1-1-10::20::OP50 and HT115::lifespan	c::1	1	c	3.92969	4.17344	1.74687	1.75313	TJ1060		1|0|0			20	18	OP50 and HT115	lifespan			1		0	0		0	10.9802												3436	4510					1	112	0
Krypton	20211011_Alex	Krypton_c::1	TJ1060::1-1-10::20::OP50 and HT115::lifespan	c::1	1	c	3.92969	4.17344	1.74687	1.75313	TJ1060		1|0|0			20	18	OP50 and HT115	lifespan			1		0	0		0	9.89687	13.6469	13.6469	3.75	0	3.75							2095	919	2078	979	2078	979	0	120	0
Krypton	20211011_Alex	Krypton_c::1	TJ1060::1-1-10::20::OP50 and HT115::lifespan	c::1	1	c	3.92969	4.17344	1.74687	1.75313	TJ1060		1|0|0			20	18	OP50 and HT115	lifespan			1		0	0		0	8.31354												2824	922					1	122	0
Krypton	20211011_Alex	Krypton_c::1	TJ1060::1-1-10::20::OP50 and HT115::lifespan	c::1	1	c	3.92969	4.17344	1.74687	1.75313	TJ1060		1|0|0			20	18	OP50 and HT115	lifespan			1		0	0		0	9.64687												1617	1475					1	125	0
Krypton	20211011_Alex	Krypton_c::1	TJ1060::1-1-10::20::OP50 and HT115::lifespan	c::1	1	c	3.92969	4.17344	1.74687	1.75313	TJ1060		1|0|0			20	18	OP50 and HT115	lifespan			1		0	0		0	10.3969												1221	2781					1	127	0
Krypton	20211011_Alex	Krypton_c::1	TJ1060::1-1-10::20::OP50 and HT115::lifespan	c::1	1	c	3.92969	4.17344	1.74687	1.75313	TJ1060		1|0|0			20	18	OP50 and HT115	lifespan			1		0	0		0	10.2302												2056	902					1	130	0
Krypton	20211011_Alex	Krypton_c::1	TJ1060::1-1-10::20::OP50 and HT115::lifespan	c::1	1	c	3.92969	4.17344	1.74687	1.75313	TJ1060		1|0|0			20	18	OP50 and HT115	lifespan			1		0	0		0	10.1469												1406	904					1	131	0
Krypton	20211011_Alex	Krypton_c::1	TJ1060::1-1-10::20::OP50 and HT115::lifespan	c::1	1	c	3.92969	4.17344	1.74687	1.75313	TJ1060		1|0|0			20	18	OP50 and HT115	lifespan			1		0	0		0	7.56354	12.4802	12.4802	4.91667	0	4.91667							2721	3910	2726	3931	2726	3931	0	160	0
Krypton	20211011_Alex	Krypton_c::1	TJ1060::1-1-10::20::OP50 and HT115::lifespan	c::1	1	c	3.92969	4.17344	1.74687	1.75313	TJ1060		1|0|0			20	18	OP50 and HT115	lifespan			1		0	0		0	7.98021												2925	1220					1	161	0
Krypton	20211011_Alex	Krypton_c::1	TJ1060::1-1-10::20::OP50 and HT115::lifespan	c::1	1	c	3.92969	4.17344	1.74687	1.75313	TJ1060		1|0|0			20	18	OP50 and HT115	lifespan			1		0	0		0	8.48021												2116	1251					1	196	0
Krypton	20211011_Alex	Krypton_c::1	TJ1060::1-1-10::20::OP50 and HT115::lifespan	c::1	1	c	3.92969	4.17344	1.74687	1.75313	TJ1060		1|0|0			20	18	OP50 and HT115	lifespan			1		0	0		0	9.73021												1762	2614					1	206	0
Krypton	20211011_Alex	Krypton_c::1	TJ1060::1-1-10::20::OP50 and HT115::lifespan	c::1	1	c	3.92969	4.17344	1.74687	1.75313	TJ1060		1|0|0			20	18	OP50 and HT115	lifespan			1		0	0		0	15.0635	22.7302	22.7302	7.66667	0	7.66667							2584	1835	2617	1784	2617	1784	0	253	0
Krypton	20211011_Alex	Krypton_c::1	TJ1060::1-1-10::20::OP50 and HT115::lifespan	c::1	1	c	3.92969	4.17344	1.74687	1.75313	TJ1060		1|0|0			20	18	OP50 and HT115	lifespan			1		0	0		0	10.6469	29.8135	29.8135	19.1667	0	19.1667							2679	1934	2618	1778	2618	1778	0	258	0
Krypton	20211011_Alex	Krypton_c::1	TJ1060::1-1-10::20::OP50 and HT115::lifespan	c::1	1	c	3.92969	4.17344	1.74687	1.75313	TJ1060		1|0|0			20	18	OP50 and HT115	lifespan			1		0	0		0	8.31354												4592	2464					1	266	0
Krypton	20211011_Alex	Krypton_c::1	TJ1060::1-1-10::20::OP50 and HT115::lifespan	c::1	1	c	3.92969	4.17344	1.74687	1.75313	TJ1060		1|0|0			20	18	OP50 and HT115	lifespan			1		0	0		0	15.6469												1100	2783					1	267	0
Krypton	20211011_Alex	Krypton_c::3	TJ1060::1-1-10::20::OP50 and HT115::lifespan	c::3	3	c	4.15469	8.33594	1.74687	1.72188	TJ1060		0|0|0			20	18	OP50 and HT115	lifespan			1		0	0		0	10.8135	14.5635	14.5635	3.75	0	3.75							1859	2754	1806	2727	1806	2727	0	25	0
Krypton	20211011_Alex	Krypton_c::3	TJ1060::1-1-10::20::OP50 and HT115::lifespan	c::3	3	c	4.15469	8.33594	1.74687	1.72188	TJ1060		0|0|0			20	18	OP50 and HT115	lifespan			1		0	0		0	36.9802	37.0635	37.0635	0.0833333	0	0.0833333							1987	4769	1988	4769	1988	4769	0	27	0
Krypton	20211011_Alex	Krypton_c::3	TJ1060::1-1-10::20::OP50 and HT115::lifespan	c::3	3	c	4.15469	8.33594	1.74687	1.72188	TJ1060		0|0|0			20	18	OP50 and HT115	lifespan			1		0	0		0	14.7302	17.8969	17.8969	3.16667	0	3.16667							3027	3288	3040	3327	3040	3327	0	28	0
Krypton	20211011_Alex	Krypton_c::3	TJ1060::1-1-10::20::OP50 and HT115::lifespan	c::3	3	c	4.15469	8.33594	1.74687	1.72188	TJ1060		0|0|0			20	18	OP50 and HT115	lifespan			1		0	0		0	17.1469	26.8969	26.8969	9.75	0	9.75							3167	3281	3144	3301	3144	3301	0	30	0
Krypton	20211011_Alex	Krypton_c::3	TJ1060::1-1-10::20::OP50 and HT115::lifespan	c::3	3	c	4.15469	8.33594	1.74687	1.72188	TJ1060		0|0|0			20	18	OP50 and HT115	lifespan			1		0	0		0	11.8135	22.1469	22.1469	10.3333	0	10.3333							4365	3761	4340	3777	4340	3777	0	34	0
Krypton	20211011_Alex	Krypton_c::3	TJ1060::1-1-10::20::OP50 and HT115::lifespan	c::3	3	c	4.15469	8.33594	1.74687	1.72188	TJ1060		0|0|0			20	18	OP50 and HT115	lifespan			1		0	0		0	28.9802	29.0635	29.0635	0.0833333	0	0.0833333							2708	4313	2708	4313	2708	4313	0	35	0
Krypton	20211011_Alex	Krypton_c::3	TJ1060::1-1-10::20::OP50 and HT115::lifespan	c::3	3	c	4.15469	8.33594	1.74687	1.72188	TJ1060		0|0|0			20	18	OP50 and HT115	lifespan			1		0	0		0	25.9802	26.0635	26.0635	0.0833333	0	0.0833333							4181	2049	4181	2049	4181	2049	0	36	0
Krypton	20211011_Alex	Krypton_c::3	TJ1060::1-1-10::20::OP50 and HT115::lifespan	c::3	3	c	4.15469	8.33594	1.74687	1.72188	TJ1060		0|0|0			20	18	OP50 and HT115	lifespan			1		0	0		0	22.3969	22.4802	22.4802	0.0833333	0	0.0833333							3664	4366	3664	4366	3664	4366	0	42	0
Krypton	20211011_Alex	Krypton_c::3	TJ1060::1-1-10::20::OP50 and HT115::lifespan	c::3	3	c	4.15469	8.33594	1.74687	1.72188	TJ1060		0|0|0			20	18	OP50 and HT115	lifespan			1		0	0		0	22.4802	22.5635	22.5635	0.0833333	0	0.0833333							3444	3268	3444	3268	3444	3268	0	43	0
Krypton	20211011_Alex	Krypton_c::3	TJ1060::1-1-10::20::OP50 and HT115::lifespan	c::3	3	c	4.15469	8.33594	1.74687	1.72188	TJ1060		0|0|0			20	18	OP50 and HT115	lifespan			1		0	0		0	21.7302	22.1469	22.1469	0.416667	0	0.416667							3559	1076	3559	1077	3559	1077	0	44	0
Krypton	20211011_Alex	Krypton_c::3	TJ1060::1-1-10::20::OP50 and HT115::lifespan	c::3	3	c	4.15469	8.33594	1.74687	1.72188	TJ1060		0|0|0			20	18	OP50 and HT115	lifespan			1		0	0		0	12.7302	15.0635	15.0635	2.33333	0	2.33333							1540	2822	1543	2819	1543	2819	0	47	0
Krypton	20211011_Alex	Krypton_c::3	TJ1060::1-1-10::20::OP50 and HT115::lifespan	c::3	3	c	4.15469	8.33594	1.74687	1.72188	TJ1060		0|0|0			20	18	OP50 and HT115	lifespan			1		0	0		0	17.7302	17.8135	17.8135	0.0833333	0	0.0833333							3926	1514	3925	1513	3925	1513	0	52	0
Krypton	20211011_Alex	Krypton_c::3	TJ1060::1-1-10::20::OP50 and HT115::lifespan	c::3	3	c	4.15469	8.33594	1.74687	1.72188	TJ1060		0|0|0			20	18	OP50 and HT115	lifespan			1		0	0		0	15.4802	15.5635	15.5635	0.0833333	0	0.0833333							4229	2514	4229	2514	4229	2514	0	54	0
Krypton	20211011_Alex	Krypton_c::3	TJ1060::1-1-10::20::OP50 and HT115::lifespan	c::3	3	c	4.15469	8.33594	1.74687	1.72188	TJ1060		0|0|0			20	18	OP50 and HT115	lifespan			1		0	0		0	16.3135	17.3135	18.7302	1	1.41667	2.41667							4873	4189	4892	4167	4893	4169	0	56	0
Krypton	20211011_Alex	Krypton_c::3	TJ1060::1-1-10::20::OP50 and HT115::lifespan	c::3	3	c	4.15469	8.33594	1.74687	1.72188	TJ1060		0|0|0			20	18	OP50 and HT115	lifespan			1		0	0		0	10.5635	14.3135	14.3135	3.75	0	3.75							3969	789	3951	815	3951	815	0	70	0
Krypton	20211011_Alex	Krypton_c::3	TJ1060::1-1-10::20::OP50 and HT115::lifespan	c::3	3	c	4.15469	8.33594	1.74687	1.72188	TJ1060		0|0|0			20	18	OP50 and HT115	lifespan			1		0	0		0	9.48021	14.5635	14.5635	5.08333	0	5.08333							4735	1457	4709	1454	4709	1454	0	86	0
Krypton	20211011_Alex	Krypton_c::3	TJ1060::1-1-10::20::OP50 and HT115::lifespan	c::3	3	c	4.15469	8.33594	1.74687	1.72188	TJ1060		0|0|0			20	18	OP50 and HT115	lifespan			1		0	0		0	6.73021												1917	2564					1	92	0
Krypton	20211011_Alex	Krypton_c::3	TJ1060::1-1-10::20::OP50 and HT115::lifespan	c::3	3	c	4.15469	8.33594	1.74687	1.72188	TJ1060		0|0|0			20	18	OP50 and HT115	lifespan			1		0	0		0	6.98021												3519	3513					1	105	0
Krypton	20211011_Alex	Krypton_c::3	TJ1060::1-1-10::20::OP50 and HT115::lifespan	c::3	3	c	4.15469	8.33594	1.74687	1.72188	TJ1060		0|0|0			20	18	OP50 and HT115	lifespan			1		0	0		0	7.06354	16.3135	16.3135	9.25	0	9.25							1984	3438	1981	3481	1981	3481	0	110	0
Krypton	20211011_Alex	Krypton_c::3	TJ1060::1-1-10::20::OP50 and HT115::lifespan	c::3	3	c	4.15469	8.33594	1.74687	1.72188	TJ1060		0|0|0			20	18	OP50 and HT115	lifespan			1		0	0		0	7.31354	10.0635	10.0635	2.75	0	2.75							2406	1710	2422	1696	2422	1696	0	130	0
Krypton	20211011_Alex	Krypton_c::3	TJ1060::1-1-10::20::OP50 and HT115::lifespan	c::3	3	c	4.15469	8.33594	1.74687	1.72188	TJ1060		0|0|0			20	18	OP50 and HT115	lifespan			1		0	0		0	6.89687												1900	4515					1	183	0
Krypton	20211011_Alex	Krypton_c::3	TJ1060::1-1-10::20::OP50 and HT115::lifespan	c::3	3	c	4.15469	8.33594	1.74687	1.72188	TJ1060		0|0|0			20	18	OP50 and HT115	lifespan			1		0	0		0	6.89687	10.5635	10.5635	3.66667	0	3.66667							2733	2304	2747	2267	2747	2267	0	212	0
Krypton	20211011_Alex	Krypton_c::3	TJ1060::1-1-10::20::OP50 and HT115::lifespan	c::3	3	c	4.15469	8.33594	1.74687	1.72188	TJ1060		0|0|0			20	18	OP50 and HT115	lifespan			1		0	0		0	14.2302	17.2302	17.2302	3	0	3							750	4021	750	4021	750	4021	0	229	0
Krypton	20211011_Alex	Krypton_c::3	TJ1060::1-1-10::20::OP50 and HT115::lifespan	c::3	3	c	4.15469	8.33594	1.74687	1.72188	TJ1060		0|0|0			20	18	OP50 and HT115	lifespan			1		0	0		0	9.64687												3242	2997					1	242	0
Krypton	20211011_Alex	Krypton_c::3	TJ1060::1-1-10::20::OP50 and HT115::lifespan	c::3	3	c	4.15469	8.33594	1.74687	1.72188	TJ1060		0|0|0			20	18	OP50 and HT115	lifespan			1		0	0		0	11.3969												3665	4368					1	245	0
Krypton	20211011_Alex	Krypton_c::3	TJ1060::1-1-10::20::OP50 and HT115::lifespan	c::3	3	c	4.15469	8.33594	1.74687	1.72188	TJ1060		0|0|0			20	18	OP50 and HT115	lifespan			1		0	0		0	20.3969												3559	1077					1	246	0
Krypton	20211011_Alex	Krypton_c::3	TJ1060::1-1-10::20::OP50 and HT115::lifespan	c::3	3	c	4.15469	8.33594	1.74687	1.72188	TJ1060		0|0|0			20	18	OP50 and HT115	lifespan			1		0	0		0	11.3135												3926	1487					1	248	0
Krypton	20211011_Alex	Krypton_a::0	TJ1060::1-1-10::20::OP50 and HT115::lifespan	a::0	0	a	0.979687	2.0125	1.74687	1.74375	TJ1060		0|1|0			20	18	OP50 and HT115	lifespan			1		0	0		0	31.0219	31.1885	31.1885	0.166667	0	0.166667							2849	2220	2849	2220	2849	2220	0	5	0
Krypton	20211011_Alex	Krypton_a::0	TJ1060::1-1-10::20::OP50 and HT115::lifespan	a::0	0	a	0.979687	2.0125	1.74687	1.74375	TJ1060		0|1|0			20	18	OP50 and HT115	lifespan			1		0	0		0	8.60521	23.0219	23.0219	14.4167	0	14.4167							3252	4679	3242	4676	3242	4676	0	7	0
Krypton	20211011_Alex	Krypton_a::0	TJ1060::1-1-10::20::OP50 and HT115::lifespan	a::0	0	a	0.979687	2.0125	1.74687	1.74375	TJ1060		0|1|0			20	18	OP50 and HT115	lifespan			1		0	0		0	14.5219	17.6052	17.6052	3.08333	0	3.08333							2209	2075	2213	2074	2213	2074	0	14	0
Krypton	20211011_Alex	Krypton_a::0	TJ1060::1-1-10::20::OP50 and HT115::lifespan	a::0	0	a	0.979687	2.0125	1.74687	1.74375	TJ1060		0|1|0			20	18	OP50 and HT115	lifespan			1		0	0		0	14.4385	23.9385	23.9385	9.5	0	9.5							1454	4363	1496	4378	1496	4378	0	18	0
Krypton	20211011_Alex	Krypton_a::0	TJ1060::1-1-10::20::OP50 and HT115::lifespan	a::0	0	a	0.979687	2.0125	1.74687	1.74375	TJ1060		0|1|0			20	18	OP50 and HT115	lifespan			1		0	0		0	31.2719	31.3552	31.3552	0.0833333	0	0.0833333							3209	2719	3209	2719	3209	2719	0	25	0
Krypton	20211011_Alex	Krypton_a::0	TJ1060::1-1-10::20::OP50 and HT115::lifespan	a::0	0	a	0.979687	2.0125	1.74687	1.74375	TJ1060		0|1|0			20	18	OP50 and HT115	lifespan			1		0	0		0	44.5219	44.6052	44.6052	0.0833333	0	0.0833333							1985	1551	1985	1553	1985	1553	0	32	0
Krypton	20211011_Alex	Krypton_a::0	TJ1060::1-1-10::20::OP50 and HT115::lifespan	a::0	0	a	0.979687	2.0125	1.74687	1.74375	TJ1060		0|1|0			20	18	OP50 and HT115	lifespan			1		0	0		0	19.8552	22.4385	22.4385	2.58333	0	2.58333							1802	3023	1801	3027	1801	3027	0	37	0
Krypton	20211011_Alex	Krypton_a::0	TJ1060::1-1-10::20::OP50 and HT115::lifespan	a::0	0	a	0.979687	2.0125	1.74687	1.74375	TJ1060		0|1|0			20	18	OP50 and HT115	lifespan			1		0	0		0	16.1052	25.3552	25.3552	9.25	0	9.25							4047	2855	4037	2859	4037	2859	0	40	0
Krypton	20211011_Alex	Krypton_a::0	TJ1060::1-1-10::20::OP50 and HT115::lifespan	a::0	0	a	0.979687	2.0125	1.74687	1.74375	TJ1060		0|1|0			20	18	OP50 and HT115	lifespan			1		0	0		0	9.93854	18.1052	18.1052	8.16667	0	8.16667							4848	3510	4843	3492	4843	3492	0	44	0
Krypton	20211011_Alex	Krypton_a::0	TJ1060::1-1-10::20::OP50 and HT115::lifespan	a::0	0	a	0.979687	2.0125	1.74687	1.74375	TJ1060		0|1|0			20	18	OP50 and HT115	lifespan			1		0	0		0	7.52187	13.8552	13.8552	6.33333	0	6.33333							3662	3225	3667	3192	3667	3192	0	50	0
Krypton	20211011_Alex	Krypton_a::0	TJ1060::1-1-10::20::OP50 and HT115::lifespan	a::0	0	a	0.979687	2.0125	1.74687	1.74375	TJ1060		0|1|0			20	18	OP50 and HT115	lifespan			1		0	0		0	17.3552	27.4385	27.4385	10.0833	0	10.0833							1382	3393	1390	3390	1390	3390	0	52	0
Krypton	20211011_Alex	Krypton_a::0	TJ1060::1-1-10::20::OP50 and HT115::lifespan	a::0	0	a	0.979687	2.0125	1.74687	1.74375	TJ1060		0|1|0			20	18	OP50 and HT115	lifespan			1		0	0		0	19.0219	23.4385	23.4385	4.41667	0	4.41667							3586	2881	3645	2927	3645	2927	0	54	0
Krypton	20211011_Alex	Krypton_a::0	TJ1060::1-1-10::20::OP50 and HT115::lifespan	a::0	0	a	0.979687	2.0125	1.74687	1.74375	TJ1060		0|1|0			20	18	OP50 and HT115	lifespan			1		0	0		0	26.6885	26.7719	26.7719	0.0833333	0	0.0833333							2408	3869	2408	3869	2408	3869	0	55	0
Krypton	20211011_Alex	Krypton_a::0	TJ1060::1-1-10::20::OP50 and HT115::lifespan	a::0	0	a	0.979687	2.0125	1.74687	1.74375	TJ1060		0|1|0			20	18	OP50 and HT115	lifespan			1		0	0		0	15.4385	25.1885	25.1885	9.75	0	9.75							4290	2385	4284	2395	4284	2395	0	61	0
Krypton	20211011_Alex	Krypton_a::0	TJ1060::1-1-10::20::OP50 and HT115::lifespan	a::0	0	a	0.979687	2.0125	1.74687	1.74375	TJ1060		0|1|0			20	18	OP50 and HT115	lifespan			1		0	0		0	12.8552	16.9385	16.9385	4.08333	0	4.08333							3202	1382	3204	1397	3204	1397	0	63	0
Krypton	20211011_Alex	Krypton_a::0	TJ1060::1-1-10::20::OP50 and HT115::lifespan	a::0	0	a	0.979687	2.0125	1.74687	1.74375	TJ1060		0|1|0			20	18	OP50 and HT115	lifespan			1		0	0		0	18.8552	22.9385	22.9385	4.08333	0	4.08333							1666	777	1680	762	1680	762	0	67	0
Krypton	20211011_Alex	Krypton_a::0	TJ1060::1-1-10::20::OP50 and HT115::lifespan	a::0	0	a	0.979687	2.0125	1.74687	1.74375	TJ1060		0|1|0			20	18	OP50 and HT115	lifespan			1		0	0		0	13.2719	22.3552	22.3552	9.08333	0	9.08333							2000	3565	2022	3484	2022	3484	0	69	0
Krypton	20211011_Alex	Krypton_a::0	TJ1060::1-1-10::20::OP50 and HT115::lifespan	a::0	0	a	0.979687	2.0125	1.74687	1.74375	TJ1060		0|1|0			20	18	OP50 and HT115	lifespan			1		0	0		0	15.7719												3677	2384					1	80	0
Krypton	20211011_Alex	Krypton_a::0	TJ1060::1-1-10::20::OP50 and HT115::lifespan	a::0	0	a	0.979687	2.0125	1.74687	1.74375	TJ1060		0|1|0			20	18	OP50 and HT115	lifespan			1		0	0		0	14.0219												4250	3641					1	95	0
Krypton	20211011_Alex	Krypton_a::0	TJ1060::1-1-10::20::OP50 and HT115::lifespan	a::0	0	a	0.979687	2.0125	1.74687	1.74375	TJ1060		0|1|0			20	18	OP50 and HT115	lifespan			1		0	0		0	15.1885	17.6052	17.6052	2.41667	0	2.41667							2160	2161	2162	2158	2162	2158	0	96	0
Krypton	20211011_Alex	Krypton_a::0	TJ1060::1-1-10::20::OP50 and HT115::lifespan	a::0	0	a	0.979687	2.0125	1.74687	1.74375	TJ1060		0|1|0			20	18	OP50 and HT115	lifespan			1		0	0		0	13.4385												3658	2349					1	113	0
Krypton	20211011_Alex	Krypton_a::0	TJ1060::1-1-10::20::OP50 and HT115::lifespan	a::0	0	a	0.979687	2.0125	1.74687	1.74375	TJ1060		0|1|0			20	18	OP50 and HT115	lifespan			1		0	0		0	10.8552	19.0219	19.0219	8.16667	0	8.16667							3730	1588	3825	1561	3825	1561	0	116	0
Krypton	20211011_Alex	Krypton_a::0	TJ1060::1-1-10::20::OP50 and HT115::lifespan	a::0	0	a	0.979687	2.0125	1.74687	1.74375	TJ1060		0|1|0			20	18	OP50 and HT115	lifespan			1		0	0		0	8.10521												2090	2573					1	118	0
Krypton	20211011_Alex	Krypton_a::0	TJ1060::1-1-10::20::OP50 and HT115::lifespan	a::0	0	a	0.979687	2.0125	1.74687	1.74375	TJ1060		0|1|0			20	18	OP50 and HT115	lifespan			1		0	0		0	13.1885												4257	2311					1	123	0
Krypton	20211011_Alex	Krypton_a::0	TJ1060::1-1-10::20::OP50 and HT115::lifespan	a::0	0	a	0.979687	2.0125	1.74687	1.74375	TJ1060		0|1|0			20	18	OP50 and HT115	lifespan			1		0	0		0	11.6052												1924	3368					1	124	0
Krypton	20211011_Alex	Krypton_a::0	TJ1060::1-1-10::20::OP50 and HT115::lifespan	a::0	0	a	0.979687	2.0125	1.74687	1.74375	TJ1060		0|1|0			20	18	OP50 and HT115	lifespan			1		0	0		0	9.68854	18.2719	18.2719	8.58333	0	8.58333							2845	4827	2863	4818	2863	4818	0	131	0
Krypton	20211011_Alex	Krypton_a::0	TJ1060::1-1-10::20::OP50 and HT115::lifespan	a::0	0	a	0.979687	2.0125	1.74687	1.74375	TJ1060		0|1|0			20	18	OP50 and HT115	lifespan			1		0	0		0	11.9385												3757	1437					1	138	0
Krypton	20211011_Alex	Krypton_a::0	TJ1060::1-1-10::20::OP50 and HT115::lifespan	a::0	0	a	0.979687	2.0125	1.74687	1.74375	TJ1060		0|1|0			20	18	OP50 and HT115	lifespan			1		0	0		0	11.1885												4074	3288					1	156	0
Krypton	20211011_Alex	Krypton_a::0	TJ1060::1-1-10::20::OP50 and HT115::lifespan	a::0	0	a	0.979687	2.0125	1.74687	1.74375	TJ1060		0|1|0			20	18	OP50 and HT115	lifespan			1		0	0		0	9.18854	12.0219	12.0219	2.83333	0	2.83333							733	3419	736	3418	736	3418	0	182	0
Krypton	20211011_Alex	Krypton_a::0	TJ1060::1-1-10::20::OP50 and HT115::lifespan	a::0	0	a	0.979687	2.0125	1.74687	1.74375	TJ1060		0|1|0			20	18	OP50 and HT115	lifespan			1		0	0		0	8.77187												3750	3579					1	187	0
Krypton	20211011_Alex	Krypton_a::0	TJ1060::1-1-10::20::OP50 and HT115::lifespan	a::0	0	a	0.979687	2.0125	1.74687	1.74375	TJ1060		0|1|0			20	18	OP50 and HT115	lifespan			1		0	0		0	9.27187												1997	3704					1	221	0
Krypton	20211011_Alex	Krypton_a::0	TJ1060::1-1-10::20::OP50 and HT115::lifespan	a::0	0	a	0.979687	2.0125	1.74687	1.74375	TJ1060		0|1|0			20	18	OP50 and HT115	lifespan			1		0	0		0	10.1052												2140	1282					1	237	0
Krypton	20211011_Alex	Krypton_a::0	TJ1060::1-1-10::20::OP50 and HT115::lifespan	a::0	0	a	0.979687	2.0125	1.74687	1.74375	TJ1060		0|1|0			20	18	OP50 and HT115	lifespan			1		0	0		0	11.1885												4164	3315					1	239	0
Krypton	20211011_Alex	Krypton_a::0	TJ1060::1-1-10::20::OP50 and HT115::lifespan	a::0	0	a	0.979687	2.0125	1.74687	1.74375	TJ1060		0|1|0			20	18	OP50 and HT115	lifespan			1		0	0		0	12.1885												3317	3950					1	249	0
Krypton	20211011_Alex	Krypton_a::0	TJ1060::1-1-10::20::OP50 and HT115::lifespan	a::0	0	a	0.979687	2.0125	1.74687	1.74375	TJ1060		0|1|0			20	18	OP50 and HT115	lifespan			1		0	0		0	11.9385	21.1885	21.1885	9.25	0	9.25							3101	865	3109	863	3109	863	0	261	0
Krypton	20211011_Alex	Krypton_a::0	TJ1060::1-1-10::20::OP50 and HT115::lifespan	a::0	0	a	0.979687	2.0125	1.74687	1.74375	TJ1060		0|1|0			20	18	OP50 and HT115	lifespan			1		0	0		0	14.3552	26.1052	26.1052	11.75	0	11.75							3376	3880	3382	3871	3382	3871	0	262	0
Krypton	20211011_Alex	Krypton_a::0	TJ1060::1-1-10::20::OP50 and HT115::lifespan	a::0	0	a	0.979687	2.0125	1.74687	1.74375	TJ1060		0|1|0			20	18	OP50 and HT115	lifespan			1		0	0		0	13.6052	27.4385	27.4385	13.8333	0	13.8333							2537	1980	2530	1961	2530	1961	0	270	0
Krypton	20211011_Alex	Krypton_a::0	TJ1060::1-1-10::20::OP50 and HT115::lifespan	a::0	0	a	0.979687	2.0125	1.74687	1.74375	TJ1060		0|1|0			20	18	OP50 and HT115	lifespan			1		0	0		0	9.02187	17.0219	17.0219	8	0	8							3032	4744	2937	4820	2937	4820	0	280	0
Krypton	20211011_Alex	Krypton_a::0	TJ1060::1-1-10::20::OP50 and HT115::lifespan	a::0	0	a	0.979687	2.0125	1.74687	1.74375	TJ1060		0|1|0			20	18	OP50 and HT115	lifespan			1		0	0		0	7.60521	20.1052	20.1052	12.5	0	12.5							3175	1192	3211	1049	3211	1049	0	287	0
Krypton	20211011_Alex	Krypton_a::0	TJ1060::1-1-10::20::OP50 and HT115::lifespan	a::0	0	a	0.979687	2.0125	1.74687	1.74375	TJ1060		0|1|0			20	18	OP50 and HT115	lifespan			1		0	0		0	16.6052												1640	3495					1	297	0
Krypton	20211011_Alex	Krypton_a::0	TJ1060::1-1-10::20::OP50 and HT115::lifespan	a::0	0	a	0.979687	2.0125	1.74687	1.74375	TJ1060		0|1|0			20	18	OP50 and HT115	lifespan			1		0	0		0	17.2719												3724	2343					1	311	0
Krypton	20211011_Alex	Krypton_a::0	TJ1060::1-1-10::20::OP50 and HT115::lifespan	a::0	0	a	0.979687	2.0125	1.74687	1.74375	TJ1060		0|1|0			20	18	OP50 and HT115	lifespan			1		0	0		0	13.6052												2139	2206					1	319	0
Krypton	20211011_Alex	Krypton_a::1	TJ1060::1-1-10::20::OP50 and HT115::lifespan	a::1	1	a	1.01719	4.23281	1.74687	1.74687	TJ1060		1|0|0			20	18	OP50 and HT115	lifespan			1		0	0		0	11.4385	15.5219	15.5219	4.08333	0	4.08333							2783	3057	2802	3056	2802	3056	0	5	0
Krypton	20211011_Alex	Krypton_a::1	TJ1060::1-1-10::20::OP50 and HT115::lifespan	a::1	1	a	1.01719	4.23281	1.74687	1.74687	TJ1060		1|0|0			20	18	OP50 and HT115	lifespan			1		0	0		0	16.7719	33.7719	33.7719	17	0	17							3283	97	3295	94	3295	94	0	14	0
Krypton	20211011_Alex	Krypton_a::1	TJ1060::1-1-10::20::OP50 and HT115::lifespan	a::1	1	a	1.01719	4.23281	1.74687	1.74687	TJ1060		1|0|0			20	18	OP50 and HT115	lifespan			1		0	0		0	33.0219	33.5219	33.5219	0.5	0	0.5							1840	214	1840	214	1840	214	0	15	0
Krypton	20211011_Alex	Krypton_a::1	TJ1060::1-1-10::20::OP50 and HT115::lifespan	a::1	1	a	1.01719	4.23281	1.74687	1.74687	TJ1060		1|0|0			20	18	OP50 and HT115	lifespan			1		0	0		0	15.1052	17.6052	17.6052	2.5	0	2.5							3969	274	3883	274	3883	274	0	24	0
Krypton	20211011_Alex	Krypton_a::1	TJ1060::1-1-10::20::OP50 and HT115::lifespan	a::1	1	a	1.01719	4.23281	1.74687	1.74687	TJ1060		1|0|0			20	18	OP50 and HT115	lifespan			1		0	0		0	18.1885	22.2719	22.2719	4.08333	0	4.08333							4189	668	4198	670	4198	670	0	27	0
Krypton	20211011_Alex	Krypton_a::1	TJ1060::1-1-10::20::OP50 and HT115::lifespan	a::1	1	a	1.01719	4.23281	1.74687	1.74687	TJ1060		1|0|0			20	18	OP50 and HT115	lifespan			1		0	0		0	22.1885	22.2719	22.2719	0.0833333	0	0.0833333							2144	732	2145	732	2145	732	0	31	0
Krypton	20211011_Alex	Krypton_a::1	TJ1060::1-1-10::20::OP50 and HT115::lifespan	a::1	1	a	1.01719	4.23281	1.74687	1.74687	TJ1060		1|0|0			20	18	OP50 and HT115	lifespan			1		0	0		0	17.5219	19.0219	19.0219	1.5	0	1.5							3550	2730	3582	2687	3582	2687	0	34	0
Krypton	20211011_Alex	Krypton_a::1	TJ1060::1-1-10::20::OP50 and HT115::lifespan	a::1	1	a	1.01719	4.23281	1.74687	1.74687	TJ1060		1|0|0			20	18	OP50 and HT115	lifespan			1		0	0		0	16.2719	22.1885	22.1885	5.91667	0	5.91667							1715	503	1741	462	1741	462	0	39	0
Krypton	20211011_Alex	Krypton_a::1	TJ1060::1-1-10::20::OP50 and HT115::lifespan	a::1	1	a	1.01719	4.23281	1.74687	1.74687	TJ1060		1|0|0			20	18	OP50 and HT115	lifespan			1		0	0		0	13.6885	17.0219	17.0219	3.33333	0	3.33333							1576	1996	1579	1932	1579	1932	0	44	0
Krypton	20211011_Alex	Krypton_a::1	TJ1060::1-1-10::20::OP50 and HT115::lifespan	a::1	1	a	1.01719	4.23281	1.74687	1.74687	TJ1060		1|0|0			20	18	OP50 and HT115	lifespan			1		0	0		0	8.35521												2742	3084					1	50	0
Krypton	20211011_Alex	Krypton_a::1	TJ1060::1-1-10::20::OP50 and HT115::lifespan	a::1	1	a	1.01719	4.23281	1.74687	1.74687	TJ1060		1|0|0			20	18	OP50 and HT115	lifespan			1		0	0		0	13.0219	16.1052	16.1052	3.08333	0	3.08333							2741	5382	2742	5382	2742	5382	0	51	0
Krypton	20211011_Alex	Krypton_a::1	TJ1060::1-1-10::20::OP50 and HT115::lifespan	a::1	1	a	1.01719	4.23281	1.74687	1.74687	TJ1060		1|0|0			20	18	OP50 and HT115	lifespan			1		0	0		0	7.77187	14.1885	14.1885	6.41667	0	6.41667							3540	1652	3558	1656	3558	1656	0	55	0
Krypton	20211011_Alex	Krypton_a::1	TJ1060::1-1-10::20::OP50 and HT115::lifespan	a::1	1	a	1.01719	4.23281	1.74687	1.74687	TJ1060		1|0|0			20	18	OP50 and HT115	lifespan			1		0	0		0	13.1052	18.6885	18.6885	5.58333	0	5.58333							1582	3624	1564	3584	1564	3584	0	62	0
Krypton	20211011_Alex	Krypton_a::1	TJ1060::1-1-10::20::OP50 and HT115::lifespan	a::1	1	a	1.01719	4.23281	1.74687	1.74687	TJ1060		1|0|0			20	18	OP50 and HT115	lifespan			1		0	0		0	12.0219	17.6052	17.6052	5.58333	0	5.58333							2955	199	2921	186	2921	186	0	65	0
Krypton	20211011_Alex	Krypton_a::1	TJ1060::1-1-10::20::OP50 and HT115::lifespan	a::1	1	a	1.01719	4.23281	1.74687	1.74687	TJ1060		1|0|0			20	18	OP50 and HT115	lifespan			1		0	0		0	10.1052												2679	1607					1	89	0
Krypton	20211011_Alex	Krypton_a::1	TJ1060::1-1-10::20::OP50 and HT115::lifespan	a::1	1	a	1.01719	4.23281	1.74687	1.74687	TJ1060		1|0|0			20	18	OP50 and HT115	lifespan			1		0	0		0	9.02187												3008	492					1	94	0
Krypton	20211011_Alex	Krypton_a::1	TJ1060::1-1-10::20::OP50 and HT115::lifespan	a::1	1	a	1.01719	4.23281	1.74687	1.74687	TJ1060		1|0|0			20	18	OP50 and HT115	lifespan			1		0	0		0	10.4385												1855	2192					1	101	0
Krypton	20211011_Alex	Krypton_a::1	TJ1060::1-1-10::20::OP50 and HT115::lifespan	a::1	1	a	1.01719	4.23281	1.74687	1.74687	TJ1060		1|0|0			20	18	OP50 and HT115	lifespan			1		0	0		0	8.10521												3832	4005					1	109	0
Krypton	20211011_Alex	Krypton_a::1	TJ1060::1-1-10::20::OP50 and HT115::lifespan	a::1	1	a	1.01719	4.23281	1.74687	1.74687	TJ1060		1|0|0			20	18	OP50 and HT115	lifespan			1		0	0		0	7.43854												3082	2798					1	156	0
Krypton	20211011_Alex	Krypton_a::1	TJ1060::1-1-10::20::OP50 and HT115::lifespan	a::1	1	a	1.01719	4.23281	1.74687	1.74687	TJ1060		1|0|0			20	18	OP50 and HT115	lifespan			1		0	0		0	8.60521												759	1757					1	182	0
Krypton	20211011_Alex	Krypton_a::1	TJ1060::1-1-10::20::OP50 and HT115::lifespan	a::1	1	a	1.01719	4.23281	1.74687	1.74687	TJ1060		1|0|0			20	18	OP50 and HT115	lifespan			1		0	0		0	8.68854												2616	711					1	189	0
Krypton	20211011_Alex	Krypton_a::1	TJ1060::1-1-10::20::OP50 and HT115::lifespan	a::1	1	a	1.01719	4.23281	1.74687	1.74687	TJ1060		1|0|0			20	18	OP50 and HT115	lifespan			1		0	0		0	9.93854												4204	3330					1	191	0
Krypton	20211011_Alex	Krypton_a::1	TJ1060::1-1-10::20::OP50 and HT115::lifespan	a::1	1	a	1.01719	4.23281	1.74687	1.74687	TJ1060		1|0|0			20	18	OP50 and HT115	lifespan			1		0	0		0	12.9385	22.8552	22.8552	9.91667	0	9.91667							2706	2262	2709	2262	2709	2262	0	262	0
Krypton	20211011_Alex	Krypton_a::1	TJ1060::1-1-10::20::OP50 and HT115::lifespan	a::1	1	a	1.01719	4.23281	1.74687	1.74687	TJ1060		1|0|0			20	18	OP50 and HT115	lifespan			1		0	0		0	8.68854	13.9385	13.9385	5.25	0	5.25							2755	4378	2726	4328	2726	4328	0	284	0
Krypton	20211011_Alex	Krypton_a::1	TJ1060::1-1-10::20::OP50 and HT115::lifespan	a::1	1	a	1.01719	4.23281	1.74687	1.74687	TJ1060		1|0|0			20	18	OP50 and HT115	lifespan			1		0	0		0	8.02187												3297	3192					1	290	0
Krypton	20211011_Alex	Krypton_a::1	TJ1060::1-1-10::20::OP50 and HT115::lifespan	a::1	1	a	1.01719	4.23281	1.74687	1.74687	TJ1060		1|0|0			20	18	OP50 and HT115	lifespan			1		0	0		0	12.9385												2121	701					1	296	0
Krypton	20211011_Alex	Krypton_a::1	TJ1060::1-1-10::20::OP50 and HT115::lifespan	a::1	1	a	1.01719	4.23281	1.74687	1.74687	TJ1060		1|0|0			20	18	OP50 and HT115	lifespan			1		0	0		0	7.68854												1228	2207					1	301	0
Krypton	20211011_Alex	Krypton_a::3	TJ1060::1-1-10::20::OP50 and HT115::lifespan	a::3	3	a	1.05469	8.33906	1.74687	1.74687	TJ1060		0|0|0			20	18	OP50 and HT115	lifespan			1		0	0		0	22.3552	40.3552	40.3552	18	0	18							2452	3349	2493	3347	2493	3347	0	15	0
Krypton	20211011_Alex	Krypton_a::3	TJ1060::1-1-10::20::OP50 and HT115::lifespan	a::3	3	a	1.05469	8.33906	1.74687	1.74687	TJ1060		0|0|0			20	18	OP50 and HT115	lifespan			1		0	0		0	15.0219	19.4385	19.4385	4.41667	0	4.41667							2862	4273	2863	4270	2863	4270	0	37	0
Krypton	20211011_Alex	Krypton_a::3	TJ1060::1-1-10::20::OP50 and HT115::lifespan	a::3	3	a	1.05469	8.33906	1.74687	1.74687	TJ1060		0|0|0			20	18	OP50 and HT115	lifespan			1		0	0		0	14.3552	22.8552	22.8552	8.5	0	8.5							4211	1992	4217	1999	4217	1999	0	48	0
Krypton	20211011_Alex	Krypton_a::3	TJ1060::1-1-10::20::OP50 and HT115::lifespan	a::3	3	a	1.05469	8.33906	1.74687	1.74687	TJ1060		0|0|0			20	18	OP50 and HT115	lifespan			1		0	0		0	14.3552	16.3552	16.3552	2	0	2							4066	1983	4078	1985	4078	1985	0	53	0
Krypton	20211011_Alex	Krypton_a::3	TJ1060::1-1-10::20::OP50 and HT115::lifespan	a::3	3	a	1.05469	8.33906	1.74687	1.74687	TJ1060		0|0|0			20	18	OP50 and HT115	lifespan			1		0	0		0	16.7719	21.1052	21.1052	4.33333	0	4.33333							3942	2110	3942	2109	3942	2109	0	69	0
Krypton	20211011_Alex	Krypton_a::3	TJ1060::1-1-10::20::OP50 and HT115::lifespan	a::3	3	a	1.05469	8.33906	1.74687	1.74687	TJ1060		0|0|0			20	18	OP50 and HT115	lifespan			1		0	0		0	13.7719	15.3552	15.3552	1.58333	0	1.58333							491	3610	488	3594	488	3594	0	74	0
Krypton	20211011_Alex	Krypton_a::3	TJ1060::1-1-10::20::OP50 and HT115::lifespan	a::3	3	a	1.05469	8.33906	1.74687	1.74687	TJ1060		0|0|0			20	18	OP50 and HT115	lifespan			1		0	0		0	7.43854	15.3552	16.7719	7.91667	1.41667	9.33333							3956	3112	3954	3111	3952	3110	0	75	0
Krypton	20211011_Alex	Krypton_a::3	TJ1060::1-1-10::20::OP50 and HT115::lifespan	a::3	3	a	1.05469	8.33906	1.74687	1.74687	TJ1060		0|0|0			20	18	OP50 and HT115	lifespan			1		0	0		0	25.7719	25.8552	25.8552	0.0833333	0	0.0833333							154	2096	154	2096	154	2096	0	76	0
Krypton	20211011_Alex	Krypton_a::3	TJ1060::1-1-10::20::OP50 and HT115::lifespan	a::3	3	a	1.05469	8.33906	1.74687	1.74687	TJ1060		0|0|0			20	18	OP50 and HT115	lifespan			1		0	0		0	18.6885	20.1052	20.1052	1.41667	0	1.41667							2381	3513	2404	3496	2404	3496	0	81	0
Krypton	20211011_Alex	Krypton_a::3	TJ1060::1-1-10::20::OP50 and HT115::lifespan	a::3	3	a	1.05469	8.33906	1.74687	1.74687	TJ1060		0|0|0			20	18	OP50 and HT115	lifespan			1		0	0		0	21.3552	24.0219	24.0219	2.66667	0	2.66667							3945	3728	3946	3729	3946	3729	0	85	0
Krypton	20211011_Alex	Krypton_a::3	TJ1060::1-1-10::20::OP50 and HT115::lifespan	a::3	3	a	1.05469	8.33906	1.74687	1.74687	TJ1060		0|0|0			20	18	OP50 and HT115	lifespan			1		0	0		0	15.7719	22.1885	22.1885	6.41667	0	6.41667							2849	2881	2872	2881	2872	2881	0	93	0
Krypton	20211011_Alex	Krypton_a::3	TJ1060::1-1-10::20::OP50 and HT115::lifespan	a::3	3	a	1.05469	8.33906	1.74687	1.74687	TJ1060		0|0|0			20	18	OP50 and HT115	lifespan			1		0	0		0	15.6052	25.2719	25.2719	9.66667	0	9.66667							4379	3962	4357	3940	4357	3940	0	94	0
Krypton	20211011_Alex	Krypton_a::3	TJ1060::1-1-10::20::OP50 and HT115::lifespan	a::3	3	a	1.05469	8.33906	1.74687	1.74687	TJ1060		0|0|0			20	18	OP50 and HT115	lifespan			1		0	0		0	13.7719	22.1885	22.1885	8.41667	0	8.41667							2583	1419	2553	1432	2553	1432	0	103	0
Krypton	20211011_Alex	Krypton_a::3	TJ1060::1-1-10::20::OP50 and HT115::lifespan	a::3	3	a	1.05469	8.33906	1.74687	1.74687	TJ1060		0|0|0			20	18	OP50 and HT115	lifespan			1		0	0		0	13.6885	16.2719	16.2719	2.58333	0	2.58333							3293	2986	3295	2990	3295	2990	0	113	0
Krypton	20211011_Alex	Krypton_a::3	TJ1060::1-1-10::20::OP50 and HT115::lifespan	a::3	3	a	1.05469	8.33906	1.74687	1.74687	TJ1060		0|0|0			20	18	OP50 and HT115	lifespan			1		0	0		0	10.7719	22.1885	22.1885	11.4167	0	11.4167							3546	910	3542	886	3542	886	0	117	0
Krypton	20211011_Alex	Krypton_a::3	TJ1060::1-1-10::20::OP50 and HT115::lifespan	a::3	3	a	1.05469	8.33906	1.74687	1.74687	TJ1060		0|0|0			20	18	OP50 and HT115	lifespan			1		0	0		0	9.60521												3478	2355					1	139	0
Krypton	20211011_Alex	Krypton_a::3	TJ1060::1-1-10::20::OP50 and HT115::lifespan	a::3	3	a	1.05469	8.33906	1.74687	1.74687	TJ1060		0|0|0			20	18	OP50 and HT115	lifespan			1		0	0		0	9.52187												503	3914					1	146	0
Krypton	20211011_Alex	Krypton_a::3	TJ1060::1-1-10::20::OP50 and HT115::lifespan	a::3	3	a	1.05469	8.33906	1.74687	1.74687	TJ1060		0|0|0			20	18	OP50 and HT115	lifespan			1		0	0		0	10.9385	20.5219	20.5219	9.58333	0	9.58333							3393	2633	3404	2659	3404	2659	0	148	0
Krypton	20211011_Alex	Krypton_a::3	TJ1060::1-1-10::20::OP50 and HT115::lifespan	a::3	3	a	1.05469	8.33906	1.74687	1.74687	TJ1060		0|0|0			20	18	OP50 and HT115	lifespan			1		0	0		0	10.9385	15.3552	15.3552	4.41667	0	4.41667							3170	3207	3153	3217	3153	3217	0	152	0
Krypton	20211011_Alex	Krypton_a::3	TJ1060::1-1-10::20::OP50 and HT115::lifespan	a::3	3	a	1.05469	8.33906	1.74687	1.74687	TJ1060		0|0|0			20	18	OP50 and HT115	lifespan			1		0	0		0	9.93854	15.9385	15.9385	6	0	6							4119	3187	4112	3195	4112	3195	0	157	0
Krypton	20211011_Alex	Krypton_a::3	TJ1060::1-1-10::20::OP50 and HT115::lifespan	a::3	3	a	1.05469	8.33906	1.74687	1.74687	TJ1060		0|0|0			20	18	OP50 and HT115	lifespan			1		0	0		0	10.6885	14.0219	14.0219	3.33333	0	3.33333							4393	3550	4451	3609	4451	3609	0	158	0
Krypton	20211011_Alex	Krypton_a::3	TJ1060::1-1-10::20::OP50 and HT115::lifespan	a::3	3	a	1.05469	8.33906	1.74687	1.74687	TJ1060		0|0|0			20	18	OP50 and HT115	lifespan			1		0	0		0	10.1052	15.3552	15.3552	5.25	0	5.25							1452	1600	1452	1653	1452	1653	0	169	0
Krypton	20211011_Alex	Krypton_a::3	TJ1060::1-1-10::20::OP50 and HT115::lifespan	a::3	3	a	1.05469	8.33906	1.74687	1.74687	TJ1060		0|0|0			20	18	OP50 and HT115	lifespan			1		0	0		0	10.1885	13.9385	13.9385	3.75	0	3.75							512	4170	509	4155	509	4155	0	179	0
Krypton	20211011_Alex	Krypton_a::3	TJ1060::1-1-10::20::OP50 and HT115::lifespan	a::3	3	a	1.05469	8.33906	1.74687	1.74687	TJ1060		0|0|0			20	18	OP50 and HT115	lifespan			1		0	0		0	9.02187	12.2719	12.2719	3.25	0	3.25							3736	1113	3696	1134	3696	1134	0	185	0
Krypton	20211011_Alex	Krypton_a::3	TJ1060::1-1-10::20::OP50 and HT115::lifespan	a::3	3	a	1.05469	8.33906	1.74687	1.74687	TJ1060		0|0|0			20	18	OP50 and HT115	lifespan			1		0	0		0	8.77187												2982	1934					1	213	0
Krypton	20211011_Alex	Krypton_a::3	TJ1060::1-1-10::20::OP50 and HT115::lifespan	a::3	3	a	1.05469	8.33906	1.74687	1.74687	TJ1060		0|0|0			20	18	OP50 and HT115	lifespan			1		0	0		0	7.93854												2842	1874					1	215	0
Krypton	20211011_Alex	Krypton_a::3	TJ1060::1-1-10::20::OP50 and HT115::lifespan	a::3	3	a	1.05469	8.33906	1.74687	1.74687	TJ1060		0|0|0			20	18	OP50 and HT115	lifespan			1		0	0		0	7.52187												1187	4250					1	223	0
Krypton	20211011_Alex	Krypton_a::3	TJ1060::1-1-10::20::OP50 and HT115::lifespan	a::3	3	a	1.05469	8.33906	1.74687	1.74687	TJ1060		0|0|0			20	18	OP50 and HT115	lifespan			1		0	0		0	8.27187												1656	2166					1	234	0
Krypton	20211011_Alex	Krypton_a::3	TJ1060::1-1-10::20::OP50 and HT115::lifespan	a::3	3	a	1.05469	8.33906	1.74687	1.74687	TJ1060		0|0|0			20	18	OP50 and HT115	lifespan			1		0	0		0	8.27187												3007	1269					1	237	0
Krypton	20211011_Alex	Krypton_a::3	TJ1060::1-1-10::20::OP50 and HT115::lifespan	a::3	3	a	1.05469	8.33906	1.74687	1.74687	TJ1060		0|0|0			20	18	OP50 and HT115	lifespan			1		0	0		0	8.27187												2893	3994					1	239	0
Krypton	20211011_Alex	Krypton_a::3	TJ1060::1-1-10::20::OP50 and HT115::lifespan	a::3	3	a	1.05469	8.33906	1.74687	1.74687	TJ1060		0|0|0			20	18	OP50 and HT115	lifespan			1		0	0		0	8.27187												4036	1646					1	311	0
Krypton	20211011_Alex	Krypton_a::3	TJ1060::1-1-10::20::OP50 and HT115::lifespan	a::3	3	a	1.05469	8.33906	1.74687	1.74687	TJ1060		0|0|0			20	18	OP50 and HT115	lifespan			1		0	0		0	7.60521												4021	3590					1	312	0
Krypton	20211011_Alex	Krypton_a::3	TJ1060::1-1-10::20::OP50 and HT115::lifespan	a::3	3	a	1.05469	8.33906	1.74687	1.74687	TJ1060		0|0|0			20	18	OP50 and HT115	lifespan			1		0	0		0	9.77187												3173	3296					1	320	0
Krypton	20211011_Alex	Krypton_a::3	TJ1060::1-1-10::20::OP50 and HT115::lifespan	a::3	3	a	1.05469	8.33906	1.74687	1.74687	TJ1060		0|0|0			20	18	OP50 and HT115	lifespan			1		0	0		0	15.2719												2053	4218					1	335	0
Krypton	20211011_Alex	Krypton_a::3	TJ1060::1-1-10::20::OP50 and HT115::lifespan	a::3	3	a	1.05469	8.33906	1.74687	1.74687	TJ1060		0|0|0			20	18	OP50 and HT115	lifespan			1		0	0		0	8.10521												4632	3527					1	416	0
Krypton	20211011_Alex	Krypton_a::3	TJ1060::1-1-10::20::OP50 and HT115::lifespan	a::3	3	a	1.05469	8.33906	1.74687	1.74687	TJ1060		0|0|0			20	18	OP50 and HT115	lifespan			1		0	0		0	8.68854												3819	1611					1	423	0
Krypton	20211011_Alex	Krypton_a::3	TJ1060::1-1-10::20::OP50 and HT115::lifespan	a::3	3	a	1.05469	8.33906	1.74687	1.74687	TJ1060		0|0|0			20	18	OP50 and HT115	lifespan			1		0	0		0	17.4385												154	2099					1	428	0
Bespin	20211011_Alex	Bespin_d::3	TJ1060::1-1-10::20::OP50 and HT115::lifespan	d::3	3	d	6.39687	8.23125	1.1375	1.68125	TJ1060		0|0|0			20	18	OP50 and HT115	lifespan			1		0	0		0	22.2483	26.6649	26.6649	4.41667	0	4.41667							2693	2529	2694	2449	2694	2449	0	13	0
Bespin	20211011_Alex	Bespin_d::3	TJ1060::1-1-10::20::OP50 and HT115::lifespan	d::3	3	d	6.39687	8.23125	1.1375	1.68125	TJ1060		0|0|0			20	18	OP50 and HT115	lifespan			1		0	0		0	20.7899	26.6649	26.6649	5.875	0	5.875							1315	3265	1312	3272	1312	3272	0	20	0
Bespin	20211011_Alex	Bespin_d::3	TJ1060::1-1-10::20::OP50 and HT115::lifespan	d::3	3	d	6.39687	8.23125	1.1375	1.68125	TJ1060		0|0|0			20	18	OP50 and HT115	lifespan			1		0	0		0	20.7899	22.1649	22.1649	1.375	0	1.375							1729	2664	1729	2665	1729	2665	0	26	0
Bespin	20211011_Alex	Bespin_d::3	TJ1060::1-1-10::20::OP50 and HT115::lifespan	d::3	3	d	6.39687	8.23125	1.1375	1.68125	TJ1060		0|0|0			20	18	OP50 and HT115	lifespan			1		0	0		0	20.7899	23.5816	23.5816	2.79167	0	2.79167							2971	3642	2971	3641	2971	3641	0	32	0
Bespin	20211011_Alex	Bespin_d::3	TJ1060::1-1-10::20::OP50 and HT115::lifespan	d::3	3	d	6.39687	8.23125	1.1375	1.68125	TJ1060		0|0|0			20	18	OP50 and HT115	lifespan			1		0	0		0	20.7899	22.1649	22.1649	1.375	0	1.375							2363	3893	2363	3893	2363	3893	0	33	0
Bespin	20211011_Alex	Bespin_d::3	TJ1060::1-1-10::20::OP50 and HT115::lifespan	d::3	3	d	6.39687	8.23125	1.1375	1.68125	TJ1060		0|0|0			20	18	OP50 and HT115	lifespan			1		0	0		0	23.1649	23.2483	23.2483	0.0833333	0	0.0833333							2311	2358	2311	2358	2311	2358	0	34	0
Bespin	20211011_Alex	Bespin_d::3	TJ1060::1-1-10::20::OP50 and HT115::lifespan	d::3	3	d	6.39687	8.23125	1.1375	1.68125	TJ1060		0|0|0			20	18	OP50 and HT115	lifespan			1		0	0		0	20.7899	23.8316	23.8316	3.04167	0	3.04167							1408	1887	1409	1886	1409	1886	0	41	0
Bespin	20211011_Alex	Bespin_d::3	TJ1060::1-1-10::20::OP50 and HT115::lifespan	d::3	3	d	6.39687	8.23125	1.1375	1.68125	TJ1060		0|0|0			20	18	OP50 and HT115	lifespan			1		0	0		0	20.7899	23.4983	23.4983	2.70833	0	2.70833							1642	1948	1641	1953	1641	1953	0	42	0
Bespin	20211011_Alex	Bespin_d::3	TJ1060::1-1-10::20::OP50 and HT115::lifespan	d::3	3	d	6.39687	8.23125	1.1375	1.68125	TJ1060		0|0|0			20	18	OP50 and HT115	lifespan			1		0	0		0	20.7899	22.1649	22.1649	1.375	0	1.375							3602	2870	3602	2872	3602	2872	0	49	0
Bespin	20211011_Alex	Bespin_d::3	TJ1060::1-1-10::20::OP50 and HT115::lifespan	d::3	3	d	6.39687	8.23125	1.1375	1.68125	TJ1060		0|0|0			20	18	OP50 and HT115	lifespan			1		0	0		0	20.7899	22.1649	22.1649	1.375	0	1.375							1082	3803	1082	3803	1082	3803	0	57	0
Bespin	20211011_Alex	Bespin_d::3	TJ1060::1-1-10::20::OP50 and HT115::lifespan	d::3	3	d	6.39687	8.23125	1.1375	1.68125	TJ1060		0|0|0			20	18	OP50 and HT115	lifespan			1		0	0		0	20.7899	22.1649	22.1649	1.375	0	1.375							1334	3878	1334	3878	1334	3878	0	58	0
Bespin	20211011_Alex	Bespin_d::3	TJ1060::1-1-10::20::OP50 and HT115::lifespan	d::3	3	d	6.39687	8.23125	1.1375	1.68125	TJ1060		0|0|0			20	18	OP50 and HT115	lifespan			1		0	0		0	20.7899	22.1649	22.1649	1.375	0	1.375							2153	4057	2153	4058	2153	4058	0	60	0
Bespin	20211011_Alex	Bespin_d::3	TJ1060::1-1-10::20::OP50 and HT115::lifespan	d::3	3	d	6.39687	8.23125	1.1375	1.68125	TJ1060		0|0|0			20	18	OP50 and HT115	lifespan			1		0	0		0	20.7899	22.1649	22.1649	1.375	0	1.375							1132	4149	1133	4149	1133	4149	0	61	0
Bespin	20211011_Alex	Bespin_d::3	TJ1060::1-1-10::20::OP50 and HT115::lifespan	d::3	3	d	6.39687	8.23125	1.1375	1.68125	TJ1060		0|0|0			20	18	OP50 and HT115	lifespan			1		0	0		0	10.4149	13.9983	13.9983	3.58333	0	3.58333							1372	3359	1376	3376	1376	3376	0	68	0
Bespin	20211011_Alex	Bespin_d::3	TJ1060::1-1-10::20::OP50 and HT115::lifespan	d::3	3	d	6.39687	8.23125	1.1375	1.68125	TJ1060		0|0|0			20	18	OP50 and HT115	lifespan			1		0	0		0	9.5816												423	4053					1	70	0
Bespin	20211011_Alex	Bespin_d::3	TJ1060::1-1-10::20::OP50 and HT115::lifespan	d::3	3	d	6.39687	8.23125	1.1375	1.68125	TJ1060		0|0|0			20	18	OP50 and HT115	lifespan			1		0	0		0	9.74826	14.4149	14.4149	4.66667	0	4.66667							1562	3916	1594	3934	1594	3934	0	77	0
Bespin	20211011_Alex	Bespin_d::3	TJ1060::1-1-10::20::OP50 and HT115::lifespan	d::3	3	d	6.39687	8.23125	1.1375	1.68125	TJ1060		0|0|0			20	18	OP50 and HT115	lifespan			1		0	0		0	7.41493												1688	3187					1	88	0
Bespin	20211011_Alex	Bespin_d::3	TJ1060::1-1-10::20::OP50 and HT115::lifespan	d::3	3	d	6.39687	8.23125	1.1375	1.68125	TJ1060		0|0|0			20	18	OP50 and HT115	lifespan			1		0	0		0	20.7899	26.9149	26.9149	6.125	0	6.125							2691	2351	2689	2354	2689	2354	0	96	0
Bespin	20211011_Alex	Bespin_d::3	TJ1060::1-1-10::20::OP50 and HT115::lifespan	d::3	3	d	6.39687	8.23125	1.1375	1.68125	TJ1060		0|0|0			20	18	OP50 and HT115	lifespan			1		0	0		0	38.0816	38.1649	38.1649	0.0833333	0	0.0833333							1817	3982	1817	3982	1817	3982	0	97	0
Bespin	20211011_Alex	Bespin_d::3	TJ1060::1-1-10::20::OP50 and HT115::lifespan	d::3	3	d	6.39687	8.23125	1.1375	1.68125	TJ1060		0|0|0			20	18	OP50 and HT115	lifespan			1		0	0		0	22.4983	26.4149	26.4149	3.91667	0	3.91667							2462	4526	2467	4527	2467	4527	0	105	0
Bespin	20211011_Alex	Bespin_c::3	TJ1060::1-1-10::20::OP50 and HT115::lifespan	c::3	3	c	4.90781	7.47031	1.74687	1.74687	TJ1060		0|0|0			20	18	OP50 and HT115	lifespan			1		0	0		0	13.5608	23.2274	23.2274	9.66667	0	9.66667							3018	1830	3009	1876	3009	1876	0	0	0
Bespin	20211011_Alex	Bespin_c::3	TJ1060::1-1-10::20::OP50 and HT115::lifespan	c::3	3	c	4.90781	7.47031	1.74687	1.74687	TJ1060		0|0|0			20	18	OP50 and HT115	lifespan			1		0	0		0	15.6441	22.9774	22.9774	7.33333	0	7.33333							3411	2224	3409	2227	3409	2227	0	6	0
Bespin	20211011_Alex	Bespin_c::3	TJ1060::1-1-10::20::OP50 and HT115::lifespan	c::3	3	c	4.90781	7.47031	1.74687	1.74687	TJ1060		0|0|0			20	18	OP50 and HT115	lifespan			1		0	0		0	17.5608	17.6441	17.6441	0.0833333	0	0.0833333							3041	2991	3041	2991	3041	2991	0	9	0
Bespin	20211011_Alex	Bespin_c::3	TJ1060::1-1-10::20::OP50 and HT115::lifespan	c::3	3	c	4.90781	7.47031	1.74687	1.74687	TJ1060		0|0|0			20	18	OP50 and HT115	lifespan			1		0	0		0	27.1441	27.2274	27.2274	0.0833333	0	0.0833333							2226	2367	2226	2367	2226	2367	0	11	0
Bespin	20211011_Alex	Bespin_c::3	TJ1060::1-1-10::20::OP50 and HT115::lifespan	c::3	3	c	4.90781	7.47031	1.74687	1.74687	TJ1060		0|0|0			20	18	OP50 and HT115	lifespan			1		0	0		0	11.6441	22.6441	22.6441	11	0	11							1040	1377	1081	1342	1081	1342	0	13	0
Bespin	20211011_Alex	Bespin_c::3	TJ1060::1-1-10::20::OP50 and HT115::lifespan	c::3	3	c	4.90781	7.47031	1.74687	1.74687	TJ1060		0|0|0			20	18	OP50 and HT115	lifespan			1		0	0		0	16.0608	22.1441	22.1441	6.08333	0	6.08333							2442	1563	2435	1557	2435	1557	0	15	0
Bespin	20211011_Alex	Bespin_c::3	TJ1060::1-1-10::20::OP50 and HT115::lifespan	c::3	3	c	4.90781	7.47031	1.74687	1.74687	TJ1060		0|0|0			20	18	OP50 and HT115	lifespan			1		0	0		0	17.0608	25.2274	25.2274	8.16667	0	8.16667							3638	2423	3634	2452	3634	2452	0	17	0
Bespin	20211011_Alex	Bespin_c::3	TJ1060::1-1-10::20::OP50 and HT115::lifespan	c::3	3	c	4.90781	7.47031	1.74687	1.74687	TJ1060		0|0|0			20	18	OP50 and HT115	lifespan			1		0	0		0	15.9774	16.0608	16.0608	0.0833333	0	0.0833333							2588	3927	2588	3926	2588	3926	0	18	0
Bespin	20211011_Alex	Bespin_c::3	TJ1060::1-1-10::20::OP50 and HT115::lifespan	c::3	3	c	4.90781	7.47031	1.74687	1.74687	TJ1060		0|0|0			20	18	OP50 and HT115	lifespan			1		0	0		0	11.2274	15.3108	15.3108	4.08333	0	4.08333							3033	3591	3052	3591	3052	3591	0	20	0
Bespin	20211011_Alex	Bespin_c::3	TJ1060::1-1-10::20::OP50 and HT115::lifespan	c::3	3	c	4.90781	7.47031	1.74687	1.74687	TJ1060		0|0|0			20	18	OP50 and HT115	lifespan			1		0	0		0	11.8941	15.6441	15.6441	3.75	0	3.75							3042	3645	3015	3650	3015	3650	0	22	0
Bespin	20211011_Alex	Bespin_c::3	TJ1060::1-1-10::20::OP50 and HT115::lifespan	c::3	3	c	4.90781	7.47031	1.74687	1.74687	TJ1060		0|0|0			20	18	OP50 and HT115	lifespan			1		0	0		0	10.8941	14.2274	14.2274	3.33333	0	3.33333							3446	2681	3471	2674	3471	2674	0	23	0
Bespin	20211011_Alex	Bespin_c::3	TJ1060::1-1-10::20::OP50 and HT115::lifespan	c::3	3	c	4.90781	7.47031	1.74687	1.74687	TJ1060		0|0|0			20	18	OP50 and HT115	lifespan			1		0	0		0	10.4774	14.7274	14.7274	4.25	0	4.25							2358	3023	2342	3042	2342	3042	0	26	0
Bespin	20211011_Alex	Bespin_c::3	TJ1060::1-1-10::20::OP50 and HT115::lifespan	c::3	3	c	4.90781	7.47031	1.74687	1.74687	TJ1060		0|0|0			20	18	OP50 and HT115	lifespan			1		0	0		0	10.7274	12.1441	12.1441	1.41667	0	1.41667							2344	2531	2350	2533	2350	2533	0	27	0
Bespin	20211011_Alex	Bespin_c::3	TJ1060::1-1-10::20::OP50 and HT115::lifespan	c::3	3	c	4.90781	7.47031	1.74687	1.74687	TJ1060		0|0|0			20	18	OP50 and HT115	lifespan			1		0	0		0	8.06076												2200	2134					1	30	0
Bespin	20211011_Alex	Bespin_c::3	TJ1060::1-1-10::20::OP50 and HT115::lifespan	c::3	3	c	4.90781	7.47031	1.74687	1.74687	TJ1060		0|0|0			20	18	OP50 and HT115	lifespan			1		0	0		0	11.3108												3321	3348					1	41	0
Bespin	20211011_Alex	Bespin_c::3	TJ1060::1-1-10::20::OP50 and HT115::lifespan	c::3	3	c	4.90781	7.47031	1.74687	1.74687	TJ1060		0|0|0			20	18	OP50 and HT115	lifespan			1		0	0		0	14.1441												3314	3339					1	45	0
Bespin	20211011_Alex	Bespin_c::3	TJ1060::1-1-10::20::OP50 and HT115::lifespan	c::3	3	c	4.90781	7.47031	1.74687	1.74687	TJ1060		0|0|0			20	18	OP50 and HT115	lifespan			1		0	0		0	10.9774	14.3108	14.3108	3.33333	0	3.33333							1788	1120	1780	1133	1780	1133	0	48	0
Bespin	20211011_Alex	Bespin_c::3	TJ1060::1-1-10::20::OP50 and HT115::lifespan	c::3	3	c	4.90781	7.47031	1.74687	1.74687	TJ1060		0|0|0			20	18	OP50 and HT115	lifespan			1		0	0		0	15.2274	23.1441	23.1441	7.91667	0	7.91667							830	1925	856	1952	856	1952	0	51	0
Bespin	20211011_Alex	Bespin_c::3	TJ1060::1-1-10::20::OP50 and HT115::lifespan	c::3	3	c	4.90781	7.47031	1.74687	1.74687	TJ1060		0|0|0			20	18	OP50 and HT115	lifespan			1		0	0		0	20.8108	27.0608	27.0608	6.25	0	6.25							1711	2949	1742	2942	1742	2942	0	55	0
Bespin	20211011_Alex	Bespin_c::3	TJ1060::1-1-10::20::OP50 and HT115::lifespan	c::3	3	c	4.90781	7.47031	1.74687	1.74687	TJ1060		0|0|0			20	18	OP50 and HT115	lifespan			1		0	0		0	18.4774												4336	561					1	56	0
Bespin	20211011_Alex	Bespin_a::3	TJ1060::1-1-10::20::OP50 and HT115::lifespan	a::3	3	a	1.23594	7.33906	1.74687	1.74687	TJ1060		0|0|0			20	18	OP50 and HT115	lifespan			1		0	0		0	13.7691	17.5191	17.5191	3.75	0	3.75							2929	2638	2983	2640	2983	2640	0	1	0
Bespin	20211011_Alex	Bespin_a::3	TJ1060::1-1-10::20::OP50 and HT115::lifespan	a::3	3	a	1.23594	7.33906	1.74687	1.74687	TJ1060		0|0|0			20	18	OP50 and HT115	lifespan			1		0	0		0	11.2691	14.8524	14.8524	3.58333	0	3.58333							2193	2484	2216	2496	2216	2496	0	2	0
Bespin	20211011_Alex	Bespin_a::3	TJ1060::1-1-10::20::OP50 and HT115::lifespan	a::3	3	a	1.23594	7.33906	1.74687	1.74687	TJ1060		0|0|0			20	18	OP50 and HT115	lifespan			1		0	0		0	12.1858	23.1858	23.1858	11	0	11							3543	2111	3555	2126	3555	2126	0	5	0
Bespin	20211011_Alex	Bespin_a::3	TJ1060::1-1-10::20::OP50 and HT115::lifespan	a::3	3	a	1.23594	7.33906	1.74687	1.74687	TJ1060		0|0|0			20	18	OP50 and HT115	lifespan			1		0	0		0	9.18576												2637	2980					1	7	0
Bespin	20211011_Alex	Bespin_a::3	TJ1060::1-1-10::20::OP50 and HT115::lifespan	a::3	3	a	1.23594	7.33906	1.74687	1.74687	TJ1060		0|0|0			20	18	OP50 and HT115	lifespan			1		0	0		0	15.2691	22.7691	22.7691	7.5	0	7.5							1480	2772	1491	2753	1491	2753	0	8	0
Bespin	20211011_Alex	Bespin_a::3	TJ1060::1-1-10::20::OP50 and HT115::lifespan	a::3	3	a	1.23594	7.33906	1.74687	1.74687	TJ1060		0|0|0			20	18	OP50 and HT115	lifespan			1		0	0		0	15.2691	20.8108	20.8108	5.54167	0	5.54167							4629	1244	4649	1264	4649	1264	0	9	0
Bespin	20211011_Alex	Bespin_a::3	TJ1060::1-1-10::20::OP50 and HT115::lifespan	a::3	3	a	1.23594	7.33906	1.74687	1.74687	TJ1060		0|0|0			20	18	OP50 and HT115	lifespan			1		0	0		0	12.1024	14.6024	14.6024	2.5	0	2.5							2776	2792	2782	2801	2782	2801	0	10	0
Bespin	20211011_Alex	Bespin_a::3	TJ1060::1-1-10::20::OP50 and HT115::lifespan	a::3	3	a	1.23594	7.33906	1.74687	1.74687	TJ1060		0|0|0			20	18	OP50 and HT115	lifespan			1		0	0		0	12.1024	15.6024	15.6024	3.5	0	3.5							3301	1813	3317	1822	3317	1822	0	11	0
Bespin	20211011_Alex	Bespin_a::3	TJ1060::1-1-10::20::OP50 and HT115::lifespan	a::3	3	a	1.23594	7.33906	1.74687	1.74687	TJ1060		0|0|0			20	18	OP50 and HT115	lifespan			1		0	0		0	12.1858	16.4358	16.4358	4.25	0	4.25							2994	2427	3021	2468	3021	2468	0	13	0
Bespin	20211011_Alex	Bespin_a::3	TJ1060::1-1-10::20::OP50 and HT115::lifespan	a::3	3	a	1.23594	7.33906	1.74687	1.74687	TJ1060		0|0|0			20	18	OP50 and HT115	lifespan			1		0	0		0	12.8524												3208	1822					1	14	0
Bespin	20211011_Alex	Bespin_a::3	TJ1060::1-1-10::20::OP50 and HT115::lifespan	a::3	3	a	1.23594	7.33906	1.74687	1.74687	TJ1060		0|0|0			20	18	OP50 and HT115	lifespan			1		0	0		0	12.2691	16.6024	16.6024	4.33333	0	4.33333							3148	1696	3162	1712	3162	1712	0	15	0
Bespin	20211011_Alex	Bespin_a::3	TJ1060::1-1-10::20::OP50 and HT115::lifespan	a::3	3	a	1.23594	7.33906	1.74687	1.74687	TJ1060		0|0|0			20	18	OP50 and HT115	lifespan			1		0	0		0	12.1024	13.3524	13.3524	1.25	0	1.25							2839	407	2838	387	2838	387	0	16	0
Bespin	20211011_Alex	Bespin_a::3	TJ1060::1-1-10::20::OP50 and HT115::lifespan	a::3	3	a	1.23594	7.33906	1.74687	1.74687	TJ1060		0|0|0			20	18	OP50 and HT115	lifespan			1		0	0		0	9.7691												2149	2762					1	26	0
Bespin	20211011_Alex	Bespin_a::3	TJ1060::1-1-10::20::OP50 and HT115::lifespan	a::3	3	a	1.23594	7.33906	1.74687	1.74687	TJ1060		0|0|0			20	18	OP50 and HT115	lifespan			1		0	0		0	7.93576												3102	2363					1	30	0
Bespin	20211011_Alex	Bespin_a::3	TJ1060::1-1-10::20::OP50 and HT115::lifespan	a::3	3	a	1.23594	7.33906	1.74687	1.74687	TJ1060		0|0|0			20	18	OP50 and HT115	lifespan			1		0	0		0	7.5191												2773	3290					1	31	0
Bespin	20211011_Alex	Bespin_a::3	TJ1060::1-1-10::20::OP50 and HT115::lifespan	a::3	3	a	1.23594	7.33906	1.74687	1.74687	TJ1060		0|0|0			20	18	OP50 and HT115	lifespan			1		0	0		0	13.5191												3486	3613					1	37	0
Bespin	20211011_Alex	Bespin_b::3	TJ1060::1-1-10::20::OP50 and HT115::lifespan	b::3	3	b	3.15469	8.43281	1.74687	1.74687	TJ1060		0|0|0			20	18	OP50 and HT115	lifespan			1		0	0		0	10.0399	13.3733	13.3733	3.33333	0	3.33333							2171	1768	2188	1762	2188	1762	0	26	0
Bespin	20211011_Alex	Bespin_b::3	TJ1060::1-1-10::20::OP50 and HT115::lifespan	b::3	3	b	3.15469	8.43281	1.74687	1.74687	TJ1060		0|0|0			20	18	OP50 and HT115	lifespan			1		0	0		0	26.7066	26.7899	26.7899	0.0833333	0	0.0833333							3571	1318	3571	1318	3571	1318	0	27	0
Bespin	20211011_Alex	Bespin_b::3	TJ1060::1-1-10::20::OP50 and HT115::lifespan	b::3	3	b	3.15469	8.43281	1.74687	1.74687	TJ1060		0|0|0			20	18	OP50 and HT115	lifespan			1		0	0		0	16.5399	22.2066	22.2066	5.66667	0	5.66667							3189	1514	3196	1511	3196	1511	0	29	0
Bespin	20211011_Alex	Bespin_b::3	TJ1060::1-1-10::20::OP50 and HT115::lifespan	b::3	3	b	3.15469	8.43281	1.74687	1.74687	TJ1060		0|0|0			20	18	OP50 and HT115	lifespan			1		0	0		0	23.7066	23.7899	23.7899	0.0833333	0	0.0833333							326	2019	326	2019	326	2019	0	30	0
Bespin	20211011_Alex	Bespin_b::3	TJ1060::1-1-10::20::OP50 and HT115::lifespan	b::3	3	b	3.15469	8.43281	1.74687	1.74687	TJ1060		0|0|0			20	18	OP50 and HT115	lifespan			1		0	0		0	16.3733	18.0399	18.0399	1.66667	0	1.66667							2810	1110	2809	1111	2809	1111	0	32	0
Bespin	20211011_Alex	Bespin_b::3	TJ1060::1-1-10::20::OP50 and HT115::lifespan	b::3	3	b	3.15469	8.43281	1.74687	1.74687	TJ1060		0|0|0			20	18	OP50 and HT115	lifespan			1		0	0		0	10.9566	13.6233	13.6233	2.66667	0	2.66667							2173	2410	2169	2402	2169	2402	0	36	0
Bespin	20211011_Alex	Bespin_b::3	TJ1060::1-1-10::20::OP50 and HT115::lifespan	b::3	3	b	3.15469	8.43281	1.74687	1.74687	TJ1060		0|0|0			20	18	OP50 and HT115	lifespan			1		0	0		0	16.8733	16.9566	16.9566	0.0833333	0	0.0833333							4085	1388	4085	1388	4085	1388	0	37	0
Bespin	20211011_Alex	Bespin_b::3	TJ1060::1-1-10::20::OP50 and HT115::lifespan	b::3	3	b	3.15469	8.43281	1.74687	1.74687	TJ1060		0|0|0			20	18	OP50 and HT115	lifespan			1		0	0		0	9.62326												2860	1326					1	47	0
Bespin	20211011_Alex	Bespin_b::3	TJ1060::1-1-10::20::OP50 and HT115::lifespan	b::3	3	b	3.15469	8.43281	1.74687	1.74687	TJ1060		0|0|0			20	18	OP50 and HT115	lifespan			1		0	0		0	9.37326												2512	1658					1	67	0
Bespin	20211011_Alex	Bespin_b::3	TJ1060::1-1-10::20::OP50 and HT115::lifespan	b::3	3	b	3.15469	8.43281	1.74687	1.74687	TJ1060		0|0|0			20	18	OP50 and HT115	lifespan			1		0	0		0	9.12326	13.2899	13.2899	4.16667	0	4.16667							1286	2689	1277	2685	1277	2685	0	70	0
Bespin	20211011_Alex	Bespin_b::3	TJ1060::1-1-10::20::OP50 and HT115::lifespan	b::3	3	b	3.15469	8.43281	1.74687	1.74687	TJ1060		0|0|0			20	18	OP50 and HT115	lifespan			1		0	0		0	9.03993	12.3733	12.3733	3.33333	0	3.33333							3093	123	3104	118	3104	118	0	77	0
Bespin	20211011_Alex	Bespin_b::3	TJ1060::1-1-10::20::OP50 and HT115::lifespan	b::3	3	b	3.15469	8.43281	1.74687	1.74687	TJ1060		0|0|0			20	18	OP50 and HT115	lifespan			1		0	0		0	7.53993	13.3733	13.3733	5.83333	0	5.83333							2436	2482	2483	2516	2483	2516	0	81	0
Bespin	20211011_Alex	Bespin_b::3	TJ1060::1-1-10::20::OP50 and HT115::lifespan	b::3	3	b	3.15469	8.43281	1.74687	1.74687	TJ1060		0|0|0			20	18	OP50 and HT115	lifespan			1		0	0		0	10.3733												2267	1000					1	110	0
Bespin	20211011_Alex	Bespin_b::3	TJ1060::1-1-10::20::OP50 and HT115::lifespan	b::3	3	b	3.15469	8.43281	1.74687	1.74687	TJ1060		0|0|0			20	18	OP50 and HT115	lifespan			1		0	0		0	11.7066	23.2899	23.2899	11.5833	0	11.5833							2402	3335	2387	3339	2387	3339	0	141	0
Bespin	20211011_Alex	Bespin_b::3	TJ1060::1-1-10::20::OP50 and HT115::lifespan	b::3	3	b	3.15469	8.43281	1.74687	1.74687	TJ1060		0|0|0			20	18	OP50 and HT115	lifespan			1		0	0		0	10.1233	14.2899	14.2899	4.16667	0	4.16667							2997	358	3000	353	3000	353	0	142	0
[truncated: 4 more columns]

## Sheet: Fig2A_20210923
Days of adulthood	0-0-0	1-1-1	2-1-1	3-1-1	6-1-1	10-1-1	1-2-1	1-3-1	1-1-2	1-1-3	3-1-0	3-2-0
10	1													Comparison of Survival Curves
10	0
11	1													Log-rank (Mantel-Cox) test
11	0													Chi square	15.14
12	1													df	1
12	1													P value	<0.0001
12	0													P value summary	****
13	1													Are the survival curves sig different?	Yes
14	1
14	1													Gehan-Breslow-Wilcoxon test
15	1													Chi square	13.4
15	1													df	1
15	1													P value	0.0003
16	1													P value summary	***
16	1													Are the survival curves sig different?	Yes
16	1
16	1													Median survival
17	1													0-0-0	21
17	1													1-1-1	24
17	1													Ratio (and its reciprocal)	0.875	1.143
17	1													95% CI of ratio	0.6680 to 1.146	0.8725 to 1.497
17	1
18	1													Hazard Ratio (Mantel-Haenszel)	A/B	B/A
18	1													Ratio (and its reciprocal)	1.846	0.5418
18	1													95% CI of ratio	1.355 to 2.513	0.3979 to 0.7378
18	1
18	1													Hazard Ratio (logrank)	A/B	B/A
18	1													Ratio (and its reciprocal)	1.611	0.6208
19	1													95% CI of ratio	1.221 to 2.125	0.4705 to 0.8192
19	1
19	1													Comparison of Survival Curves
19	1
19	1													Log-rank (Mantel-Cox) test
19	1													Chi square	11.6
19	1													df	1
19	1													P value	0.0007
20	1													P value summary	***
20	1													Are the survival curves sig different?	Yes
20	1
20	1													Gehan-Breslow-Wilcoxon test
20	1													Chi square	16.74
20	1													df	1
20	1													P value	<0.0001
20	1													P value summary	****
20	1													Are the survival curves sig different?	Yes
20	1
21	1													Median survival
21	1													0-0-0	21
21	1													2-1-1	24
21	1													Ratio (and its reciprocal)	0.875	1.143
21	1													95% CI of ratio	0.6658 to 1.150	0.8696 to 1.502
21	1
21	1													Hazard Ratio (Mantel-Haenszel)	A/C	C/A
21	1													Ratio (and its reciprocal)	1.707	0.5859
21	1													95% CI of ratio	1.255 to 2.322	0.4307 to 0.7970
21	1
21	1													Hazard Ratio (logrank)	A/C	C/A
21	1													Ratio (and its reciprocal)	1.53	0.6536
22	1													95% CI of ratio	1.159 to 2.020	0.4951 to 0.8628
22	1
22	1													Comparison of Survival Curves
22	1
22	1													Log-rank (Mantel-Cox) test
22	1													Chi square	39.36
22	1													df	1
22	1													P value	<0.0001
22	1													P value summary	****
22	1													Are the survival curves sig different?	Yes
22	1
23	1													Gehan-Breslow-Wilcoxon test
23	1													Chi square	39.64
23	1													df	1
23	1													P value	<0.0001
23	1													P value summary	****
23	1													Are the survival curves sig different?	Yes
23	1
23	1													Median survival
23	1													0-0-0	21
24	1													3-1-1	25
24	1													Ratio (and its reciprocal)	0.84	1.19
24	1													95% CI of ratio	0.6429 to 1.097	0.9112 to 1.555
24	1
24	1													Hazard Ratio (Mantel-Haenszel)	A/D	D/A
24	1													Ratio (and its reciprocal)	2.784	0.3592
24	1													95% CI of ratio	2.022 to 3.833	0.2609 to 0.4946
24	1
25	1													Hazard Ratio (logrank)	A/D	D/A
25	1													Ratio (and its reciprocal)	2.123	0.4711
25	1													95% CI of ratio	1.592 to 2.831	0.3532 to 0.6283
25	1
25	1													Comparison of Survival Curves
25	1
25	1													Log-rank (Mantel-Cox) test
26	1													Chi square	60.38
26	1													df	1
26	1													P value	<0.0001
26	1													P value summary	****
26	1													Are the survival curves sig different?	Yes
27	1
27	1													Gehan-Breslow-Wilcoxon test
27	1													Chi square	57.61
27	0													df	1
28	1													P value	<0.0001
29	1													P value summary	****
29	1													Are the survival curves sig different?	Yes
30	1
30	1													Median survival
31	1													0-0-0	21
31	1													6-1-1	26
32	1													Ratio (and its reciprocal)	0.8077	1.238
10		1												95% CI of ratio	0.6186 to 1.055	0.9482 to 1.617
11		1
11		1												Hazard Ratio (Mantel-Haenszel)	A/E	E/A
11		0												Ratio (and its reciprocal)	3.739	0.2674
12		1												95% CI of ratio	2.681 to 5.215	0.1918 to 0.3730
12		1
12		1												Hazard Ratio (logrank)	A/E	E/A
12		0												Ratio (and its reciprocal)	2.493	0.4011
12		0												95% CI of ratio	1.852 to 3.356	0.2979 to 0.5401
15		1
16		1												Comparison of Survival Curves
17		1
17		1												Log-rank (Mantel-Cox) test
18		1												Chi square	119.4
18		1												df	1
18		1												P value	<0.0001
19		1												P value summary	****
19		1												Are the survival curves sig different?	Yes
19		1
19		1												Gehan-Breslow-Wilcoxon test
19		1												Chi square	115.1
20		1												df	1
20		1												P value	<0.0001
20		1												P value summary	****
20		1												Are the survival curves sig different?	Yes
20		1
20		1												Median survival
21		1												0-0-0	21
21		1												10-1-1	30
21		1												Ratio (and its reciprocal)	0.7	1.429
21		1												95% CI of ratio	0.5315 to 0.9219	1.085 to 1.882
21		1
21		1												Hazard Ratio (Mantel-Haenszel)	A/F	F/A
21		1												Ratio (and its reciprocal)	7.828	0.1277
21		1												95% CI of ratio	5.412 to 11.32	0.08832 to 0.1848
22		1
22		1												Hazard Ratio (logrank)	A/F	F/A
22		1												Ratio (and its reciprocal)	3.53	0.2833
22		1												95% CI of ratio	2.554 to 4.880	0.2049 to 0.3916
22		1
22		1												Comparison of Survival Curves
22		1
22		1												Log-rank (Mantel-Cox) test
22		1												Chi square	44.91
22		1												df	1
23		1												P value	<0.0001
23		1												P value summary	****
23		1												Are the survival curves sig different?	Yes
23		1
23		1												Gehan-Breslow-Wilcoxon test
23		1												Chi square	40.32
23		1												df	1
24		1												P value	<0.0001
24		1												P value summary	****
24		1												Are the survival curves sig different?	Yes
24		1
24		1												Median survival
25		1												0-0-0	21
25		1												1-2-1	26
25		1												Ratio (and its reciprocal)	0.8077	1.238
25		1												95% CI of ratio	0.6114 to 1.067	0.9372 to 1.636
25		1
25		1												Hazard Ratio (Mantel-Haenszel)	A/G	G/A
25		1												Ratio (and its reciprocal)	3.101	0.3225
25		1												95% CI of ratio	2.227 to 4.317	0.2316 to 0.4490
25		1
25		1												Hazard Ratio (logrank)	A/G	G/A
25		1												Ratio (and its reciprocal)	2.281	0.4385
25		1												95% CI of ratio	1.698 to 3.063	0.3265 to 0.5888
25		1
25		1												Comparison of Survival Curves
26		1
26		1												Log-rank (Mantel-Cox) test
26		1												Chi square	32.57
26		1												df	1
26		1												P value	<0.0001
26		1												P value summary	****
26		1												Are the survival curves sig different?	Yes
26		1
26		1												Gehan-Breslow-Wilcoxon test
26		1												Chi square	25.06
26		1												df	1
26		1												P value	<0.0001
26		1												P value summary	****
26		1												Are the survival curves sig different?	Yes
26		1
26		1												Median survival
27		1												0-0-0	21
27		1												1-3-1	25
27		1												Ratio (and its reciprocal)	0.84	1.19
27		1												95% CI of ratio	0.6455 to 1.093	0.9148 to 1.549
28		1
29		1												Hazard Ratio (Mantel-Haenszel)	A/H	H/A
29		1												Ratio (and its reciprocal)	2.499	0.4001
30		1												95% CI of ratio	1.825 to 3.423	0.2921 to 0.5481
31		1
31		1												Hazard Ratio (logrank)	A/H	H/A
31		1												Ratio (and its reciprocal)	1.966	0.5086
31		1												95% CI of ratio	1.482 to 2.608	0.3834 to 0.6748
31		1
31		1												Comparison of Survival Curves
32		1
32		1												Log-rank (Mantel-Cox) test
33		1												Chi square	7.162
33		1												df	1
34		1												P value	0.0074
35		1												P value summary	**
39		1												Are the survival curves sig different?	Yes
10			0
10			0											Gehan-Breslow-Wilcoxon test
11			1											Chi square	5.019
12			1											df	1
15			1											P value	0.0251
15			1											P value summary	*
16			1											Are the survival curves sig different?	Yes
17			1
17			1											Median survival
17			1											0-0-0	21
17			0											1-1-2	23
18			1											Ratio (and its reciprocal)	0.913	1.095
18			1											95% CI of ratio	0.6984 to 1.194	0.8378 to 1.432
19			1
19			1											Hazard Ratio (Mantel-Haenszel)	A/I	I/A
19			1											Ratio (and its reciprocal)	1.507	0.6637
19			1											95% CI of ratio	1.116 to 2.035	0.4915 to 0.8961
20			1
20			1											Hazard Ratio (logrank)	A/I	I/A
20			1											Ratio (and its reciprocal)	1.391	0.7189
20			1											95% CI of ratio	1.060 to 1.826	0.5477 to 0.9437
21			1
21			1											Comparison of Survival Curves
21			1
21			1											Log-rank (Mantel-Cox) test
21			1											Chi square	39.59
21			1											df	1
21			1											P value	<0.0001
22			1											P value summary	****
22			1											Are the survival curves sig different?	Yes
22			1
22			1											Gehan-Breslow-Wilcoxon test
22			1											Chi square	32.61
22			1											df	1
22			1											P value	<0.0001
22			1											P value summary	****
22			1											Are the survival curves sig different?	Yes
22			1
23			1											Median survival
23			1											0-0-0	21
23			1											1-1-3	25
23			1											Ratio (and its reciprocal)	0.84	1.19
23			1											95% CI of ratio	0.6413 to 1.100	0.9089 to 1.559
23			1
23			1											Hazard Ratio (Mantel-Haenszel)	A/J	J/A
23			1											Ratio (and its reciprocal)	2.819	0.3547
23			1											95% CI of ratio	2.041 to 3.894	0.2568 to 0.4899
23			1
23			1											Hazard Ratio (logrank)	A/J	J/A
23			1											Ratio (and its reciprocal)	2.132	0.4691
24			1											95% CI of ratio	1.597 to 2.846	0.3514 to 0.6262
24			1
24			1											Comparison of Survival Curves
24			1
24			1											Log-rank (Mantel-Cox) test
24			1											Chi square	35.23
24			1											df	1
25			1											P value	<0.0001
25			1											P value summary	****
25			1											Are the survival curves sig different?	Yes
25			1
25			1											Gehan-Breslow-Wilcoxon test
25			1											Chi square	38.14
25			1											df	1
25			1											P value	<0.0001
25			1											P value summary	****
25			1											Are the survival curves sig different?	Yes
25			1
25			1											Median survival
26			1											0-0-0	21
26			1											3-1-0	25
26			1											Ratio (and its reciprocal)	0.84	1.19
26			1											95% CI of ratio	0.6425 to 1.098	0.9106 to 1.556
26			1
26			1											Hazard Ratio (Mantel-Haenszel)	A/K	K/A
26			1											Ratio (and its reciprocal)	2.621	0.3815
26			1											95% CI of ratio	1.907 to 3.603	0.2776 to 0.5245
26			1
26			1											Hazard Ratio (logrank)	A/K	K/A
26			1											Ratio (and its reciprocal)	2.043	0.4894
26			1											95% CI of ratio	1.535 to 2.720	0.3676 to 0.6515
26			1
27			1											Comparison of Survival Curves
27			1
27			1											Log-rank (Mantel-Cox) test
27			1											Chi square	23.89
27			1											df	1
27			1											P value	<0.0001
28			1											P value summary	****
28			1											Are the survival curves sig different?	Yes
28			1
28			1											Gehan-Breslow-Wilcoxon test
29			1											Chi square	23.7
29			1											df	1
29			1											P value	<0.0001
30			1											P value summary	****
30			1											Are the survival curves sig different?	Yes
30			1
31			1											Median survival
31			1											0-0-0	21
31			1											3-2-0	24
32			1											Ratio (and its reciprocal)	0.875	1.143
34			1											95% CI of ratio	0.6709 to 1.141	0.8763 to 1.491
9				0
10				0										Hazard Ratio (Mantel-Haenszel)	A/L	L/A
11				1										Ratio (and its reciprocal)	2.16	0.4629
12				1										95% CI of ratio	1.586 to 2.942	0.3399 to 0.6304
12				0
12				0										Hazard Ratio (logrank)	A/L	L/A
17				1										Ratio (and its reciprocal)	1.805	0.5541
18				1										95% CI of ratio	1.365 to 2.387	0.4190 to 0.7327
19				1
19				1
20				1
20				1
20				1
20				1
20				1
21				1
21				1
21				1
21				1
21				1
21				1
21				1
21				1
22				1
22				1
22				1
22				1
22				1
22				1
22				1
22				1
22				1
22				1
22				1
22				1
23				1
23				1
23				1
23				1
23				1
23				1
23				1
23				1
23				1
23				1
23				1
24				1
24				1
24				1
24				1
24				1
24				1
24				1
25				1
25				1
25				1
25				1
25				1
25				1
25				1
25				1
25				1
25				1
26				1
26				1
26				1
26				1
26				1
26				1
26				1
26				1
27				1
27				1
27				1
27				1
27				1
27				1
28				1
28				1
28				1
28				1
28				1
29				1
29				1
29				1
29				1
29				1
29				1
30				1
30				1
30				1
30				1
31				1
31				1
31				1
31				1
31				1
31				1
32				1
32				1
32				1
32				1
32				1
33				1
33				1
33				1
33				1
34				1
34				1
34				1
35				1
35				1
36				1
9					0
9					0
10					1
10					0
11					0
12					1
12					0
18					1
18					1
18					1
19					1
19					1
19					1
20					1
20					1
20					1
20					1
21					1
21					1
21					1
21					1
21					1
21					1
22					1
22					1
22					1
22					1
22					1
23					1
23					1
23					1
23					1
24					1
24					1
24					1
25					1
25					1
25					1
25					1
25					1
25					1
25					1
25					1
25					1
25					1
25					1
25					1
25					1
26					1
26					1
26					1
26					1
26					1
26					1
26					1
26					1
26					1
26					1
26					1
26					1
26					1
26					1
26					1
26					1
27					1
27					1
27					1
27					1
27					1
27					1
27					1
27					1
27					1
28					1
28					1
28					1
28					1
28					1
28					1
29					1
29					1
29					1
29					1
30					1
30					1
30					1
30					1
31					1
31					1
31					1
31					1
31					1
31					1
31					1
32					1
32					1
32					1
32					1
32					1
32					1
32					1
33					1
33					1
33					1
33					1
33					1
34					1
34					1
34					1
34					1
35					1
35					1
35					1
36					1
37					1
9						0
9						0
10						0
10						0
10						0
11						0
12						0
12						0
12						0
16						0
17						1
17						0
21						1
22						1
22						1
23						1
23						1
23						1
23						1
24						1
24						1
24						1
25						1
25						1
25						1
25						1
26						1
26						1
26						1
26						1
26						1
26						1
26						1
27						1
27						1
27						1
27						1
27						1
27						1
27						1
28						1
28						1
28						1
28						1
28						1
28						1
28						1
29						1
29						1
29						1
29						1
29						1
29						1
29						1
29						1
29						1
30						1
30						1
30						1
30						1
30						1
30						1
30						1
30						1
30						1
31						1
31						1
31						1
31						1
31						1
31						1
31						1
31						1
31						1
31						1
31						1
31						1
31						1
31						1
31						1
31						1
32						1
32						1
32						1
32						1
32						1
32						1
32						1
32						1
32						1
32						1
32						1
32						1
33						1
33						1
34						1
34						1
35						1
36						1
36						1
36						1
37						1
37						1
37						1
38						1
39						1
39						1
40						1
11							0
12							0
12							0
16							1
16							1
17							1
17							0
18							1
18							1
18							1
19							1
19							1
19							1
20							1
20							1
20							1
20							1
21							1
21							1
21							1
21							1
21							1
22							1
22							1
22							1
22							1
22							1
22							1
22							1
23							1
23							1
23							1
23							1
23							1
24							1
24							1
24							1
25							1
25							1
25							1
25							1
25							1
25							1
25							1
25							1
25							1
25							1
26							1
26							1
26							1
26							1
26							1
26							1
26							1
26							1
26							1
27							1
27							1
27							1
27							1
27							1
27							1
28							1
28							1
28							1
28							1
29							1
29							1
29							1
30							1
30							1
30							1
30							1
31							1
31							1
31							1
31							1
31							1
31							1
31							1
31							1
32							1
32							1
32							1
32							1
32							1
32							1
32							1
33							1
33							1
33							1
33							1
34							1
34							1
35							1
36							1
38							1
10								1
12								1
12								0
13								1
14								1
15								1
16								1
17								1
17								1
17								1
18								1
18								1
18								1
18								1
19								1
19								1
19								1
19								1
19								1
20								1
20								1
20								1
20								1
20								1
20								1
21								1
21								1
21								1
21								1
21								1
21								1
21								1
21								1
21								1
22								1
22								1
22								1
22								1
22								1
22								1
22								1
22								1
22								1
23								1
23								1
23								1
23								1
23								1
23								1
24								1
24								1
24								1
24								1
25								1
25								1
25								1
25								1
25								1
25								1
25								1
25								1
25								1
25								1
25								1
25								1
26								1
26								1
26								1
26								1
26								1
26								1
26								1
26								1
26								1
26								1
27								1
27								1
27								1
27								1
27								1
27								1
28								1
28								1
28								1
29								1
29								1
29								1
30								1
30								1
30								1
30								1
30								1
31								1
31								1
31								1
31								1
31								1
31								1
32								1
32								1
32								1
32								1
32								1
33								1
34								1
35								1
36								1
36								1
36								1
36								1
37								1
37								1
37								1
38								1
38								1
39								1
40								1
8									0
8									0
9									0
10									0
10									0
10									0
12									1
12									1
13									1
14									1
14									1
14									0
15									1
15									1
15									1
15									1
15									0
15									0
16									1
16									1
16									1
17									1
17									1
17									1
17									0
18									1
18									1
18									1
18									0
19									1
19									1
19									1
19									1
19									1
20									1
20									1
20									1
20									1
20									1
20									1
20									1
20									1
21									1
21									1
21									1
21									1
21									1
21									1
21									1
21									1
21									1
21									1
22									1
22									1
22									1
22									1
22									1
22									1
22									1
22									1
22									1
22									1
22									1
23									1
23									1
23									1
23									1
23									1
23									1
23									1
23									1
23									1
23									1
23									1
23									1
24									1
24									1
24									1
24									1
24									1
24									1
24									1
24									1
24									1
24									1
25									1
25									1
25									1
25									1
25									1
25									1
25									1
25									1
26									1
26									1
26									1
26									1
26									1
27									1
27									1
28									1
28									1
29									1
29									1
29									1
30									1
30									1
30									1
31									1
31									1
31									1
32									1
32									1
34									1
34									1
34									1
35									1
36									1
38									1
10										1
10										0
10										0
12										1
16										1
17										1
18										1
18										1
18										1
19										1
19										1
19										1
19										1
19										1
20										1
20										1
20										1
20										1
20										1
20										1
21										1
21										1
21										1
21										1
21										1
21										1
21										1
22										1
22										1
22										1
22										1
22										1
22										1
22										1
22										1
22										1
23										1
23										1
23										1
23										1
23										1
23										1
23										1
23										1
24										1
24										1
24										1
24										1
24										1
25										1
25										1
25										1
25										1
25										1
25										1
26										1
26										1
26										1
26										1
26										1
26										1
26										1
27										1
27										1
27										1
27										1
27										1
28										1
28										1
28										1
28										1
28										1
28										1
29										1
29										1
29										1
29										1
30										1
30										1
30										1
30										1
31										1
31										1
31										1
31										1
31										1
31										1
31										1
32										1
32										1
32										1
32										1
32										1
32										1
33										1
33										1
34										1
34										1
35										1
35										1
35										1
36										1
36										1
37										1
38										1
38										1
38										1
10											0
12											1
12											0
16											0
17											1
17											1
17											0
18											1
18											1
18											1
19											1
19											1
19											1
19											1
20											1
20											1
20											1
20											1
20											1
21											1
21											1
21											1
21											1
21											1
21											1
21											1
21											1
21											0
22											1
22											1
22											1
22											1
22											1
22											1
22											1
22											1
22											1
23											1
23											1
23											1
23											1
24											1
24											1
24											1
24											1
25											1
25											1
25											1
25											1
25											1
25											1
25											1
25											1
25											1
25											1
25											1
25											1
25											1
25											1
25											1
26											1
26											1
26											1
26											1
26											1
26											1
26											1
26											1
26											1
26											1
26											1
26											1
26											1
27											1
27											1
27											1
27											1
27											1
27											1
27											1
27											1
27											1
28											1
28											1
28											1
28											1
28											1
28											1
28											1
29											1
29											1
29											1
29											1
29											1
30											1
30											1
30											1
31											1
31											1
31											1
31											1
31											1
31											1
31											1
32											1
32											1
32											1
32											1
32											1
32											1
33											1
34											1
36											1
9												0
9												0
10												1
10												0
10												0
11												0
12												0
12												0
13												1
14												1
14												1
15												1
16												1
17												1
17												1
17												1
18												1
18												1
18												1
19												1
19												1
19												1
19												0
20												1
20												1
20												1
20												1
20												1
21												1
21												1
21												1
21												1
21												1
21												1
21												1
22												1
22												1
22												1
22												1
22												1
22												1
22												1
22												1
23												1
23												1
23												1
23												1
23												1
23												1
23												1
23												1
23												1
23												1
23												1
24												1
24												1
24												1
24												1
24												1
24												1
24												1
24												1
24												1
24												1
24												1
25												1
25												1
25												1
25												1
25												1
25												1
25												1
25												1
25												1
25												1
25												1
26												1
26												1
26												1
26												1
26												1
26												1
26												1
26												1
26												1
26												1
26												1
26												1
26												1
27												1
27												1
27												1
27												1
27												1
27												1
27												1
28												1
28												1
28												1
28												1
29												1
29												1
30												1
30												1
30												1
30												1
31												1
31												1
31												1
32												1
32												1
33												1
33												1
33												1
33												1
34												1
34												1
35												1
35												1
36												1

## Sheet: FigS3A_20210419
days of adulthood	cont	3-1-1	α-keto.gl.	mix
9	1					Comparison of Survival Curves
10	1
10	1					Log-rank (Mantel-Cox) test
10	1					Chi square	16.36
11	1					df	1
11	1					P value	<0.0001
11	1					P value summary	****
11	1					Are the survival curves sig different?	Yes
11	1
11	1					Gehan-Breslow-Wilcoxon test
12	1					Chi square	38.67
12	1					df	1
12	1					P value	<0.0001
12	1					P value summary	****
12	1					Are the survival curves sig different?	Yes
12	1
12	1					Median survival
12	1					cont	16
12	1					3-1-1	18
13	1					Ratio (and its reciprocal)	0.8889	1.125
13	1					95% CI of ratio	0.7130 to 1.108	0.9023 to 1.403
13	1
13	1					Hazard Ratio (Mantel-Haenszel)	A/B	B/A
13	1					Ratio (and its reciprocal)	1.682	0.5945
13	1					95% CI of ratio	1.307 to 2.164	0.4621 to 0.7649
13	1
13	1					Hazard Ratio (logrank)	A/B	B/A
13	1					Ratio (and its reciprocal)	1.495	0.6689
13	1					95% CI of ratio	1.195 to 1.871	0.5345 to 0.8369
13	1
13	1					Comparison of Survival Curves
14	1
14	1					Log-rank (Mantel-Cox) test
14	1					Chi square	48.56
14	1					df	1
14	1					P value	<0.0001
14	1					P value summary	****
14	1					Are the survival curves sig different?	Yes
14	1
14	1					Gehan-Breslow-Wilcoxon test
14	1					Chi square	63.43
14	1					df	1
14	1					P value	<0.0001
14	1					P value summary	****
14	1					Are the survival curves sig different?	Yes
14	1
14	1					Median survival
15	1					cont	16
15	1					α-keto.gl.	20
15	1					Ratio (and its reciprocal)	0.8	1.25
15	1					95% CI of ratio	0.6449 to 0.9924	1.008 to 1.551
15	1
15	1					Hazard Ratio (Mantel-Haenszel)	A/C	C/A
15	1					Ratio (and its reciprocal)	2.477	0.4037
15	1					95% CI of ratio	1.919 to 3.197	0.3128 to 0.5210
15	1
15	1					Hazard Ratio (logrank)	A/C	C/A
15	1					Ratio (and its reciprocal)	1.97	0.5076
15	1					95% CI of ratio	1.565 to 2.480	0.4033 to 0.6389
15	1
15	1					Comparison of Survival Curves
15	1
15	1					Log-rank (Mantel-Cox) test
15	1					Chi square	107.7
15	1					df	1
15	1					P value	<0.0001
15	1					P value summary	****
15	1					Are the survival curves sig different?	Yes
15	1
15	1					Gehan-Breslow-Wilcoxon test
16	1					Chi square	141.8
16	1					df	1
16	1					P value	<0.0001
16	1					P value summary	****
16	1					Are the survival curves sig different?	Yes
16	1
16	1					Median survival
16	1					cont	16
16	1					mix	22
16	1					Ratio (and its reciprocal)	0.7273	1.375
16	1					95% CI of ratio	0.5855 to 0.9033	1.107 to 1.708
16	1
16	1					Hazard Ratio (Mantel-Haenszel)	A/D	D/A
16	1					Ratio (and its reciprocal)	4.249	0.2353
16	1					95% CI of ratio	3.233 to 5.585	0.1791 to 0.3093
16	1
16	1					Hazard Ratio (logrank)	A/D	D/A
16	1					Ratio (and its reciprocal)	2.694	0.3712
16	1					95% CI of ratio	2.107 to 3.445	0.2903 to 0.4745
16	1
16	1
16	1
16	1
16	1
16	1
16	1
16	1
16	1
16	1
17	1
17	1
17	1
17	1
17	1
17	1
17	1
17	1
17	1
17	1
17	1
17	1
17	1
17	1
17	1
17	1
17	1
17	1
17	1
17	1
17	1
18	1
18	1
18	1
18	1
18	1
18	1
18	1
18	1
18	1
19	1
19	1
19	1
19	1
19	1
19	1
19	1
20	1
20	1
20	1
21	1
21	1
21	1
22	1
22	1
23	1
23	1
23	1
23	1
24	1
25	1
25	1
25	1
25	1
26	1
26	1
26	1
26	0
26	0
27	1
27	1
27	1
28	1
29	1
8		0
13		1
13		1
13		1
13		1
14		1
14		1
14		1
14		1
14		1
14		1
14		1
14		1
15		1
15		1
15		1
15		1
15		1
15		1
15		1
15		1
15		1
15		1
15		1
15		1
15		1
16		1
16		1
16		1
16		1
16		1
16		1
16		1
16		1
16		1
16		1
16		1
16		1
16		1
16		1
16		1
16		1
17		1
17		1
17		1
17		1
17		1
17		1
17		1
17		1
17		1
17		1
17		1
17		1
17		1
17		1
17		1
17		1
17		1
17		1
18		1
18		1
18		1
18		1
18		1
18		1
18		1
18		1
18		1
18		1
18		1
18		1
18		1
18		1
18		1
18		1
18		1
18		1
18		1
18		1
18		1
19		1
19		1
19		1
19		1
19		1
19		1
19		1
19		1
19		1
19		1
19		1
19		1
19		1
19		1
19		1
19		1
19		1
19		1
19		1
19		1
19		1
19		1
19		1
20		1
20		1
20		1
20		1
20		1
20		1
20		1
20		1
20		1
20		1
20		1
20		1
20		1
20		1
20		1
20		1
20		1
20		1
21		1
21		1
21		1
21		1
21		1
21		1
21		1
21		1
21		1
21		1
21		1
22		1
22		1
22		1
22		1
22		1
23		1
23		1
23		1
23		1
23		1
23		1
25		1
25		1
25		1
26		1
26		1
26		1
27		1
27		1
28		1
28		1
28		1
29		1
8			1
13			1
13			1
13			1
14			1
14			1
14			1
14			1
14			1
14			1
14			1
15			1
15			1
15			1
15			1
15			1
15			1
15			1
15			1
15			1
15			1
15			1
15			1
15			1
16			1
16			1
16			1
16			1
16			1
16			1
16			1
16			1
16			1
16			1
16			1
16			1
16			1
16			1
16			0
17			1
17			1
17			1
17			1
17			1
17			1
17			1
17			1
17			1
17			1
17			1
17			1
17			1
17			1
17			1
17			1
17			1
17			1
17			1
18			1
18			1
18			1
18			1
18			1
18			1
18			1
18			1
18			1
18			1
18			1
18			1
18			1
18			1
18			1
18			1
18			1
18			0
19			1
19			1
19			1
19			1
19			1
19			1
19			1
19			1
19			1
20			1
20			1
20			1
20			1
20			1
20			1
20			1
20			1
20			1
21			1
21			1
21			1
21			1
21			1
21			1
21			1
21			1
21			1
21			1
21			1
22			1
22			1
22			1
22			1
22			1
22			1
22			1
22			1
22			1
22			1
22			1
22			1
22			1
22			1
22			1
22			1
23			1
23			1
23			1
23			1
23			1
23			1
23			1
23			1
23			1
23			1
23			1
23			1
23			1
23			1
24			1
24			1
24			1
24			1
24			1
24			1
24			1
24			1
24			1
25			1
25			1
25			1
25			1
26			1
26			1
26			1
26			1
27			1
27			1
27			1
28			1
28			1
28			1
28			1
29			1
29			1
29			1
30			1
30			1
30			1
32			1
32			1
32			1
33			1
34			1
36			1
36			1
14				1
15				1
15				1
15				1
16				1
16				1
16				1
16				1
17				1
17				1
17				1
17				1
17				1
17				1
18				1
18				1
18				1
18				1
18				1
18				1
18				1
18				1
18				1
19				1
19				1
19				1
19				1
19				1
19				1
19				1
19				1
19				1
19				1
19				1
19				1
19				1
19				1
19				1
19				1
19				1
19				1
20				1
20				1
20				1
20				1
20				1
20				1
20				1
20				1
20				1
20				1
20				1
20				1
20				1
20				1
20				1
20				1
20				1
20				1
20				1
20				1
20				1
21				1
21				1
21				1
21				1
21				1
21				1
21				1
21				1
21				1
21				1
21				1
21				1
21				1
21				1
21				1
21				1
21				1
21				1
21				1
21				1
22				1
22				1
22				1
22				1
22				1
22				1
22				1
22				1
22				1
22				1
22				1
22				1
22				1
22				1
22				1
22				1
22				1
22				1
23				1
23				1
23				1
23				1
23				1
23				1
23				1
23				1
23				1
23				1
23				1
23				1
23				1
23				1
24				1
24				1
24				1
24				1
24				1
24				1
24				1
24				1
24				1
24				1
24				1
25				1
25				1
25				1
25				1
25				1
26				1
26				1
26				1
27				1
27				1
27				1
27				1
27				1
27				1
27				1
28				1
28				1
28				1
28				1
28				1
29				1
29				1
29				1
29				1
29				1
30				1
30				1
30				1
30				1
30				1
30				1
31				1
31				1
31				1
32				1
32				1
34				1
34				1
35				1
40				1
40				1

[truncated: 3 more sheets: FigS3B_20210419, Fig S 3 A, Non-plotted bio. replicas]
