# Supplementary material for: A collagen amino acid composition supplementation reduces biological age in humans and increases health and lifespan in vivo
Source: NPJ Aging. 2025 Nov 20;11(1):91. doi: 10.1038/s41514-025-00280-7 (PMC12635253; doi:10.1038/s41514-025-00280-7)
Supplement: Supplementary file 4 — Supplementary Table [file 41514_2025_280_MOESM4_ESM.xlsx]

## Sheet: FigS2A
	AD1						AD5						AD7						AD9						AD11						AD14						AD15						AD16						AD17
Well	30	60	90	mean	av	SD	30	60	90	mean	av	SD	30	60	90	mean	av	SD	30	60	90	mean	av	SD	30	60	90	mean	av	SD	30	60	90	mean	av	SD	30	60	90	mean	av	SD	30	60	90	mean	av	SD	30
A1	288	293	293	291.333	283.571	21.5834	310	309	306	308.333	292.714	26.7412	282	327	292	300.333	281.429	20.2573	283	274	296	284.333	264.81	16.7098	171	156	260	195.667	224.476	35.284	164	176	169	169.667	202.286	61.853	94	127	164	128.333	153.381	67.2625	76	112	129	105.667	174.095	42.6392	174
B1	285	292	286	287.667	100		282	276	326	294.667	103.224		278	289	261	276	99.2443		281	253	234	256	93.3837		238	213	187	212.667	79.1604		219	200	195	204.667	71.335		240	156	162	186	54.089		168	145	136	149.667	61.3938		207
C1	297	287	278	287.333	0-0-0		298	308	300	302	0-0-0		305	277	272	284.667	0-0-0		269	281	197	249	0-0-0		233	189	210	210.667	0-0-0		209	271	211	230.333	0-0-0		193	179	161	177.667	0-0-0		182	191	133	168.667	0-0-0		207
D1	316	303	288	302.333			311	326	334	323.667			305	303	260	289.333			301	281	258	280			256	246	280	260.667			232	224	275	243.667			246	235	212	231			236	197	225	219.333			245
E1	242	221	253	238.667			289	289	296	291.333			282	266	241	263			264	249	223	245.333			245	250	208	234.333			214	225	222	220.333			233	210	178	207			185	163	188	178.667			193
F1
G1	317	289	296	300.667			236	253	225	238			320	307	294	307			294	297	255	282			293	267	274	278			282	255	264	267			44	16	46	35.3333			250	220	228	232.667			232
H1	285	288	258	277			259	309	305	291			283	233	233	249.667			244	272	255	257			189	185	164	179.333			106	89	46	80.3333			136	113	76	108.333			157	183	152	164			189
A2	213	79	40	110.667	221.667	115.195	226	259	271	252	276.792	35.458	289	303	265	285.667	293.625	12.4396	280	249	198	242.333	276.75	22.0762	237	178	128	181	225.625	34.7099	257	216	159	210.667	227.958	21.2068	194	171	217	194	194.125	49.5074	220	181	179	193.333	177.583	34.2872	237
B2	298	302	286	295.333	100		296	304	308	302.667	124.868		329	314	273	305.333	132.462		284	296	276	285.333	124.85		249	287	250	262	101.786		262	252	270	261.333	102.838		259	272	300	277	87.5752		216	221	208	215	80.1128		234
C2	330	289	291	303.333	3-1-1		301	286	307	298	3-1-1		301	293	300	298	3-1-1		276	278	230	261.333	3-1-1		231	210	171	204	3-1-1		248	246	248	247.333	3-1-1		242	213	220	225	3-1-1		195	168	134	165.667	3-1-1		247
D2	42	21	23	28.6667			286	291	293	290			296	272	271	279.667			284	261	253	266			248	256	270	258			236	198	191	208.333			225	166	154	181.667			208	95	91	131.333			187
E2	202	88	74	121.333			317	301	295	304.333			293	297	294	294.667			316	316	287	306.333			283	245	264	264			216	232	262	236.667			89	116	139	114.667			257	214	206	225.667			228
F2	290	309	292	297			223	218	167	202.667			302	295	274	290.333			295	280	266	280.333			264	231	232	242.333			239	242	241	240.667			221	220	240	227			159	208	213	193.333			219
G2	316	296	271	294.333			282	279	235	265.333			329	302	315	315.333			308	300	308	305.333			213	229	178	206.667			249	239	126	204.667			217	172	75	154.667			163	179	96	146			132
H2	332	313	323	322.667			294	298	306	299.333			303	287	250	280			272	267	262	267			227	166	168	187			228	213	201	214			210	181	146	179			164	170	117	150.333			228
A3	99	61	28	62.6667	244.5	82.2296	304	296	299	299.667	252.917	70.7887	319	280	257	285.333	282.458	8.40434	275	235	189	233	257.125	25.888	242	174	157	191	218.208	32.7583	185	161	152	166	199.81	46.131	207	170	168	181.667	203.917	32.5551	227	258	245	243.333	200.458	40.8396	273
B3	313	236	142	230.333	100		306	308	310	308	103.442		271	290	255	272	115.525		302	277	270	283	105.164		237	196	200	211	89.2468		126	202	216	181.333	81.7217		123	171	199	164.333	83.4015		159	143	102	134.667	81.987		174
C3	244	208	153	201.667	1-1-1		217	214	193	208	1-1-1		289	273	267	276.333	1-1-1		257	247	238	247.333	1-1-1		253	190	185	209.333	1-1-1						1-1-1		227	219	258	234.667	1-1-1		239	212	191	214	1-1-1		166
D3	282	307	288	292.333			189	138	208	178.333			295	288	278	287			277	230	210	239			252	141	147	180			103	160	172	145			190	172	165	175.667			253	129	99	160.333			153
E3	314	308	306	309.333			294	304	324	307.333			324	305	250	293			281	287	268	278.667			267	288	292	282.333			252	249	258	253			251	217	233	233.667			267	272	204	247.667			213
F3	296	292	303	297			282	297	296	291.667			301	267	264	277.333			278	218	173	223			250	218	171	213			214	188	188	196.667			214	159	174	182.333			195	211	148	184.667			162
G3	292	292	295	293			294	298	313	301.667			300	312	269	293.667			295	297	291	294.333			228	263	257	249.333			280	259	277	272			256	240	258	251.333			215	233	250	232.667			224
H3	233	292	284	269.667			102	92	192	128.667			292	290	243	275			266	269	241	258.667			228	205	196	209.667			188	176	190	184.667			220	188	215	207.667			198	176	185	186.333			242
A4	308	302	268	292.667	275.875	77.9481	307	311	311	309.667	270.917	61.9069	284	294	252	276.667	278.042	22.4658	281	238	173	230.667	261.917	33.7859	261	178	180	206.333	234.292	28.502	168	137	133	146	225.625	47.053	137	171	167	158.333	207.917	49.3471	122	157	163	147.333	179.917	44.3026	176
B4	311	295	307	304.333	100		299	314	335	316	98.2027		188	294	297	259.667	100.785		287	302	292	293.667	94.9403		177	216	310	234.333	84.9267		254	245	217	238.667	81.7852		235	186	167	196	75.3663		173	206	254	211	65.2167		205
C4	185	48	17	83.3333	3-1-0		204	240	241	228.333	3-1-0		290	306	293	296.333	3-1-0		266	271	228	255	3-1-0		274	238	234	248.667	3-1-0		214	195	178	195.667	3-1-0		219	189	251	219.667	3-1-0		121	103	142	122	3-1-0		152
D4	311	296	317	308			272	288	301	287			291	307	301	299.667			315	289	267	290.333			275	242	218	245			267	243	280	263.333			278	285	256	273			240	55	140	145			246
E4	303	301	304	302.667			178	109	116	134.333			301	316	303	306.667			302	301	286	296.333			278	228	203	236.333			252	264	286	267.333			247	226	212	228.333			132	179	163	158			243
F4	293	314	318	308.333			283	278	300	287			321	288	243	284			156	284	246	228.667			266	231	211	236			268	267	236	257			213	218	264	231.667			203	263	257	241			288
G4	306	307	300	304.333			319	316	310	315			155	298	312	255			277	295	287	286.333			263	288	294	281.667			263	259	265	262.333			247	240	229	238.667			270	237	195	234			237
H4	294	311	305	303.333			279	295	296	290			281	250	208	246.333			234	221	188	214.333			205	155	198	186			230	185	109	174.667			99	124	130	117.667			186	166	191	181			222
A5	299	307	304	303.333	295.958	10.5371	249	291	287	275.667	282.333	15.1144	250	183	185	206	257	34.5543	189	221	223	211	225.333	13.975	223	177	129	176.333	191	14.9868	252	207	153	204	218.5	19.0929	200	137	125	154	188.667	30.5386	207	154	136	165.667	210.5	59.543	209
B5	312	301	293	302	100		277	278	293	282.667	95.3963		315	297	272	294.667	86.8365		263	237	161	220.333	76.1368		235	157	111	167.667	64.5361		241	213	229	227.667	73.828		232	171	143	182	63.7477		270	220	268	252.667	71.1249		242
C5	314	307	296	305.667	1-0-0		291	302	295	296	1-0-0		245	294	249	262.667	1-0-0		284	251	193	242.667	1-0-0		243	200	174	205.667	1-0-0		227	204	185	205.333	1-0-0		240	203	159	200.667	1-0-0		198	169	157	174.667	1-0-0		219
D5	314	296	302	304			277	273	281	277			309	289	246	281.333			268	213	141	207.333			261	126	199	195.333			258	231	187	225.333			245	226	204	225			257	268	293	272.667			211
E5	299	283	287	289.667			248	258	256	254			301	244	216	253.667			256	203	196	218.333			237	161	183	193.667			218	174	185	192.333			217	188	167	190.667			255	289	249	264.333			228
F5	298	291	297	295.333			279	274	282	278.333			288	198	124	203.333			251	215	211	225.667			218	166	155	179.667			251	183	203	212.333			158	116	144	139.333			135	135	120	130			163
G5	295	306	280	293.667			294	301	281	292			315	288	222	275			287	230	177	231.333			259	167	172	199.333			284	248	229	253.667			228	225	224	225.667			284	280	243	269			234
H5	276	268	278	274			293	301	315	303			303	281	254	279.333			231	276	231	246			257	199	175	210.333			237	242	203	227.333			200	190	186	192			162	139	164	155			227
A6	310	303	315	309.333	295.375	10.1096	279	284	293	285.333	291.208	13.6241	281	255	195	243.667	264.042	32.0141	244	207	234	228.333	240.833	21.927	241	190	189	206.667	203.375	27.4662	196	152	180	176	214.542	34.8274	125	149	207	160.333	197.542	33.7135	203	198	154	185	198.083	38.5321	209
B6	305	306	308	306.333	100		288	285	301	291.333	98.5894		284	294	239	272.333	89.392		251	251	236	246	81.5348		244	193	146	194.333	68.8532		229	203	188	206.667	72.6337		203	125	150	159.333	66.8783		228	198	131	185.667	67.0616		202
C6	306	297	286	296.333	0-1-0		283	278	296	285.667	0-1-0		293	278	216	262.333	0-1-0		265	254	239	252.667	0-1-0		254	132	135	173.667	0-1-0		270	231	210	237	0-1-0		224	202	252	226	0-1-0		150	117	147	138	0-1-0		129
D6	280	286	266	277.333			267	274	289	276.667			292	287	236	271.667			249	213	181	214.333			232	147	163	180.667			233	188	205	208.667			214	175	192	193.667			256	267	212	245			125
E6	300	284	304	296			302	307	276	295			313	283	258	284.667			272	255	200	242.333			290	212	188	230			272	259	262	264.333			235	210	214	219.667			246	209	176	210.333			266
F6	289	294	307	296.667			321	318	325	321.333			305	301	300	302			299	279	279	285.667			279	244	247	256.667			267	219	247	244.333			234	199	210	214.333			259	218	84	187			110
G6	294	298	290	294			282	304	293	293			320	281	236	279			276	226	196	232.667			264	162	147	191			236	225	198	219.667			259	238	238	245			251	243	278	257.333			235
H6	299	273	289	287			279	289	276	281.333			267	191	132	196.667			237	195	242	224.667			212	183	187	194			200	154	125	159.667			174	200	112	162			188	177	164	176.333			200
A7	321	305	303	309.667	299.125	10.7614	313	275	268	285.333	292.125	10.0853	289	272	202	254.333	273.042	34.4759	250	226	255	243.667	236.375	29.5068	220	198	176	198	216.25	40.8449	109	138	156	134.333	210.083	61.1889	101	151	142	131.333	204.542	47.7493	190	191	208	196.333	194.167	36.4439	264
B7	300	303	308	303.667	100		313	284	297	298	97.6598		314	287	254	285	91.2801		279	228	172	226.333	79.0221		268	232	212	237.333	72.2942		245	219	199	221	70.2326		240	162	163	188.333	68.38		161	160	167	162.667	64.9115		263
C7	304	302	316	307.333	0-0-1		306	300	308	304.667	0-0-1		316	316	324	318.667	0-0-1		271	288	293	284	0-0-1		281	276	288	281.667	0-0-1		285	262	260	269	0-0-1		280	287	243	270	0-0-1		233	223	244	233.333	0-0-1		257
D7	317	301	312	310			307	299	289	298.333			308	312	273	297.667			304	250	195	249.667			294	246	231	257			301	260	278	279.667			263	249	220	244			216	238	242	232			269
E7	289	286	291	288.667			279	294	293	288.667			291	265	219	258.333			236	199	115	183.333			223	149	101	157.667			230	155	180	188.333			188	179	240	202.333			151	147	159	152.333			146
F7	284	302	315	300.333			307	304	295	302			316	291	238	281.667			265	233	215	237.667			275	188	198	220.333			278	256	256	263.333			292	252	219	254.333			211	137	160	169.333			206
G7	276	285	281	280.667			273	284	295	284			307	296	250	284.333			258	269	227	251.333			248	198	132	192.667			220	204	201	208.333			185	173	151	169.667			232	258	233	241			178
H7	285	307	286	292.667			266	292	270	276			245	205	163	204.333			212	215	218	215			203	162	191	185.333			175	107	68	116.667			170	181	178	176.333			190	161	148	166.333			193
A8	296	289	278	287.667	293.857	4.9436	273	269	284	275.333	279.333	9.45555	267	252	212	243.667	258.619	33.6449	258	224	211	231	231.429	35.384	220	167	172	186.333	198.952	31.5268	215	173	138	175.333	197.762	16.9659	146	213	219	192.667	192.381	9.12552	192	175	210	192.333	209.048	30.8421	209
B8	305	293	272	290	100		272	303	305	293.333	95.0575		279	274	243	265.333	88.0084		233	237	210	226.667	78.7555		260	147	119	175.333	67.7038		193	201	164	186	67.2987		200	180	172	184	65.4675		195	180	140	171.667	71.1392		198
C8	311	304	291	302	10-1-1		278	259	270	269	10-1-1		273	266	232	257	10-1-1		269	237	212	239.333	10-1-1		237	152	204	197.667	10-1-1		245	206	217	222.667	10-1-1		201	199	170	190	10-1-1		189	188	168	181.667	10-1-1		175
D8	307	293	294	298			271	283	287	280.333			309	283	258	283.333			252	242	219	237.667			253	208	131	197.333			223	193	180	198.667			182	168	187	179			236	269	271	258.667			233
E8	290	303	293	295.333			281	263	259	267.667			303	282	215	266.667			198	247	239	228			247	179	152	192.667			268	211	174	217.667			237	204	171	204			238	192	182	204			243
G8	293	280	305	292.667			279	286	299	288			317	298	285	300			275	277	316	289.333			268	256	278	267.333			192	193	194	193			205	176	227	202.667			236	196	273	235
H8	293	280	301	291.333			266	284	295	281.667			244	180	159	194.333			156	169	179	168			178	168	182	176			227	195	151	191			196	203	184	194.333			209	232	219	220			204
A9	302	292	287	293.667	294.095	5.42188	296	291	318	301.667	291.857	10.7149	293	318	264	291.667	276.19	38.7259	258	247	183	229.333	251.571	32.0629	262	216	181	219.667	221.238	26.0922	250	218	229	232.333	236.429	14.0023	242	219	201	220.667	207.714	37.768	202	216	207	208.333	207.19	26.1498	208
B9	317	285	301	301	100		278	300	327	301.667	99.239		325	337	316	326	93.9119		292	298	305	298.333	85.5408		293	270	228	263.667	75.2267		257	209	196	220.667	80.3918		171	129	181	160.333	70.6282		182	138	140	153.333	70.4501		45
C9	287	291	310	296	3-2-0		267	287	308	287.333	3-2-0		320	284	284	296	3-2-0		308	281	288	292.333	3-2-0		264	240	234	246	3-2-0		273	258	242	257.667	3-2-0		257	237	234	242.667	3-2-0		222	191	201	204.667	3-2-0		246
D9	312	290	282	294.667			261	273	289	274.333			283	301	233	272.333			255	254	240	249.667			282	199	174	218.333			255	219	227	233.667			210	166	175	183.667			265	223	186	224.667			272
E9	310	301	286	299			288	285	295	289.333			285	293	216	264.667			295	218	223	245.333			273	174	121	189.333			251	243	220	238			274	251	223	249.333			242	224	145	203.667			246
F9	276	288	293	285.667			297	273	287	285.667			293	287	266	282			245	204	194	214.333			259	168	163	196.667			278	237	239	251.333			270	224	207	233.667			243	255	196	231.333			242
H9	287	294	285	288.667			308	300	301	303			277	206	119	200.667			208	250	237	231.667			232	216	197	215			276	235	153	221.333			168	179	144	163.667			231	228	214	224.333			208
A10	298	293	287	292.667	294.762	5.97127	300	277	290	289	291	8.98971	291	273	226	263.333	270.667	28.8957	273	251	259	261	251.952	27.5677	271	230	138	213	231.143	23.4109	221	216	173	203.333	239.476	37.0909	218	162	161	180.333	196.952	20.7475	214	190	199	201	180.952	51.6467	256
B10	318	304	295	305.667	100		296	313	293	300.667	98.7237		299	302	289	296.667	91.8255		259	270	261	263.333	85.4766		261	261	218	246.667	78.4168		254	249	240	247.667	81.2439		223	203	174	200	66.8174		200	223	182	201.667	61.3893		256
C10	292	300	300	297.333	1-10-1		286	299	287	290.667	1-10-1		312	274	245	277	1-10-1		247	248	205	233.333	1-10-1		254	228	200	227.333	1-10-1		258	292	244	264.667	1-10-1		222	213	113	182.667	1-10-1		202	90	9	100.333	1-10-1		190
E10	297	291	284	290.667			264	300	297	287			285	293	237	271.667			271	237	224	244			262	247	198	235.667			237	246	230	237.667			212	174	196	194			169	159	40	122.667			241
F10	301	299	294	298			294	288	301	294.333			311	291	255	285.667			300	287	298	295			263	277	278	272.667			280	294	271	281.667			219	207	223	216.333			231	242	216	229.667			168
G10	287	294	285	288.667			282	313	307	300.667			310	299	261	290			274	262	244	260			240	202	220	220.667			271	260	261	264			249	222	223	231.333			248	251	205	234.667			159
H10	293	287	291	290.333			264	273	287	274.667			254	208	169	210.333			220	182	219	207			216	193	197	202			212	183	137	177.333			180	201	141	174			207	161	162	176.667			215
A11	299	308	296	301	294.167	9.24276	231	273	288	264	285.125	12.1733	294	223	199	238.667	269.857	32.0889	236	208	187	210.333	250.417	24.6079					215.19	49.2886	190	121	137	149.333	204.083	39.7583	194	169	153	172	183.875	39.2295	203	110	135	149.333	178.75	37.2915	216
B11	274	283	299	285.333	100		298	305	289	297.333	96.9263		322	309	301	310.667	91.7361		290	275	272	279	85.1275		264	231	246	247	73.1526		223	225	192	213.333	69.3768		209	180	106	165	62.5071		179	155	180	171.333	60.7649		191
C11	322	309	299	310	3-2-1		247	288	323	286	3-2-1		297	288	214	266.333	3-2-1		250	270	215	245	3-2-1		270	229	167	222	3-2-1		249	208	249	235.333	3-2-1		197	186	193	192	3-2-1		185	178	166	176.333	3-2-1		259
D11	314	279	279	290.667			285	283	298	288.667			301	284	246	277			278	270	249	265.667			276	261	265	267.333			274	249	253	258.667			270	262	256	262.667			247	278	281	268.667			247
E11	280	281	279	280			262	291	291	281.333									268	256	253	259			246	226	223	231.667			216	204	218	212.667			181	163	176	173.333			177	166	174	172.333			176
F11	305	286	298	296.333			281	293	275	283			289	275	235	266.333			276	231	188	231.667			258	201	161	206.667			244	210	235	229.667			199	188	205	197.333			240	201	62	167.667			249
G11	290	288	303	293.667			292	310	309	303.667			309	302	308	306.333			283	274	281	279.333			157	134	48	113			205	161	86	150.667			134	156	79	123			193	139	161	164.333			182
H11	291	300	298	296.333			262	287	282	277			286	211	174	223.667			214	240	246	233.333			253	179	224	218.667			235	178	136	183			208	180	169	185.667			168	166	146	160			253
A12	306	309	304	306.333	290.542	16.948	271	304	317	297.333	294.125	11.708	296	275	280	283.667	286.208	17.4528	304	269	245	272.667	259.542	31.3885	235	229	205	223	237.917	37.343	148	159	175	160.667	201.542	52.4383	182	182	184	182.667	183.417	44.5595	147	91	140	126	157.583	65.3299	135
B12	316	328	331	325	100		311	293	287	297	101.233		318	296	309	307.667	98.5085		294	260	282	278.667	89.3303		258	271	218	249	81.8873		190	193	45	142.667	69.3676		153	122	95	123.333	63.1292		67	17	21	35	54.2378		175
C12	284	282	273	279.667	1-1-10		291	299	287	292.333	1-1-10		318	314	290	307.333	1-1-10		293	285	286	288	1-1-10		283	276	284	281	1-1-10		236	254	263	251	1-1-10		178	133	152	154.333	1-1-10		161	197	197	185	1-1-10		239
D12	293	273	300	288.667			265	298	311	291.333			273	267	259	266.333			276	249	218	247.667			253	232	246	243.667			230	233	262	241.667			273	207	186	222			152	174	253	193			159
E12	298	275	290	287.667			307	314	311	310.667			312	291	292	298.333			305	273	272	283.333			294	259	261	271.333			275	256	249	260			228	230	220	226			204	250	286	246.667			234
F12	273	290	287	283.333			287	296	310	297.667			305	308	252	288.333			260	289	293	280.667			258	254	285	265.667			244	241	251	245.333			220	211	236	222.333			150	205	266	207			141
G12	270	282	287	279.667			248	274	285	269			276	269	243	262.667			228	203	205	212			252	184	114	183.333			166	141	113	140			158	111	99	122.667			243	149	50	147.333			196
H12	258	277	287	274			287	303	303	297.667			293	277	256	275.333			192	224	224	213.333			224	195	140	186.333			182	157	174	171			223	214	205	214			150	154	58	120.667			145
[truncated: 65 more columns]

## Sheet: FigS2B
Days of adulthood	00:00:00	00:00:00	00:00:00	00:00:00	00:00:00	00:00:00	00:00:00	00:00:00	01:01:01	01:01:01	01:01:01	01:01:01	01:01:01	01:01:01	01:01:01	01:01:01	02:01:01	02:01:01	02:01:01	02:01:01	02:01:01	02:01:01	02:01:01	02:01:01	03:01:01	03:01:01	03:01:01	03:01:01	03:01:01	03:01:01	03:01:01	03:01:01	06:01:01	06:01:01	06:01:01	06:01:01	06:01:01	06:01:01	06:01:01	06:01:01	10:01:01	10:01:01	10:01:01	10:01:01	10:01:01	10:01:01	10:01:01	10:01:01	01:02:01
2	297.667	188.333	309.333	301	325.667	294.667	306.333	333.667	321	278	274	299.667	303	321.333	285	323	11.3333	310.333	303.667	295	322.667	311.333	263	332.667	309.667	308.667		278	320.667	277.667	288.667	294.667	310.333	287	298.667	301	283.333	285	296.333	329.333	308	305	304	289.667	288	315.333	320	289.667	331.667
8	316.333	345.667	346.667	328	209.333	303.667	319.333	346.667	339.667	21.3333	267.333	345	338	350.667	343	313.667	225.667	319.333	321.333	345.667	265	131.333	344.667	348.667	83.3333	313.333		249.667	292	349.333	297	310.667	317	328	350.333	277.333	327.333	339.667	277.667	301	314.333	337.333	339.667	322	309.333	326.333	320	326.667	349.333
10	314.333	303	296.667	312	349.333	287	301.667	333	243.667	306.667	347.667	295	335.333	306.667	345	283.333	344.667	321.333	182	317.333	345.667	311.333	286	266	315	313.333		244.667	317	327.333	332.333	305.667	316	316.667	324	270.667	309	257.667	335.333	327	270.667	292	328.333	280	328	339	284	288.667	309.667
12	292	315.333	292.667	322	309.333	304	292.667	296.667	288.667	301.667	279	312.667	319.667	318.333	319	278.333	283.667	210.333	300	296.667	288.333	287.667	235.333	286.333	303.333	308		332	288.333	277	274.333	280.333	334.667	297	298.333	288	288.333	282.333	272.667	299	335.333	310.667	318.667	292.333	292.333	290.333	300.333	291.667	287
14	224	297.333	292	283.333	262	167.333	264	155	297.333	297	305.333	295.667	313	302.333	283.333	295.667	296.333	286.667	295.333	296.667	305.667	291.333	310.667	299	317	292.333		297	302	296	306	290	310.667	305.667	291	273.667	296	299.667	292	295.333	299	313.667	298.667	289.333	297.333	285.667	312.667	292	298.667
15	205	284.333	274.667	263.667	273	232.333	229.667	294.333	301	278.333	304.333	297.667	299.333	286.333	264	260.667	275.333	288	229	291	286.333	281	312.333	289	310	240.667		298.667	285.333	286.333	307	267.667	285.333	290.333	263.333	269.667	282.667	295.333	293	289.333	284.667	285.667	278.333	275	283.333	277.333	290.333	303.667	276.667
16	127.667	273.667	259	284.333	276.333	279	227.667	268.333	234	269.333	310	298.333	292.667	294.667	273.333	259.667	262.333	244.667	263	297.667	266.667	239	290.333	227.667	201.667	217.667		299.333	270.667	279	297.667	268.667	246.333	300.667	267	268.333	274	288	275.667	270.333	267	291.667	273.333	262.667	256	278.667	294.333	290	214
17	100.667	220.667	231.667	187	226.333	136.333	146.333	211.333	195	237.667	261.667	259.667	280.667	252.667	202.333	218.667	247.667	220.667	230.333	240.333	229	229	278.667	237.667	215	175.333		242.333	206.667	224.333	264	230.333	253.333	254.667	221	200	235.333	262	248	233.667	193	246.667	212	197.667	233	233.333	239.667	240.333	208
18	57.3333	216.333	238	195.667	253	196	82	222.333	228.333	202	260.333	244.667	275.667	235.333	195.333	158.333	214.333	205	215.333	242.667	249.333	206.667	269.333	200.667	245.667	190.333		221.333	223.333	241	269	171.333	204	255	214	201	240.667	263.333	260	230	216	251	193.667	188	213.667	257.333	235	229	150.667
19	35.6667	91.3333	200.333	135.667	143.667	72.3333	17.6667	146.333	173	190.667	216.667	200	235.333	196	141.667	141.333	194.667	158	205	220.667	234	158.333	258.667	120.667	166.333	146.333		242.667	171	215.333	228	142.667	151.667	177.667	193.667	167	226.333	215.333	235.667	190	101.667	204.333	192.667	197	184.333	224.667	209	206.667	109.667
20	23.6667	129	193.333	49.3333	155.333	107.333	54.6667	128.667	129.333	186.667	188.333	180.333	223	148	148.333	51.6667	143	115.667	181.667	210.333	214.333	201	217	50	133.667	111.333		197.667	151.333	214.667	216	90	58.6667	208.667	212.667	139.333	159.667	216	235	96.6667	5	169	102	94.6667	170.333	178	190.667	131.667	70.6667
21	47	40	146.667	1.33333	110	2.66667	14.3333	2.66667	92	145	156	68.6667	155	147	146.667	20.3333	46	127.333	139.333	202	181.667	7.33333	219.333	10.3333	152.333	57.6667		160.667	82.3333	182.667	180.667	41.3333	0	165.667	99	142	174.667	110.333	209.333	87.6667	65.3333	187.667	78.6667	41.6667	71	139.333	192	69	40
22	0	0	20	0	97.3333	0	0	0.666667	7.66667	48	149.333	71	68.6667	0	89	0.666667	70	0	136.333	61	168	133	180.667	34	18.6667	19.6667		118.333	94	110.333	148	0	0	90	8.33333	83.6667	63	125.667	163.333	71.6667	0	117	66.3333	4	98.6667	89.6667	61	42.3333	50.3333
23	0	0	58.6667	42.6667	4	0	0	0	27.6667	27	0	25	91.6667	35	125	16.3333	64.3333	2.33333	57	85.3333	9	12.6667	12.3333	25.6667	0	67.6667		165.333	21.6667	19.3333	189.333	23	0	27	7.66667	33	22	110	133	80.6667	2	26.3333	0	0.333333	82.6667	27	61.6667	73.6667	5.33333
24	0.666667	0	1.66667	2	0	0	0	0	2.66667	0	0	11	1.33333	0	30.6667	2	0	0	13.3333	0	26	0	0	5	0	30.6667		89.3333	1.33333	108.333	148.333	1.33333	0	0	0.666667	78.6667	4.66667	33	157	17	0.333333	53	0	0	7.66667	6.33333	95.6667	28	0
25	0	0	0	0	0	0	0.666667	0	0	0	0	0	0.333333	0	0.333333	0	0	0	0	80.6667	0	0	0	0	0.333333	0		2.33333	0	0.666667	3.66667	0	0	0.333333	0	0	0.666667	3	90.6667	4	0	35	38.6667	0	2.66667	2	38.3333	0.333333	0
[truncated: 47 more columns]
