# Supplementary material for: A collagen amino acid composition supplementation reduces biological age in humans and increases health and lifespan in vivo
Source: NPJ Aging. 2025 Nov 20;11(1):91. doi: 10.1038/s41514-025-00280-7 (PMC12635253; doi:10.1038/s41514-025-00280-7)
Supplement: Supplementary file 5 — Supplementary Table [file 41514_2025_280_MOESM5_ESM.xlsx]

## Sheet: Raw Counts
	A01_1.fq.gz.subread.BAM	A02_1.fq.gz.subread.BAM	A03_1.fq.gz.subread.BAM	A241_1.fq.gz.subread.BAM	A242_1.fq.gz.subread.BAM	A243_1.fq.gz.subread.BAM	A81_1.fq.gz.subread.BAM	A82_1.fq.gz.subread.BAM	A83_1.fq.gz.subread.BAM	N01_1.fq.gz.subread.BAM	N02_1.fq.gz.subread.BAM	N03_1.fq.gz.subread.BAM	N241_1.fq.gz.subread.BAM	N242_1.fq.gz.subread.BAM	N243_1.fq.gz.subread.BAM	N81_1.fq.gz.subread.BAM	N82_1.fq.gz.subread.BAM	N83_1.fq.gz.subread.BAM
ENSG00000186827	3	0	3	0	0	1	0	0	2	0	3	2	0	0	0	0	2	3
ENSG00000186891	2	2	2	2	3	3	5	13	13	0	3	1	3	6	1	13	6	13
ENSG00000160072	705	737	1131	1184	2781	2463	1546	1784	1734	538	865	654	2571	1614	1915	2035	2023	1893
ENSG00000260179	4	2	4	1	4	7	3	8	2	1	1	5	5	1	0	2	1	2
ENSG00000234396	0	0	0	0	0	0	0	0	0	0	0	0	0	0	0	0	0	0
ENSG00000225972	184	199	484	167	242	216	184	219	170	160	466	168	170	66	83	118	218	227
ENSG00000224315	1	0	1	0	0	1	0	1	0	0	0	0	0	0	0	1	0	0
ENSG00000198744	677	688	1006	659	706	843	576	490	559	551	1286	602	535	363	589	464	644	675
ENSG00000279928	2	4	3	1	2	6	0	0	1	2	1	1	2	2	0	0	0	1
ENSG00000228037	0	1	1	0	0	0	0	0	0	1	2	0	1	0	0	1	0	0
ENSG00000142611	3	8	3	2	1	5	6	1	5	2	2	3	1	0	0	5	6	7
ENSG00000225630	4028	3545	5428	3661	6620	5865	3329	3805	3786	3374	4408	2964	5018	1988	2346	2823	4197	3387
ENSG00000131584	1010	1188	1928	792	1495	1238	877	768	981	806	1248	853	1108	564	849	791	1118	932
ENSG00000227589	0	0	0	0	0	0	0	0	0	0	0	0	0	0	0	0	0	0
ENSG00000237402	0	0	0	0	0	0	1	0	1	1	2	0	1	2	3	0	1	0
ENSG00000284616	0	0	0	0	0	0	0	0	0	0	0	0	0	0	0	0	0	0
ENSG00000169972	337	386	611	471	924	968	472	611	557	320	453	344	852	577	684	677	562	596
ENSG00000157911	366	319	329	357	772	706	320	520	439	327	378	356	718	519	592	584	444	388
ENSG00000269896	9	7	8	4	1	3	1	0	4	10	4	3	1	1	0	7	3	3
ENSG00000237973	3647	3668	4313	2818	3997	4122	2993	2399	2902	2860	4765	3012	2992	1614	2342	1973	3205	2964
ENSG00000224051	659	689	1464	727	1738	1462	635	847	903	538	836	687	1561	713	790	741	920	816
ENSG00000228463	68	50	34	58	44	78	62	24	32	58	52	73	24	57	57	69	33	40
ENSG00000260972	0	0	0	0	0	0	0	0	0	0	0	0	0	0	0	0	0	0
ENSG00000157933	2093	2005	1737	2404	3371	2625	3194	3202	3638	1400	1136	1560	2473	1230	1592	2716	3492	3143
ENSG00000162591	222	246	254	271	316	342	417	213	342	160	217	219	254	126	219	235	376	300
ENSG00000224340	0	0	0	0	0	0	0	0	0	0	4	0	0	0	0	0	0	0
ENSG00000270035	0	0	0	0	0	0	0	0	0	0	0	0	0	0	0	0	0	0
ENSG00000169962	3	2	4	1	13	3	3	14	9	6	5	4	12	6	7	3	4	5
ENSG00000226545	0	0	0	0	0	0	0	0	0	0	0	0	0	0	0	0	0	0
ENSG00000233653	1	0	0	1	0	0	1	0	0	0	0	1	0	0	0	0	0	0
ENSG00000268663	0	0	0	0	0	0	0	0	0	0	0	0	0	0	0	0	0	0
ENSG00000226374	0	0	0	0	0	0	0	0	0	0	0	0	0	0	0	0	0	0
ENSG00000116285	1067	1013	509	1363	809	1952	10914	5104	7516	904	589	851	634	1517	1761	10127	7263	9301
ENSG00000229280	0	0	0	0	0	0	0	0	0	0	0	0	0	0	0	0	0	0
ENSG00000142655	543	493	959	444	975	901	454	565	544	425	642	482	798	521	571	675	583	479
ENSG00000232596	0	0	0	0	0	0	0	0	0	0	0	0	0	0	0	0	0	0
ENSG00000235054	0	0	0	0	0	0	0	0	0	0	0	0	0	0	0	0	0	0
ENSG00000232663	0	0	0	0	0	0	0	0	0	0	0	0	0	0	0	0	0	0
ENSG00000284646	0	0	0	0	0	0	0	0	0	0	0	0	0	0	0	0	0	0
ENSG00000240409	70	69	64	70	119	94	42	71	49	40	64	47	65	29	30	32	79	43
ENSG00000229344	340	333	650	360	418	486	212	231	188	231	671	360	381	217	291	202	228	272
ENSG00000231510	0	0	0	0	0	0	0	0	0	0	0	0	0	0	0	0	0	0
ENSG00000149527	1	2	4	2	5	2	0	2	4	1	4	0	5	2	0	0	2	2
ENSG00000284739	0	0	0	0	0	0	0	0	0	0	0	0	0	0	0	0	0	0
ENSG00000171621	200	216	269	187	433	382	232	249	328	153	239	179	394	251	298	396	292	274
ENSG00000272235	0	0	0	2	2	7	10	1	3	0	1	0	4	4	7	3	7	1
ENSG00000236679	1	1	0	0	1	0	0	0	2	2	4	1	0	0	2	1	0	1
ENSG00000284694	0	0	0	0	0	0	0	0	0	0	0	0	0	0	0	0	0	0
ENSG00000162441	847	772	504	858	390	1302	845	323	336	782	513	727	372	786	711	531	312	599
ENSG00000230021	10	10	7	3	1	5	3	4	7	5	9	5	4	3	7	1	1	5
ENSG00000271264	0	0	0	0	0	0	0	1	0	0	0	0	0	0	0	0	0	0
ENSG00000287356	19	20	16	1	7	17	8	13	9	3	14	11	9	1	11	12	13	14
ENSG00000224387	0	0	0	0	0	0	0	0	0	0	0	0	0	0	0	0	0	0
ENSG00000285629	0	0	0	0	0	0	0	0	0	0	0	0	0	0	1	0	0	0
ENSG00000173673	0	0	0	0	0	0	0	0	0	0	0	0	0	0	0	0	0	0
ENSG00000227372	574	543	476	481	582	745	421	432	416	424	466	358	526	481	629	579	545	460
ENSG00000142583	1	1	2	1	0	4	0	0	0	1	0	0	2	0	0	0	1	0
ENSG00000223663	0	1	0	0	0	1	0	0	1	0	0	0	0	0	0	0	0	2
ENSG00000284674	0	0	0	0	0	0	0	0	0	0	0	0	0	0	0	0	0	0
ENSG00000272161	0	0	0	0	0	0	1	0	0	0	0	0	0	0	0	0	0	0
ENSG00000237094	22	13	16	17	2	9	7	9	11	9	6	11	2	4	4	4	9	4
ENSG00000224338	0	0	0	0	0	0	0	0	0	0	0	0	0	0	0	0	0	0
ENSG00000074800	23317	22227	34789	36868	84565	73856	28088	37053	33962	22749	31825	22385	82419	64194	69095	53790	42116	38355
ENSG00000116786	2905	2869	4223	1749	3870	3432	2706	3654	3299	2325	3286	2428	3811	2202	2715	4127	3698	3227
ENSG00000287727	3	0	0	2	2	0	0	0	0	0	1	0	0	0	0	0	0	1
ENSG00000176022	774	661	1206	752	1481	1310	974	1181	1173	703	926	684	1377	670	887	1221	1139	1187
ENSG00000223989	0	0	0	0	0	0	0	0	0	0	0	0	0	0	0	0	0	0
ENSG00000228423	0	0	0	0	0	0	0	0	0	0	0	0	0	0	0	0	0	0
ENSG00000286448	0	0	0	0	0	0	0	0	0	0	0	0	0	0	0	0	0	0
ENSG00000162496	158	172	265	20	35	25	50	73	66	155	226	132	25	16	33	73	49	65
ENSG00000237365	0	0	0	0	0	0	0	0	0	0	0	0	0	0	0	0	0	0
ENSG00000131686	0	0	0	0	0	0	0	0	0	0	0	0	0	0	0	0	0	0
ENSG00000229305	0	0	0	0	0	0	0	0	0	0	0	0	0	0	0	0	2	0
ENSG00000284703	0	0	0	0	0	0	0	0	0	0	0	0	0	0	0	0	0	2
ENSG00000226457	0	1	3	3	1	4	2	1	1	1	3	5	3	3	4	4	1	1
ENSG00000162494	0	0	0	0	0	0	0	0	0	0	0	0	0	0	0	0	0	2
ENSG00000173614	383	360	367	366	320	613	308	275	334	294	306	294	280	260	292	249	331	287
ENSG00000248527	4994	4662	8296	4480	7632	6879	3637	4478	4493	3623	6044	4246	6242	2430	2566	2822	4828	4334
ENSG00000237728	0	0	0	0	0	0	0	0	0	0	0	0	0	0	0	0	0	0
ENSG00000215720	0	0	0	0	0	0	0	0	0	0	0	0	0	0	0	0	0	0
ENSG00000279804	0	0	0	0	0	0	0	0	0	0	0	0	0	0	0	0	0	0
ENSG00000241326	0	0	0	0	0	0	0	0	0	0	0	0	0	0	0	0	0	0
ENSG00000285701	1	0	0	1	0	0	0	0	0	0	1	0	0	0	0	0	0	0
ENSG00000233623	0	2	0	0	0	0	0	0	0	0	0	0	0	0	0	0	1	0
ENSG00000162592	0	0	0	0	0	0	0	0	0	0	2	0	0	0	1	0	1	0
ENSG00000116254	2	3	3	4	1	2	4	5	2	1	0	0	7	1	3	10	3	10
ENSG00000049245	4094	3372	3865	3685	2194	5363	3687	1766	2762	3656	4040	3416	1973	4488	4508	3397	3015	3101
ENSG00000179743	18	21	41	29	42	46	8	17	25	21	29	23	19	29	24	20	19	26
ENSG00000233645	0	0	0	0	0	0	0	0	0	0	0	0	0	0	0	0	0	0
ENSG00000234064	0	0	0	0	0	0	0	0	0	0	0	0	0	0	0	0	0	0
ENSG00000204624	0	0	8	0	0	2	5	2	0	1	4	1	1	3	4	1	1	1
ENSG00000284708	0	0	0	0	0	0	0	0	0	0	0	0	0	0	0	0	1	0
ENSG00000171603	3428	3251	3774	2885	4872	3375	2814	3001	3263	2355	2531	2740	3931	1783	2272	2630	3166	2650
ENSG00000280113	0	0	0	0	0	0	0	0	0	0	2	0	0	0	0	0	0	0
ENSG00000142606	5	5	2	0	2	0	7	0	2	7	3	0	1	0	1	1	0	0
ENSG00000235146	0	0	0	0	0	0	0	0	0	0	0	0	0	0	0	0	0	0
ENSG00000162572	56	59	104	5	13	13	20	23	37	26	51	49	19	5	3	7	21	13
ENSG00000225931	0	3	0	0	3	0	0	0	0	0	0	0	0	0	0	0	0	0
ENSG00000236601	1	0	0	0	0	0	0	0	0	0	0	0	0	0	0	0	0	0
ENSG00000171729	59	51	44	40	50	53	59	65	53	42	43	41	51	38	43	64	84	48
ENSG00000228150	20	6	0	7	5	9	6	3	4	3	4	9	1	4	2	8	1	2
ENSG00000175262	0	0	0	0	0	0	0	0	0	0	0	0	0	0	0	0	0	0
ENSG00000279457	180	208	441	159	224	242	197	193	203	161	279	183	209	161	249	278	263	234
ENSG00000162571	0	0	0	0	0	0	0	0	0	0	0	0	0	0	0	0	0	0
ENSG00000231181	4	1	3	4	1	11	2	1	3	1	2	2	0	3	4	0	2	2
ENSG00000238173	0	0	0	0	0	1	1	1	0	0	0	0	0	0	0	0	0	0
ENSG00000158109	2530	2328	3022	2042	4132	3740	2407	3107	2880	2135	2695	2141	3609	2772	3195	3845	3125	2922
ENSG00000229393	0	0	0	0	0	0	0	0	0	0	0	0	0	0	0	0	0	2
ENSG00000269978	0	0	0	0	0	0	0	0	0	0	0	0	0	0	0	0	0	0
ENSG00000037637	554	536	577	455	634	788	457	454	503	453	531	415	572	546	604	670	581	491
ENSG00000184163	16	12	58	26	54	68	34	39	38	5	20	13	40	22	31	48	46	40
ENSG00000287586	1	0	0	0	0	1	4	0	7	0	0	0	2	0	1	3	9	2
ENSG00000159423	829	729	1045	358	924	810	595	835	692	655	942	626	731	401	570	859	699	669
ENSG00000142599	1924	1851	1583	1168	1292	924	1439	1187	1444	944	824	1381	879	454	452	782	1383	1073
ENSG00000227169	0	0	0	0	0	0	0	0	0	0	0	0	0	0	0	0	0	0
ENSG00000283356	0	0	0	0	0	0	0	0	0	0	0	0	0	0	0	0	0	0
ENSG00000011021	1062	990	684	288	246	353	459	328	424	879	660	734	227	220	319	478	472	442
ENSG00000272482	0	0	1	0	0	0	0	0	0	0	0	0	0	0	0	5	0	0
ENSG00000284747	3	4	4	4	3	4	7	4	6	6	4	4	0	1	3	11	13	11
ENSG00000215912	3	3	7	1	1	1	0	2	1	4	3	1	0	1	4	1	1	1
ENSG00000120952	0	0	0	0	0	0	0	0	0	0	0	0	0	0	0	0	0	0
ENSG00000243073	0	0	0	0	0	0	0	0	0	0	0	0	0	0	0	0	0	0
ENSG00000142615	0	0	0	0	0	0	0	2	1	0	0	0	0	0	0	0	1	0
ENSG00000215704	0	1	0	0	0	0	0	0	0	2	1	0	0	0	0	1	0	0
ENSG00000065526	1033	896	505	1067	227	639	1129	237	433	519	395	597	151	398	450	416	298	644
ENSG00000157916	3508	3144	3437	3319	5866	5867	3681	3858	3807	3216	3503	3021	4896	4522	4923	4963	4704	4044
ENSG00000157881	458	486	561	514	1158	961	570	684	733	371	469	372	1012	677	831	790	773	732
ENSG00000116213	282	315	328	283	635	526	304	341	297	237	301	303	554	379	430	451	363	336
ENSG00000283611	1	0	0	0	1	0	0	0	0	0	0	0	0	0	0	0	0	1
ENSG00000238290	0	3	0	2	0	1	0	3	1	2	2	0	0	0	0	2	9	3
ENSG00000225387	0	0	0	0	0	0	0	0	0	0	0	0	0	0	0	0	0	0
ENSG00000048707	1365	1234	683	1171	249	1391	1263	273	509	1084	799	754	156	921	1029	559	423	606
ENSG00000158748	4	2	0	0	0	2	1	0	2	0	2	5	0	0	0	0	0	0
ENSG00000235643	0	0	0	0	0	0	0	0	0	0	0	0	0	0	0	0	0	0
ENSG00000225196	0	0	0	0	0	0	0	0	0	0	0	0	0	0	0	0	0	0
ENSG00000130762	0	1	3	2	0	3	0	4	2	0	0	0	4	5	2	0	2	3
ENSG00000162444	1	2	2	1	1	2	0	3	1	0	1	0	1	0	4	0	2	0
ENSG00000279169	0	0	0	0	0	0	0	0	0	0	0	0	0	0	0	0	0	0
ENSG00000279625	0	0	1	0	0	0	0	0	0	0	0	0	0	0	0	0	0	0
ENSG00000180758	132	115	91	170	245	226	202	209	214	118	88	116	231	70	91	139	197	189
ENSG00000231219	0	0	0	0	0	0	0	0	0	0	0	0	0	0	0	0	0	0
ENSG00000184677	728	721	607	587	386	793	723	400	708	566	576	546	263	509	639	832	821	693
ENSG00000230679	0	0	2	2	0	0	0	0	6	0	2	1	1	0	0	3	0	1
ENSG00000270136	0	0	0	0	0	0	0	0	0	0	0	0	0	0	0	0	0	0
ENSG00000132879	515	535	783	299	677	611	374	603	473	451	702	464	619	407	422	655	566	519
ENSG00000187545	0	0	0	0	0	0	0	0	0	0	0	0	0	0	0	0	0	0
ENSG00000288398	116	103	177	91	158	174	71	82	83	64	142	94	171	83	92	81	105	100
ENSG00000224621	4	1	3	2	1	6	0	2	4	0	0	4	5	1	1	0	2	1
ENSG00000239810	0	0	0	2	0	0	0	0	0	0	0	0	0	0	0	0	0	0
ENSG00000285833	0	0	0	0	0	0	0	0	0	0	0	0	0	0	0	0	0	0
ENSG00000116721	0	0	0	1	0	0	0	0	0	0	0	0	0	0	0	0	0	0
ENSG00000215785	0	1	5	0	0	0	0	0	0	0	0	0	0	0	0	0	0	1
ENSG00000131697	194	176	208	218	405	380	354	340	385	133	151	143	303	204	283	378	439	339
ENSG00000284692	0	0	0	0	0	0	0	0	0	0	0	0	0	0	0	0	0	0
ENSG00000284745	0	0	0	0	0	0	0	0	0	0	0	0	0	0	0	0	0	0
ENSG00000225952	0	0	0	0	0	0	0	4	0	0	0	0	0	0	0	1	0	0
ENSG00000280222	0	0	0	0	0	0	0	0	0	0	0	0	0	0	0	0	0	0
ENSG00000188807	260	258	339	604	1284	1083	569	807	779	204	244	232	1274	588	755	691	832	738
ENSG00000227634	0	0	0	0	0	0	0	0	1	0	0	0	0	0	0	0	0	0
ENSG00000198793	1909	1809	1122	1950	1242	2530	1945	1095	1871	1496	1206	1321	768	1663	2005	2021	1980	1674
ENSG00000078900	1	0	0	0	0	3	2	0	0	1	0	0	0	0	0	0	0	0
ENSG00000285945	0	0	0	0	0	0	0	0	0	0	0	0	0	0	0	0	0	0
ENSG00000171819	0	0	0	1	1	0	0	0	0	1	0	0	0	0	0	1	1	0
ENSG00000229162	0	0	0	0	0	0	0	0	1	0	0	0	0	0	0	0	0	0
ENSG00000197921	0	0	0	2	1	1	2	3	1	0	0	0	1	1	1	2	8	1
ENSG00000233755	0	0	0	0	0	0	0	0	0	0	0	0	0	0	0	0	0	0
ENSG00000116288	4463	4037	6537	4399	6235	7872	4159	4294	4640	4166	5714	4814	5472	6966	6729	6721	5623	4918
ENSG00000238164	3	2	2	0	3	0	0	7	3	2	2	3	3	0	3	0	0	0
ENSG00000233929	3	5	6	2	6	8	6	3	1	2	5	2	3	2	1	4	2	3
ENSG00000271742	0	0	0	0	0	0	0	0	0	0	0	0	0	0	0	0	0	0
ENSG00000226396	37	23	47	31	31	40	29	22	18	19	51	28	17	16	58	27	36	31
ENSG00000232423	0	0	0	0	0	0	0	0	0	0	0	0	0	0	0	0	0	0
ENSG00000229247	1	0	0	0	0	0	0	0	0	0	0	0	0	0	0	0	0	0
ENSG00000169504	13992	12041	4378	9119	2845	13246	10152	3229	1843	13569	6074	9831	2384	11494	10647	7755	1345	8017
ENSG00000224311	0	0	0	0	0	0	0	0	0	0	0	0	0	0	0	0	0	0
ENSG00000225159	418	347	242	506	164	666	349	127	86	361	372	357	175	656	571	280	65	287
ENSG00000272088	0	0	0	0	0	0	0	0	0	0	0	0	0	0	0	0	0	1
ENSG00000228338	0	0	0	0	0	0	0	0	0	0	0	0	0	0	0	0	0	0
ENSG00000181773	59	53	78	76	137	159	89	75	85	33	56	46	127	76	83	81	116	90
ENSG00000241547	16	22	13	21	35	40	32	44	26	12	17	13	19	15	37	27	37	25
ENSG00000224129	0	0	0	0	0	0	0	0	0	0	0	0	0	0	0	0	0	0
ENSG00000234166	0	0	0	0	0	0	0	0	0	0	0	0	0	0	0	0	0	0
ENSG00000237436	1	3	6	9	2	4	2	2	6	0	2	2	7	5	3	3	3	3
ENSG00000233954	293	253	342	224	284	416	243	225	290	280	351	382	192	451	373	346	301	284
ENSG00000174950	0	0	0	0	0	0	0	0	0	0	0	0	0	0	0	0	0	0
ENSG00000235282	2	2	0	2	0	2	1	2	2	0	2	0	0	0	1	0	0	1
ENSG00000055070	4391	4069	4893	3887	7973	7816	4725	6035	5589	3568	4097	3457	7199	5819	6557	7930	6154	5750
ENSG00000175087	44	49	27	60	14	91	20	14	4	59	22	42	18	55	29	26	6	22
ENSG00000171735	456	417	631	431	666	887	493	446	477	387	541	461	753	720	688	789	620	595
ENSG00000157191	2188	1934	2163	1537	3204	2987	2057	2691	2539	1858	2120	1760	2850	2141	2470	3559	2796	2474
ENSG00000284699	0	1	0	0	0	0	0	0	0	0	0	0	0	0	0	0	0	0
ENSG00000229985	0	0	0	0	0	0	0	0	0	0	0	0	0	0	0	0	0	0
ENSG00000230035	0	0	0	0	0	0	0	0	0	0	0	0	0	0	0	0	0	0
ENSG00000235185	1	0	0	0	0	0	0	0	0	0	1	0	0	0	0	0	0	0
ENSG00000236782	4	3	9	2	5	18	7	8	4	2	0	2	6	0	5	5	7	2
ENSG00000116663	153	161	230	69	203	151	107	162	138	141	219	130	178	119	125	164	162	116
ENSG00000225643	1	0	5	1	2	0	1	0	0	1	2	1	2	3	1	0	1	2
ENSG00000284666	0	0	0	0	0	0	0	0	0	0	0	0	0	0	0	0	0	0
ENSG00000243659	0	0	2	1	2	0	0	0	0	0	0	0	0	0	0	0	0	0
ENSG00000228943	0	0	0	0	0	0	0	0	0	0	0	0	0	0	0	0	0	0
ENSG00000232848	2	0	0	0	0	1	2	0	0	0	0	0	0	1	1	3	0	2
ENSG00000234397	0	0	0	0	0	0	1	0	0	0	0	0	0	0	0	0	0	0
ENSG00000284309	0	0	0	0	0	0	0	0	0	0	0	0	0	0	0	0	0	0
ENSG00000269925	7	4	3	11	0	9	11	0	2	9	6	6	1	4	4	4	1	12
ENSG00000162511	28	27	30	18	24	23	23	30	25	19	15	15	25	22	26	42	24	25
ENSG00000158014	0	0	3	0	0	0	0	0	0	0	0	0	0	0	0	0	0	0
ENSG00000204138	799	671	413	622	442	823	382	243	359	522	365	546	370	305	265	263	349	406
ENSG00000233419	0	0	0	0	0	0	0	0	0	0	1	0	0	0	0	0	0	0
ENSG00000235263	0	0	0	0	0	0	0	0	0	0	0	0	0	0	0	0	0	0
ENSG00000228176	0	0	0	0	0	1	0	0	0	0	0	0	0	3	1	0	0	1
ENSG00000231251	0	0	0	0	0	0	0	0	0	0	0	0	0	0	0	0	0	0
ENSG00000142675	0	1	7	1	1	6	3	2	1	0	2	3	1	0	0	1	2	4
ENSG00000197245	0	0	0	0	2	0	0	0	0	0	0	0	0	0	0	0	0	0
ENSG00000231949	0	0	0	0	0	0	0	0	0	0	0	0	0	0	0	0	0	0
ENSG00000261025	0	0	0	0	0	0	0	1	0	0	0	0	0	0	0	0	0	0
ENSG00000116237	2954	2633	2104	3090	3968	5300	2116	2143	2382	2371	1841	2175	3464	3236	3857	2547	2788	2477
ENSG00000158195	3029	2775	2204	2663	4487	3998	2470	2674	2804	2485	2038	2163	3749	2474	3032	2878	2705	2528
ENSG00000130772	374	323	459	339	820	627	391	480	459	346	352	357	625	265	251	396	496	464
ENSG00000215899	0	0	0	0	0	0	0	0	0	0	0	0	0	0	0	0	0	0
ENSG00000237429	2	2	5	0	0	0	3	2	3	3	8	0	0	0	0	0	0	2
ENSG00000271398	0	0	0	3	0	0	0	0	0	0	1	0	0	0	0	0	0	0
ENSG00000225011	0	0	0	0	0	0	0	0	0	0	0	0	0	0	0	0	0	0
ENSG00000240731	38	59	31	28	28	47	32	27	38	34	46	24	26	11	24	33	64	23
ENSG00000235069	0	0	0	0	0	0	0	0	0	0	0	0	0	0	0	0	0	0
ENSG00000284676	0	0	0	0	0	0	0	0	0	0	0	0	0	0	0	0	0	0
ENSG00000237058	0	0	0	0	0	0	0	0	0	0	0	0	0	0	0	0	0	0
ENSG00000233399	0	0	0	0	0	0	0	0	0	0	0	0	0	0	0	0	0	0
ENSG00000090020	1575	1535	1965	1470	2378	1736	2029	2029	2433	1056	1362	1237	1811	790	1020	1697	2245	1943
ENSG00000225990	0	0	0	0	1	1	0	0	0	0	0	0	0	0	0	0	0	0
ENSG00000157978	598	582	794	352	752	642	374	401	398	447	589	513	629	453	533	521	472	397
ENSG00000226944	5	7	11	11	10	10	0	1	8	10	2	13	13	3	3	5	4	2
ENSG00000270282	0	0	0	0	0	0	0	0	0	0	0	0	0	0	0	0	0	0
ENSG00000130770	1987	1750	3204	1549	1464	2671	1470	1140	1287	1507	2701	2169	1262	2084	1988	2102	1559	1478
ENSG00000235131	0	0	0	0	0	0	0	0	0	0	0	0	0	0	0	0	0	0
ENSG00000229044	0	0	2	2	0	0	1	0	0	2	2	0	0	0	0	0	0	0
ENSG00000162512	3158	3065	3311	2786	5013	4331	2466	2829	2935	2487	2576	2461	3968	2114	2789	2717	2786	2419
ENSG00000179840	0	0	0	0	0	0	0	0	0	0	0	0	0	0	0	0	0	0
ENSG00000272449	5	4	10	10	15	11	13	10	6	6	3	11	8	8	11	21	11	11
ENSG00000214973	140	131	65	108	62	171	100	83	90	102	59	128	58	127	161	124	120	89
ENSG00000158006	421	399	291	527	561	843	291	255	331	345	297	354	315	578	681	421	375	318
ENSG00000214812	38	26	4	23	8	17	25	4	14	27	7	31	12	26	21	22	15	12
ENSG00000142784	1552	1433	1811	917	1589	1386	981	1287	1240	1056	1202	1090	1427	698	740	1146	1247	1220
ENSG00000227950	0	0	0	0	0	0	0	0	0	0	0	1	0	0	0	0	0	0
ENSG00000126698	2134	2095	2548	1816	2125	3022	1796	1546	1787	1976	2516	1977	2059	2666	2786	2650	2130	2017
ENSG00000229447	2	2	1	4	0	8	2	1	5	4	2	3	1	2	0	0	1	0
ENSG00000229607	0	0	0	0	0	0	0	0	0	0	0	0	0	0	0	0	0	0
ENSG00000229994	93	116	209	61	41	114	88	52	67	78	173	132	33	87	122	95	74	81
ENSG00000130766	917	888	1122	555	1102	994	578	763	642	682	871	689	1012	499	697	765	723	623
ENSG00000168528	5287	4988	10182	2834	5826	5123	3600	4740	4529	3950	6530	4398	5228	2665	3090	4315	4611	4331
ENSG00000196581	13	27	12	51	77	84	95	74	77	11	12	23	55	51	51	84	61	101
ENSG00000169403	0	6	3	1	3	3	5	2	5	4	8	2	4	0	1	2	3	1
ENSG00000117676	43	45	46	33	93	66	23	49	52	26	49	33	97	63	97	72	55	45
ENSG00000225126	0	0	0	0	0	0	0	0	0	0	0	0	0	0	0	0	0	0
ENSG00000084628	1	1	2	3	5	7	0	9	8	3	2	1	7	1	4	3	3	6
ENSG00000060688	526	551	638	843	1407	1322	652	779	700	523	616	505	1395	1117	1195	910	828	706
ENSG00000236335	0	0	0	0	0	0	0	0	0	0	0	0	0	0	0	0	0	0
ENSG00000171612	183	150	214	176	260	339	155	175	205	161	195	149	223	272	257	258	236	209
ENSG00000241169	0	0	0	0	0	0	0	0	0	0	0	0	0	0	0	0	0	0
ENSG00000227001	92	68	21	34	45	61	23	32	24	73	41	55	39	51	68	56	38	34
ENSG00000270927	0	0	0	0	0	0	0	0	0	0	0	0	0	0	0	0	0	0
ENSG00000162458	1900	1862	2279	1648	3259	3077	3609	4328	3951	1469	1903	1511	2525	1542	1978	4674	3912	3636
ENSG00000188910	0	0	0	1	0	1	0	3	0	0	1	0	1	1	0	0	0	1
ENSG00000230523	0	0	0	0	0	0	0	0	0	0	0	1	0	0	0	0	0	0
ENSG00000186056	19	18	17	6	5	6	8	9	7	16	10	10	12	7	6	8	7	12
ENSG00000116138	903	857	369	625	309	830	798	315	467	836	491	619	215	625	691	635	468	571
ENSG00000231207	5	0	0	0	0	1	0	0	0	2	0	0	0	0	0	0	0	0
ENSG00000142765	5	11	16	3	12	3	9	6	6	2	6	5	2	6	2	6	8	2
ENSG00000158161	591	590	468	664	244	854	643	253	413	580	514	440	229	686	826	612	513	605
ENSG00000270330	0	0	0	0	0	0	0	0	0	0	0	0	0	0	0	0	0	0
ENSG00000142684	0	0	0	0	0	0	0	0	0	0	0	0	0	0	0	0	0	0
ENSG00000234619	0	0	0	0	0	0	0	1	0	0	0	1	0	1	0	0	0	0
ENSG00000121769	3730	3371	5825	341	703	653	2157	2929	2544	3304	4998	4080	531	561	540	3831	2922	2523
ENSG00000157330	0	0	0	0	0	0	0	0	0	0	0	0	0	0	0	0	0	0
ENSG00000142627	1081	1041	971	1110	1773	1638	821	894	963	747	844	837	1595	839	1158	958	953	922
ENSG00000284668	0	0	0	0	0	0	0	0	0	0	0	0	0	0	0	0	0	0
ENSG00000233234	0	0	0	0	0	0	0	0	0	0	0	0	0	0	0	0	0	0
ENSG00000142632	134	145	187	140	325	244	167	197	233	121	175	132	252	202	228	274	246	201
ENSG00000234593	0	2	0	0	0	1	0	0	0	0	0	0	0	0	0	0	0	0
ENSG00000162490	4	1	1	1	6	6	2	1	2	0	0	4	4	1	0	1	2	3
ENSG00000158292	498	490	630	445	884	862	961	1094	1141	398	503	413	661	234	348	851	1169	1075
ENSG00000270605	3	7	2	2	1	6	4	1	1	7	5	3	0	3	1	0	0	4
ENSG00000238199	0	0	0	5	0	2	0	0	0	1	1	2	0	2	0	0	0	3
ENSG00000142733	1006	923	1294	802	1640	1388	935	1030	1127	709	1128	840	1363	774	1009	1166	1159	992
ENSG00000189337	237	241	136	180	195	278	301	247	333	184	144	199	105	161	227	375	278	310
ENSG00000270601	0	0	0	0	0	0	0	0	0	0	0	0	0	0	0	0	0	0
ENSG00000233268	0	0	0	0	0	0	0	0	0	0	0	0	0	0	0	0	0	0
ENSG00000232912	2	2	4	4	0	0	0	0	0	4	0	0	2	0	2	0	2	4
ENSG00000235084	90	70	104	98	168	180	84	128	107	81	88	75	160	123	151	134	109	134
ENSG00000235143	0	0	0	0	0	0	0	0	0	0	0	0	0	0	0	0	0	1
ENSG00000225478	0	0	0	0	0	0	0	0	0	0	0	0	0	0	0	0	0	0
ENSG00000225077	7	9	5	1	11	11	5	1	3	1	2	3	11	1	7	4	6	1
ENSG00000028137	108	101	145	93	230	161	56	100	87	91	104	95	173	101	133	118	95	92
ENSG00000223944	0	0	0	0	0	0	0	0	0	0	0	0	0	0	0	0	0	0
ENSG00000238249	1	1	1	7	3	4	1	3	2	1	2	1	0	2	7	0	2	1
ENSG00000187952	47	62	45	47	159	106	61	71	56	45	50	38	108	59	63	65	49	72
ENSG00000237938	19	21	15	9	7	9	12	15	16	10	15	9	9	4	9	7	16	10
ENSG00000227409	0	1	0	0	0	0	1	0	0	0	0	0	0	0	0	0	0	0
ENSG00000204464	0	0	0	0	0	0	0	0	0	0	0	0	0	0	0	0	0	0
ENSG00000233372	0	0	0	0	0	0	0	0	0	0	0	0	0	0	0	0	0	0
ENSG00000162460	0	2	0	0	0	0	0	0	0	0	0	0	0	0	0	0	0	0
ENSG00000283259	0	0	0	0	0	0	0	0	0	0	0	0	0	0	0	0	0	0
ENSG00000142687	2136	1950	2210	1394	1825	1905	1329	1338	1448	1636	1955	1535	1321	1229	1564	1643	1557	1342
ENSG00000284543	3	0	4	0	0	0	0	0	0	0	1	0	0	0	0	1	0	0
ENSG00000226166	0	0	0	0	0	0	0	0	0	0	0	0	0	0	0	0	0	0
ENSG00000130939	1959	1783	1217	1184	838	1620	1351	745	1166	1597	1117	1233	542	1140	1305	1340	1230	1205
ENSG00000236216	0	3	0	1	0	2	0	4	3	0	1	0	0	0	2	1	3	1
ENSG00000175147	0	0	0	2	0	0	0	0	0	0	0	0	0	0	0	0	0	0
ENSG00000236266	0	0	0	0	0	0	0	0	0	0	2	1	0	0	0	0	0	1
ENSG00000127472	0	0	0	0	0	0	0	0	3	0	0	0	0	0	0	0	0	0
ENSG00000231103	0	0	0	0	0	0	0	0	0	0	0	0	0	0	0	0	0	0
ENSG00000060656	529	531	548	556	1096	1009	609	738	674	381	445	397	748	422	537	633	581	569
ENSG00000163867	331	318	236	231	48	282	174	63	20	260	243	279	48	223	167	135	21	145
ENSG00000232768	0	0	0	0	0	0	0	0	0	0	0	0	0	0	0	0	1	0
ENSG00000230214	0	0	0	0	0	0	0	0	0	0	0	0	0	0	0	0	0	0
ENSG00000189280	2	0	0	0	0	0	0	0	0	1	0	0	0	0	0	0	0	0
ENSG00000134698	440	388	227	197	47	242	337	54	132	352	252	228	28	195	205	180	118	159
ENSG00000134690	394	426	364	1313	2332	2221	307	382	328	357	353	311	1808	1645	1802	486	442	408
ENSG00000272420	0	0	2	1	0	0	0	0	1	1	3	0	1	0	0	0	1	0
ENSG00000224333	0	0	0	0	0	0	0	0	0	0	0	0	0	0	0	0	0	0
ENSG00000132881	97	93	128	79	168	152	64	99	76	77	133	71	143	102	81	69	75	84
ENSG00000273274	0	0	0	0	0	0	0	0	0	0	0	0	0	0	0	0	0	0
ENSG00000224321	11	9	19	4	11	5	6	14	6	5	14	9	10	13	9	11	9	9
ENSG00000116251	3210	2840	3448	2276	669	3137	2543	673	1178	2958	3595	3063	594	3037	2620	1659	1125	1567
ENSG00000272510	0	0	0	0	2	2	0	0	0	0	0	0	0	0	0	0	0	0
ENSG00000158286	139	99	124	49	55	76	60	31	35	88	107	75	39	54	61	54	70	35
ENSG00000236648	0	0	0	0	0	0	0	0	0	0	0	0	0	0	0	0	0	0
ENSG00000232273	1	3	2	2	2	3	2	0	0	0	3	2	0	1	0	0	0	0
ENSG00000009709	0	0	0	0	0	0	0	0	0	0	0	0	1	0	0	0	0	0
ENSG00000043514	282	264	258	323	133	457	309	100	268	284	265	260	113	420	447	352	298	291
ENSG00000186543	0	0	0	0	1	0	0	0	0	1	0	0	0	0	0	0	0	0
ENSG00000287396	0	0	0	0	0	0	0	0	0	0	0	0	0	0	0	0	0	0
ENSG00000162510	4	5	2	0	7	2	4	2	2	3	4	1	6	6	1	2	6	5
ENSG00000179002	0	0	0	0	0	0	0	0	0	0	0	0	0	0	0	0	0	0
ENSG00000223589	0	0	0	0	0	0	0	0	0	0	0	0	0	0	0	0	0	0
ENSG00000188984	0	0	0	0	0	0	0	0	0	0	0	0	0	0	0	0	0	0
ENSG00000229259	0	0	0	0	0	0	0	0	0	0	0	0	0	0	0	0	0	0
ENSG00000270171	0	0	0	0	0	0	0	0	0	0	0	0	0	0	0	0	0	0
ENSG00000158008	42	55	76	45	72	73	28	27	33	41	53	47	58	28	26	48	28	21
ENSG00000269732	0	0	0	0	0	0	0	0	0	0	0	0	0	0	0	0	0	0
ENSG00000130940	3	0	4	4	7	9	7	6	3	4	4	3	0	4	2	12	3	2
ENSG00000116771	60	60	67	105	175	158	112	103	132	62	44	45	146	95	94	86	110	123
ENSG00000237301	5	0	0	1	1	0	1	2	0	6	2	1	1	6	0	1	2	0
ENSG00000162585	1029	1057	2179	831	1906	1572	962	1291	1240	913	1508	911	1672	868	996	1313	1375	1197
ENSG00000163879	178	197	231	177	226	297	149	158	172	211	236	182	190	192	182	188	158	162
ENSG00000227527	3	9	1	2	0	2	4	3	6	0	3	3	0	3	3	2	2	0
ENSG00000228823	0	0	1	0	0	0	0	0	0	0	0	0	0	0	0	0	0	0
ENSG00000010803	475	458	637	464	653	665	403	400	482	371	451	391	562	479	515	459	532	399
ENSG00000169991	489	483	309	503	576	788	809	666	867	477	334	358	409	411	639	898	858	735
ENSG00000116954	1103	995	933	452	192	566	464	169	389	969	1056	1003	176	552	587	416	414	464
ENSG00000228589	919	778	749	895	484	1442	918	408	527	826	781	754	504	1249	1102	734	609	668
ENSG00000163873	0	0	0	0	0	0	0	1	0	0	0	0	0	0	0	0	0	0
ENSG00000233431	0	0	0	0	0	0	0	0	0	0	0	0	0	0	0	0	0	0
ENSG00000117215	0	0	0	0	0	0	0	0	0	0	0	0	0	0	0	0	0	0
ENSG00000196449	257	249	218	361	656	626	572	690	665	210	244	229	541	485	497	837	706	693
ENSG00000250575	10	7	14	6	3	3	6	8	6	0	5	11	0	3	1	4	1	5
ENSG00000237700	0	0	0	0	0	0	0	0	0	0	0	0	0	0	0	0	0	0
ENSG00000116661	158	119	302	90	207	168	139	166	177	119	203	133	139	103	137	211	152	151
ENSG00000230163	0	0	0	0	0	0	0	0	0	0	0	0	0	0	0	0	0	0
ENSG00000227538	0	0	0	0	0	0	0	0	0	0	0	0	0	0	0	0	0	0
ENSG00000232208	2	0	0	0	0	2	0	0	0	3	0	0	0	1	0	0	1	1
ENSG00000162461	14	14	20	3	4	1	4	2	8	11	8	8	5	3	4	13	2	3
ENSG00000236500	0	0	0	0	0	0	0	0	0	0	0	0	0	0	0	0	0	0
ENSG00000044012	0	0	0	0	0	0	0	0	0	0	0	0	0	0	0	0	0	0
ENSG00000179051	1065	1013	820	1835	2422	2875	2031	2055	2219	801	717	774	1697	2024	2330	2748	2607	2184
ENSG00000215895	22	28	20	31	20	50	35	13	27	11	29	20	9	21	52	20	33	32
ENSG00000231868	0	0	0	0	0	0	0	0	0	0	0	0	0	0	0	0	0	0
ENSG00000284650	0	0	0	0	0	0	0	0	0	0	0	0	2	0	0	0	0	0
ENSG00000237329	2	1	0	0	0	0	0	0	0	0	0	0	0	0	0	0	0	0
ENSG00000236948	0	0	0	0	0	0	0	0	0	0	0	0	0	0	0	0	0	0
ENSG00000270850	0	0	0	0	0	0	0	0	0	0	0	0	0	0	0	0	0	0
ENSG00000287510	0	0	0	0	0	0	0	0	0	0	0	0	0	0	0	0	0	0
ENSG00000126067	2271	1997	2059	2532	4292	4414	2566	2675	2765	2102	2157	2158	3706	2666	3045	2915	3250	2682
ENSG00000274944	0	0	0	0	0	0	0	0	0	0	0	0	0	0	0	2	0	2
ENSG00000132906	175	160	205	120	201	194	82	86	66	132	196	153	160	155	165	119	91	96
ENSG00000197312	481	444	217	526	62	588	617	73	116	432	307	309	32	412	427	194	84	266
ENSG00000284748	0	0	0	0	0	0	1	0	0	0	1	0	0	0	0	0	0	0
ENSG00000272078	1	1	0	0	0	0	1	1	0	1	2	0	0	0	0	0	0	0
ENSG00000173660	2381	2045	3532	1999	2189	3584	2286	2031	2145	2171	3378	3341	1910	3844	3209	3367	2635	2644
ENSG00000224592	1	0	2	0	0	0	1	1	1	0	0	2	4	3	0	4	0	2
ENSG00000233728	0	0	0	0	0	0	0	0	0	0	0	0	0	0	0	0	0	0
ENSG00000230451	0	0	0	0	0	0	0	0	0	0	0	0	0	0	0	0	0	0
ENSG00000231606	0	1	0	0	1	0	0	0	0	0	0	0	0	0	0	0	0	0
ENSG00000215900	4	9	3	6	9	13	5	6	8	3	6	7	9	4	5	10	10	4
ENSG00000092847	882	715	667	747	486	1112	711	326	541	764	644	562	327	817	1025	629	581	532
ENSG00000284632	0	0	0	0	0	0	0	0	0	0	0	0	0	0	0	0	0	0
ENSG00000204510	0	0	0	0	0	0	0	0	0	0	0	0	0	0	0	0	0	0
ENSG00000241014	8	11	5	11	1	10	5	0	7	9	7	4	4	1	3	5	6	3
ENSG00000054118	3908	3530	2700	3877	1343	4951	2537	827	1576	3326	2976	2845	931	3916	4458	1877	1460	1590
ENSG00000254553	0	0	0	0	0	0	0	0	0	0	0	0	0	0	0	0	0	0
ENSG00000230415	7	9	10	0	2	5	2	6	8	3	3	11	2	0	1	1	2	1
ENSG00000177181	0	0	0	0	0	0	0	2	0	0	0	0	0	0	0	0	0	2
ENSG00000284653	0	0	0	0	0	0	0	0	0	0	0	0	0	0	0	0	0	0
ENSG00000237749	34	25	30	11	28	46	26	30	24	17	30	44	19	43	51	57	26	31
ENSG00000224863	0	0	0	0	0	0	0	0	2	0	0	0	0	0	0	0	0	0
ENSG00000276747	0	0	0	0	0	0	0	0	0	0	0	0	1	0	0	0	0	0
ENSG00000284705	0	0	0	0	0	0	0	0	0	0	0	0	0	0	0	0	0	0
ENSG00000287828	6	4	4	10	29	20	12	17	14	0	2	4	32	27	20	14	24	17
ENSG00000228776	0	0	0	0	0	0	0	0	0	0	0	0	0	0	0	0	0	0
ENSG00000236009	0	0	0	0	0	0	0	0	0	0	0	0	0	0	0	0	0	0
ENSG00000228526	313	328	262	159	126	273	202	119	181	286	247	258	113	76	168	193	232	211
ENSG00000159339	0	0	0	0	0	0	0	0	0	0	0	0	0	0	0	0	0	0
ENSG00000284678	0	0	0	0	0	0	0	0	0	0	0	0	0	0	0	0	0	0
ENSG00000223814	0	0	0	0	0	0	0	0	0	0	0	0	0	0	0	0	0	0
ENSG00000197982	919	862	1926	964	2171	2064	910	1370	1224	850	1364	919	1875	1238	1282	1603	1433	1268
ENSG00000225158	0	0	0	0	0	0	0	0	0	0	0	0	0	0	0	0	0	0
ENSG00000261781	0	0	0	0	0	0	0	0	0	0	0	0	0	0	0	0	0	0
ENSG00000183317	1	1	0	0	0	0	1	0	0	0	0	2	0	0	0	0	0	0
ENSG00000250894	0	0	0	0	0	0	0	0	0	0	0	0	0	0	0	0	0	0
ENSG00000183386	549	498	971	426	1054	875	751	937	970	458	563	549	863	429	456	761	828	759
ENSG00000284743	0	0	0	0	0	0	0	0	0	0	0	0	0	0	0	0	0	0
ENSG00000158315	12	30	57	9	14	11	5	11	5	30	24	29	9	13	6	30	10	9
ENSG00000229213	0	0	0	0	0	0	0	0	0	0	0	0	0	0	0	0	0	0
ENSG00000243749	68	62	60	37	56	95	57	57	45	38	50	83	77	64	75	58	52	56
ENSG00000204084	393	326	213	283	282	426	204	240	263	302	270	272	236	217	337	202	257	190
ENSG00000186973	2	2	5	6	10	3	4	7	3	2	4	0	5	4	1	4	3	2
ENSG00000271806	0	0	0	0	0	1	0	1	0	0	3	0	0	0	0	0	0	0
ENSG00000146463	1904	1700	938	1296	276	1828	995	258	137	1679	1144	1250	301	1408	1305	680	109	640
ENSG00000279214	0	0	2	0	0	0	0	0	0	0	0	0	0	0	0	0	0	0
ENSG00000183520	811	810	815	1099	645	1473	930	568	573	761	829	865	671	1384	1169	1077	530	916
ENSG00000271164	0	0	0	0	0	0	0	0	0	0	0	0	0	0	0	0	0	0
ENSG00000090686	1843	1655	1171	1308	239	1602	895	165	270	1740	1305	1433	208	1328	1214	422	218	517
ENSG00000271741	0	0	1	0	2	0	0	0	0	0	0	0	1	0	0	0	0	0
ENSG00000214141	0	0	0	0	0	0	0	0	0	0	0	0	0	0	0	0	0	0
ENSG00000142686	806	781	875	875	1704	1487	874	1027	993	665	696	682	1491	1127	1155	1116	1036	838
ENSG00000224751	0	1	0	0	0	0	0	0	0	0	0	0	0	0	1	0	0	0
ENSG00000279096	0	0	0	0	0	0	0	0	0	0	0	0	0	0	0	0	0	0
ENSG00000117148	0	0	0	0	3	0	0	1	1	0	0	0	3	0	4	3	0	1
ENSG00000230585	2	1	1	0	0	0	3	0	0	1	4	0	0	0	6	1	1	0
ENSG00000117000	315	331	192	285	41	384	121	41	8	358	217	258	38	372	179	101	16	97
ENSG00000284989	0	0	0	0	0	0	0	0	0	0	0	0	0	0	0	0	0	0
ENSG00000178585	266	278	308	231	512	494	190	285	254	237	255	203	411	328	395	247	237	259
ENSG00000231630	0	0	0	0	0	0	0	0	0	0	0	0	0	0	0	0	0	0
ENSG00000092853	343	320	204	917	141	961	132	16	41	265	238	247	115	889	824	72	17	104
ENSG00000255811	0	0	0	0	0	0	0	0	0	0	0	0	0	0	0	0	0	0
ENSG00000198754	44	48	64	48	69	66	30	46	30	40	63	43	57	45	63	62	44	36
ENSG00000134697	1553	1457	2043	2591	467	3246	2190	418	458	1497	2055	1416	398	2950	2362	1311	349	1161
ENSG00000187513	0	1	0	0	0	0	0	0	0	0	0	0	0	0	0	0	0	0
ENSG00000238145	0	0	0	0	0	0	0	0	0	0	0	0	1	0	0	0	0	0
ENSG00000225142	0	0	0	0	0	0	0	0	0	0	0	0	0	0	0	0	0	0
ENSG00000230138	0	0	0	0	0	0	0	0	0	0	0	0	0	0	0	0	0	0
ENSG00000223390	1	0	0	1	0	0	0	0	0	0	1	2	0	1	0	1	0	3
ENSG00000285823	0	0	0	0	0	0	0	0	0	0	0	0	0	0	0	0	0	0
ENSG00000284720	0	0	0	0	0	0	0	0	0	0	0	0	0	0	0	0	0	0
ENSG00000225028	0	0	0	0	0	0	1	4	1	0	0	0	0	0	0	0	1	1
ENSG00000225671	27	26	9	44	8	47	29	12	17	17	5	32	9	26	38	28	11	13
ENSG00000116151	76	59	70	53	66	100	66	63	60	42	69	66	81	51	79	65	69	72
ENSG00000226147	0	1	2	0	0	1	2	0	0	3	0	0	0	0	1	0	0	0
ENSG00000182873	5	8	23	12	10	9	5	2	3	8	14	14	6	8	16	10	3	8
ENSG00000286518	0	0	0	0	0	0	0	0	0	0	0	0	0	0	0	0	0	0
ENSG00000178715	116	106	197	99	259	210	125	150	134	106	180	150	220	214	214	178	159	141
ENSG00000006555	0	0	0	0	0	0	0	0	0	0	0	0	0	0	0	1	0	0
ENSG00000236111	5	4	6	2	2	9	6	2	1	4	6	6	3	2	9	4	8	4
ENSG00000066056	3	3	3	11	11	6	2	9	11	2	1	2	0	2	7	3	0	7
ENSG00000214114	164	171	178	431	136	645	369	99	146	170	189	177	95	552	469	211	105	198
ENSG00000173436	247	232	341	194	157	294	187	155	185	246	330	269	181	230	229	241	206	206
ENSG00000116544	4	7	10	0	7	7	4	4	5	0	0	1	2	2	0	2	3	0
ENSG00000231900	0	0	0	0	0	0	0	0	0	0	0	0	0	0	0	0	0	0
ENSG00000236723	2	0	3	0	1	3	2	2	0	1	1	0	3	2	2	1	2	1
ENSG00000232467	2	1	0	1	0	1	2	0	1	0	2	0	1	4	0	1	0	1
ENSG00000117016	12	2	2	0	3	2	2	4	4	1	2	1	9	5	5	2	5	5
ENSG00000121310	674	583	929	153	204	244	272	259	252	506	760	462	151	185	190	312	288	264
ENSG00000169213	4618	4426	3129	5200	2060	7324	4679	1353	2191	3948	3413	3124	1560	5065	6083	3626	1830	3408
ENSG00000163866	976	915	1316	1022	1952	1876	1228	1330	1293	846	1102	914	1707	1562	1598	1799	1507	1363
ENSG00000225779	0	1	1	0	0	0	0	0	0	0	0	1	0	0	0	0	0	2
ENSG00000236546	0	0	0	4	4	2	0	6	3	0	1	2	3	2	1	0	4	8
ENSG00000284601	0	0	0	0	0	0	0	0	0	0	0	0	0	0	0	0	0	0
ENSG00000049249	0	0	0	0	0	0	0	0	0	0	0	0	0	0	0	0	0	0
ENSG00000237130	0	0	0	0	0	0	0	0	0	0	0	0	0	0	0	0	0	0
ENSG00000116990	2	0	1	1	0	1	13	4	7	3	2	0	4	3	1	14	4	3
ENSG00000143001	0	0	0	0	5	0	0	0	1	0	0	1	0	0	0	0	0	0
ENSG00000229716	0	0	0	0	0	0	1	0	0	0	0	0	0	0	0	0	0	0
ENSG00000226133	0	0	0	0	0	0	0	0	0	0	0	0	0	0	0	0	0	0
ENSG00000227416	0	0	0	0	0	0	0	0	0	0	0	0	0	0	0	0	0	0
ENSG00000232335	0	0	0	0	0	0	0	0	0	0	0	0	0	0	0	0	1	0
ENSG00000260971	0	1	0	2	0	0	0	1	0	0	0	1	0	3	1	0	0	0
ENSG00000259832	0	0	0	0	0	0	0	0	0	0	0	0	0	0	0	0	0	0
ENSG00000284696	0	0	0	0	0	0	0	0	0	0	0	0	0	0	0	0	0	0
ENSG00000238242	1	3	2	0	0	3	0	0	0	1	1	0	0	1	0	1	0	0
ENSG00000285839	1	0	0	0	0	0	1	0	0	0	0	0	0	0	0	0	0	0
ENSG00000237290	0	0	0	0	0	0	0	0	0	0	0	0	0	0	0	0	0	0
ENSG00000232762	2	0	0	3	1	0	1	0	0	1	0	0	1	0	2	1	0	2
ENSG00000117419	968	893	1816	1193	2648	2351	1166	1632	1335	881	1266	925	2381	1575	1779	1740	1553	1390
ENSG00000162384	849	717	1246	678	947	1213	585	642	702	784	1084	871	892	1006	996	942	692	727
ENSG00000162391	5	0	7	11	7	9	8	7	5	5	3	1	13	7	9	5	1	1
ENSG00000174348	166	169	231	48	116	95	102	124	131	113	148	141	60	39	32	117	106	86
ENSG00000154198	0	0	0	0	0	0	0	0	0	0	0	0	0	0	0	0	0	0
ENSG00000117859	1106	970	651	747	154	923	563	143	147	997	773	909	151	827	773	453	106	431
ENSG00000228121	2	2	2	0	4	0	5	1	1	1	1	3	3	1	12	7	3	0
ENSG00000253313	0	0	0	0	2	0	0	0	0	0	0	0	0	0	0	0	0	0
ENSG00000162396	110	86	113	126	214	203	85	119	108	101	105	96	222	143	155	131	117	106
ENSG00000203995	25	26	14	26	33	74	18	8	6	25	17	25	38	25	30	13	13	16
ENSG00000227742	0	0	0	1	0	0	0	0	0	0	0	0	0	0	0	0	2	0
ENSG00000284686	1	1	6	3	3	5	0	0	0	2	0	0	0	6	1	0	0	0
ENSG00000162378	1543	1228	478	990	291	1384	926	204	171	1470	593	872	207	1099	1213	737	85	632
ENSG00000233079	0	2	0	0	0	5	0	0	0	0	0	0	0	0	0	0	0	0
ENSG00000162599	191	173	136	186	57	243	113	32	17	165	134	160	44	141	132	67	26	78
ENSG00000259818	0	0	0	1	0	0	0	0	2	1	0	0	0	0	0	0	0	0
ENSG00000229444	0	0	0	0	0	0	0	0	0	0	1	0	0	0	0	0	0	0
ENSG00000240563	0	0	0	1	0	0	1	0	0	2	0	0	0	0	0	0	0	0
ENSG00000234318	1	0	0	0	0	1	0	0	0	0	0	0	0	0	0	0	0	0
ENSG00000284773	13	12	12	3	0	3	2	2	2	23	17	7	2	1	2	1	12	5
ENSG00000234481	0	0	0	0	0	0	0	0	0	0	0	0	0	0	0	0	0	0
ENSG00000117862	291	225	164	289	427	511	246	296	246	212	201	202	460	437	388	447	351	273
ENSG00000162551	1	3	1	2	8	7	16	18	8	1	2	5	6	2	1	15	15	10
ENSG00000235612	0	0	0	0	0	0	0	0	0	0	0	0	0	0	0	0	0	0
ENSG00000228369	2	0	1	1	3	1	2	0	0	0	0	1	0	0	0	0	1	0
ENSG00000183431	1643	1563	1603	2217	1297	3648	1875	953	1659	1678	1715	1493	1139	3196	3350	2325	2023	1654
ENSG00000227485	0	0	0	0	0	0	0	0	0	0	0	0	0	0	0	0	0	0
ENSG00000224609	9	16	12	7	4	6	0	1	2	8	11	6	1	5	13	0	1	4
ENSG00000235545	4	3	1	1	1	2	1	0	1	1	3	1	1	3	2	0	2	2
ENSG00000236646	0	4	1	0	0	1	3	3	4	0	3	1	2	2	3	1	2	1
ENSG00000169174	163	137	165	2	9	10	33	41	61	138	138	118	6	6	6	24	38	29
ENSG00000232198	0	0	0	0	0	0	0	0	0	0	0	0	0	0	0	0	0	0
ENSG00000231622	0	3	0	0	0	0	0	0	0	0	0	0	0	0	0	0	0	0
ENSG00000238063	0	0	0	0	0	0	0	0	0	0	0	0	0	0	0	0	0	0
ENSG00000235804	0	0	0	0	0	0	0	0	0	0	1	0	0	0	0	0	0	0
ENSG00000227104	0	0	0	0	0	0	0	0	0	0	0	0	0	0	0	0	0	0
ENSG00000243725	85	75	55	170	211	245	121	168	125	83	67	62	197	216	217	205	183	176
ENSG00000116985	0	3	1	7	1	0	2	1	12	1	3	6	0	2	0	4	2	2
ENSG00000171872	5	3	0	3	2	5	1	0	3	0	2	1	1	1	2	3	1	0
ENSG00000162407	1456	1256	818	1369	1071	1989	948	510	764	1201	959	1109	793	1421	1584	1218	810	988
ENSG00000285079	0	0	0	0	0	0	0	0	0	0	0	0	0	0	0	0	0	0
ENSG00000169218	1	4	0	1	0	1	0	0	1	1	1	0	1	3	0	0	0	0
ENSG00000163877	393	379	237	415	335	658	388	291	356	331	249	286	263	441	511	433	438	376
ENSG00000228929	3419	2713	3797	2666	4067	4889	3000	3508	3154	2999	3501	4412	3679	4987	3888	4837	4327	3344
ENSG00000224570	0	0	2	0	0	0	2	1	0	0	0	0	0	0	0	1	1	0
ENSG00000224980	0	3	0	0	0	0	0	0	0	0	0	0	0	0	0	0	0	0
ENSG00000185031	1	0	0	0	0	2	0	0	0	0	0	2	0	1	0	0	1	1
ENSG00000278967	0	1	0	0	0	0	0	0	0	3	2	3	0	0	0	0	0	0
ENSG00000157184	268	261	244	181	312	315	235	225	224	225	215	212	209	193	231	240	227	204
ENSG00000272491	0	0	0	0	0	0	0	0	0	0	0	0	0	0	0	0	0	0
ENSG00000198815	1033	914	475	902	377	1313	945	370	585	889	562	708	299	993	1160	910	542	838
ENSG00000134744	734	696	272	440	81	449	248	59	39	608	281	400	82	312	274	145	21	210
ENSG00000162437	170	159	92	102	27	132	58	30	13	176	103	84	14	98	120	44	21	49
ENSG00000233910	0	0	0	0	0	0	0	0	0	0	0	0	0	0	0	0	0	0
ENSG00000287703	0	0	0	0	0	0	0	0	0	0	0	0	0	0	0	0	0	0
ENSG00000283039	0	0	0	0	0	0	0	0	0	0	0	0	0	0	0	0	0	0
ENSG00000229032	0	0	0	0	0	0	0	0	1	0	0	0	0	0	0	0	0	0
ENSG00000229294	0	0	0	0	0	1	0	0	0	0	0	0	0	0	0	0	0	0
ENSG00000184292	51	40	34	18	21	28	96	112	95	48	53	45	25	21	31	99	78	79
ENSG00000187140	0	0	0	0	0	0	0	0	0	0	0	0	0	0	0	0	0	0
ENSG00000226754	9	2	10	12	11	9	2	7	3	1	2	3	2	7	8	2	2	2
ENSG00000232993	0	0	0	0	0	0	0	0	0	0	0	0	0	0	0	0	0	0
ENSG00000234088	0	0	0	0	0	0	0	0	0	0	0	0	0	0	0	0	0	0
ENSG00000236973	0	1	0	0	0	0	0	0	0	0	2	0	0	0	0	1	0	0
ENSG00000227947	0	0	0	0	0	0	0	0	0	0	0	0	0	0	0	0	0	0
ENSG00000277397	0	0	0	0	0	0	0	0	0	0	0	0	0	0	0	0	0	0
ENSG00000271200	0	3	4	0	3	0	0	0	0	4	0	3	0	1	1	2	0	2
ENSG00000235446	0	0	0	0	0	0	0	0	0	0	0	0	0	0	0	0	0	0
ENSG00000261196	0	0	0	0	0	0	0	0	0	0	0	0	0	0	0	0	0	0
ENSG00000224209	0	0	0	0	0	0	0	0	0	0	0	1	0	0	0	0	0	0
ENSG00000237853	0	0	0	0	0	0	0	0	0	0	0	0	0	0	0	0	0	0
ENSG00000162385	405	361	461	560	250	750	463	163	177	325	425	417	259	722	501	359	240	347
ENSG00000231413	0	0	0	0	0	0	0	0	0	0	0	0	0	0	0	0	0	0
ENSG00000234264	1	2	1	5	5	15	1	3	1	5	3	5	1	11	1	2	1	1
ENSG00000242391	1	1	0	1	0	0	0	0	0	0	0	0	0	0	0	0	0	1
ENSG00000223883	0	0	0	0	0	0	0	0	0	0	0	0	0	0	0	0	0	0
ENSG00000284808	0	0	0	0	0	0	0	0	0	0	0	0	0	0	0	0	0	0
ENSG00000242267	0	1	0	0	0	0	0	0	0	0	0	0	0	0	0	0	0	0
ENSG00000237227	0	0	0	0	0	0	0	0	0	0	0	0	0	0	0	0	0	0
ENSG00000275350	0	0	0	0	0	0	0	0	0	0	0	0	0	0	0	0	0	0
ENSG00000116652	9	4	0	4	2	4	2	0	3	6	1	4	0	0	1	0	1	0
ENSG00000203605	0	0	0	0	0	0	0	0	0	0	0	0	0	0	0	0	0	0
ENSG00000123080	295	321	262	445	792	877	117	139	159	292	273	303	682	629	756	197	150	173
ENSG00000285778	0	0	0	0	0	0	0	0	0	0	0	0	0	0	0	0	0	0
ENSG00000077549	9590	8634	10686	8298	15437	15098	9123	11032	10507	8164	9382	7828	13543	10714	11618	14510	11650	11397
ENSG00000233407	0	0	0	0	0	0	0	0	0	0	0	0	0	0	0	0	0	0
ENSG00000225675	3	3	0	1	0	2	0	0	1	1	3	0	0	1	0	1	0	2
ENSG00000237622	0	0	0	0	0	0	0	0	0	0	0	0	0	0	0	0	0	0
ENSG00000162598	0	0	1	0	1	0	0	0	1	1	0	3	0	0	3	0	0	0
ENSG00000280317	0	0	0	0	0	0	0	0	0	0	0	0	0	0	0	0	0	0
ENSG00000162415	45	51	26	32	30	46	62	37	62	64	27	24	56	43	42	65	67	44
ENSG00000162600	268	235	161	155	32	209	92	27	19	235	166	200	50	208	183	42	29	67
ENSG00000116704	828	829	244	886	324	1320	1051	312	606	785	369	533	239	1039	1093	875	433	772
ENSG00000261213	0	0	0	0	0	0	0	0	0	0	0	0	0	0	0	0	0	0
ENSG00000227644	0	0	0	0	0	0	0	0	0	0	0	0	0	0	0	0	0	0
ENSG00000157193	457	453	213	374	183	572	401	193	303	376	287	296	140	359	497	339	347	352
ENSG00000116205	437	418	249	448	206	629	279	95	217	375	348	293	218	443	461	227	220	198
ENSG00000198841	86	85	142	103	204	205	135	149	155	96	119	81	163	161	164	216	176	199
ENSG00000116212	831	740	822	723	800	1165	587	495	580	746	794	768	734	999	1098	834	714	650
ENSG00000234204	0	0	0	0	0	0	0	0	0	0	0	0	0	0	0	0	0	0
ENSG00000224127	0	0	0	0	0	0	0	0	0	0	0	0	0	0	0	0	0	0
ENSG00000233099	0	0	0	1	1	4	0	0	0	0	2	0	0	0	1	0	0	0
ENSG00000233994	63	43	12	66	20	83	50	22	32	52	46	29	20	76	83	52	34	50
ENSG00000237180	0	0	0	0	0	0	0	0	0	0	0	0	0	0	0	0	0	0
ENSG00000213561	3	5	1	2	1	6	4	1	0	4	1	0	0	0	4	0	5	2
ENSG00000234496	6	6	2	4	4	3	4	3	1	0	6	6	3	6	6	1	4	4
ENSG00000233973	0	0	0	0	0	0	0	0	0	0	0	0	0	0	0	0	0	0
ENSG00000237552	0	0	0	0	0	0	0	0	0	0	0	0	0	0	0	0	0	0
ENSG00000132854	1	0	1	4	1	7	1	1	11	0	0	0	1	1	8	4	1	1
ENSG00000227556	0	0	0	0	0	0	0	0	0	0	0	0	0	0	0	0	0	0
ENSG00000162616	5412	4384	1979	2204	620	3472	2277	1245	489	4985	2635	4127	389	3287	1616	1845	403	1351
ENSG00000271355	0	0	0	0	0	0	0	0	0	0	0	0	0	0	0	0	0	0
ENSG00000162607	576	547	263	736	182	1024	170	95	35	577	269	462	158	934	653	127	32	114
ENSG00000233602	4	1	9	1	0	2	1	2	1	6	1	1	1	2	2	3	4	0
ENSG00000233271	0	0	0	0	0	0	0	0	0	0	0	0	0	0	0	0	0	0
ENSG00000285954	0	0	0	0	0	0	0	0	0	0	0	0	0	0	0	0	0	0
ENSG00000233333	1	0	0	0	0	0	0	0	0	2	0	0	0	0	0	0	0	0
ENSG00000154027	2396	2253	2634	1704	896	2692	1380	601	1084	2284	2528	2089	711	2200	2474	1555	1245	1289
ENSG00000234108	0	0	0	0	0	1	0	0	0	0	0	0	0	0	0	0	0	0
ENSG00000232676	16	12	4	11	14	21	9	9	3	7	9	9	8	10	13	19	15	12
ENSG00000225167	0	0	0	0	0	0	0	0	0	0	0	0	0	0	0	0	0	0
ENSG00000132122	164	162	92	71	34	67	33	12	30	154	89	140	23	82	60	42	11	37
ENSG00000213579	2	1	1	1	0	3	1	4	1	2	2	1	0	3	0	0	3	1
ENSG00000137960	195	159	94	118	36	124	55	25	13	169	137	161	22	103	51	41	21	33
ENSG00000237852	1	1	4	0	0	0	1	0	0	1	4	1	2	0	2	2	0	0
ENSG00000116745	18	9	2	13	15	8	22	18	10	5	1	8	7	10	4	16	22	11
ENSG00000132855	0	1	0	0	0	0	0	0	0	0	1	3	0	0	0	0	0	0
ENSG00000285407	0	0	0	0	0	1	0	0	0	2	0	0	0	0	0	0	0	0
ENSG00000272506	0	0	0	0	0	0	0	0	0	0	0	0	0	0	0	0	0	0
ENSG00000172380	8394	7275	2366	7858	2482	11941	6590	1925	1084	8169	3272	5632	2687	10218	9728	5320	687	5122
ENSG00000286429	0	0	0	0	0	0	0	0	0	0	0	0	0	0	0	0	0	0
ENSG00000272855	0	0	0	0	0	0	0	0	0	0	0	0	0	0	0	0	0	0
ENSG00000270549	1	0	0	0	0	0	0	0	0	0	1	0	0	0	0	0	0	0
ENSG00000237163	0	0	0	0	0	0	0	0	0	0	0	0	0	0	0	0	0	0
ENSG00000229636	0	0	0	0	0	0	0	0	0	0	0	0	0	0	0	0	0	0
ENSG00000116675	822	751	235	342	80	383	386	127	117	781	316	520	61	303	391	264	99	285
ENSG00000224149	0	0	0	0	0	0	0	0	0	0	0	0	0	0	0	0	0	0
ENSG00000162433	667	588	379	873	339	1115	408	127	207	547	422	428	307	939	1075	422	160	292
ENSG00000213625	5328	4528	2408	3568	1400	4828	3611	1374	1615	4702	3075	3885	1472	4285	4388	3462	1497	3184
ENSG00000227207	5	1	6	4	2	2	2	2	2	2	4	4	0	2	3	3	1	3
ENSG00000227016	0	0	0	0	0	0	0	0	0	0	0	0	0	0	0	0	0	0
ENSG00000233664	1	0	3	1	0	2	3	0	1	0	1	1	1	1	0	1	1	0
ENSG00000237928	0	0	0	0	0	0	0	0	0	0	0	0	0	0	0	0	0	0
ENSG00000158966	178	185	67	97	47	126	130	47	52	179	89	91	22	64	106	91	66	118
ENSG00000213703	0	0	0	0	0	0	0	0	0	0	0	0	0	1	0	0	0	0
ENSG00000203965	74	66	48	26	21	75	18	9	3	65	56	55	6	48	19	9	0	18
ENSG00000223479	0	0	0	0	0	0	0	0	0	0	0	0	0	0	0	0	0	0
ENSG00000233674	0	0	0	0	0	0	0	0	0	1	0	0	0	0	0	0	0	0
ENSG00000153898	184	158	151	136	33	187	113	25	87	161	145	147	49	174	181	83	82	107
ENSG00000233290	0	0	0	0	0	0	0	0	0	0	0	0	0	0	0	0	0	0
ENSG00000117069	1	0	0	0	2	1	0	0	0	1	0	1	0	0	2	0	2	0
ENSG00000229943	0	0	0	0	0	0	0	0	0	0	0	0	0	0	0	0	0	0
ENSG00000286918	8	6	0	2	2	6	0	0	1	8	2	2	1	1	3	1	1	5
ENSG00000228734	0	0	0	0	0	0	0	0	0	0	0	0	0	0	0	0	0	0
ENSG00000125703	199	215	127	141	26	236	45	14	9	216	163	220	24	183	122	53	7	33
ENSG00000285041	1	2	0	0	2	6	1	0	0	1	2	5	1	7	0	0	0	0
ENSG00000185839	380	311	437	506	870	958	366	541	426	334	331	339	851	816	825	659	569	467
ENSG00000285808	0	0	0	0	0	0	0	0	0	0	0	0	0	0	0	0	0	0
ENSG00000275678	0	0	0	0	0	0	0	0	0	0	0	0	0	0	0	0	0	0
ENSG00000229440	0	0	0	1	0	0	0	0	0	0	0	0	0	0	1	0	0	0
ENSG00000234144	2	0	0	0	0	0	0	0	0	0	0	0	0	0	0	0	0	0
ENSG00000226891	0	0	5	0	0	0	0	2	0	1	6	5	0	0	0	0	0	0
ENSG00000213540	0	0	1	0	1	1	0	1	0	0	3	1	0	0	0	0	0	1
ENSG00000277670	0	0	0	0	0	0	0	0	0	0	0	0	0	0	0	0	0	0
ENSG00000227466	0	0	0	0	0	0	0	0	0	0	0	0	0	0	0	0	0	0
ENSG00000154007	0	0	0	0	0	0	0	0	0	0	0	0	0	0	0	0	0	0
ENSG00000225242	0	0	0	0	0	0	0	0	0	0	0	0	0	0	0	0	0	0
ENSG00000230498	1	1	1	0	2	2	0	0	0	2	0	1	0	0	0	0	0	0
ENSG00000229554	0	0	0	0	0	0	0	0	0	0	0	0	0	0	0	0	0	0
ENSG00000285782	0	0	0	0	0	0	0	0	0	0	0	0	0	0	0	0	0	0
ENSG00000162618	436	372	205	630	223	863	232	165	62	482	234	430	185	759	539	360	73	356
ENSG00000224493	0	0	0	0	0	0	0	0	0	0	0	0	0	0	0	0	0	0
ENSG00000131233	0	4	0	1	0	0	0	0	0	1	0	2	0	0	1	4	1	3
ENSG00000272371	0	0	0	0	0	0	0	1	0	0	0	0	0	0	0	0	0	0
ENSG00000287647	2	2	2	0	0	2	0	0	0	2	0	0	0	0	0	0	0	0
ENSG00000229225	0	0	0	0	0	0	0	0	0	0	0	0	0	0	0	0	0	0
ENSG00000230863	0	2	0	0	0	2	0	2	0	0	1	0	0	1	2	1	0	0
ENSG00000271576	15	17	20	11	15	6	14	9	15	15	6	9	15	15	13	10	6	8
ENSG00000213560	5	9	1	13	9	7	9	8	7	4	9	18	5	10	16	4	8	5
ENSG00000287224	0	0	0	0	0	0	0	0	2	0	0	0	0	0	0	0	0	0
ENSG00000225598	0	0	0	0	0	0	0	0	0	0	0	0	0	0	0	0	0	0
ENSG00000227883	0	0	0	0	0	0	0	0	0	0	0	0	0	0	0	0	0	0
ENSG00000084072	838	624	1010	773	1444	1294	650	773	748	674	956	721	1345	1166	1140	1028	939	848
ENSG00000286455	0	0	0	0	0	0	0	0	0	0	0	0	0	0	0	0	0	0
ENSG00000225087	0	0	0	0	0	0	0	0	0	0	0	0	0	0	0	0	0	0
ENSG00000224986	0	0	0	0	0	0	0	0	0	1	0	0	0	0	1	0	0	0
ENSG00000280378	1	2	5	0	0	0	2	0	0	1	3	0	0	0	0	4	0	2
ENSG00000016490	1	0	0	0	0	0	0	0	0	0	0	0	0	0	0	0	0	0
ENSG00000188786	653	590	283	626	314	833	738	221	414	515	321	348	208	552	686	594	329	581
ENSG00000162434	5558	4969	2291	3413	1294	4583	6661	2228	3610	4908	2787	3554	913	3355	3703	5214	3192	5036
ENSG00000230053	0	0	0	0	0	0	0	0	0	0	0	0	0	0	0	0	0	0
ENSG00000137941	361	380	140	238	66	274	71	21	10	353	176	275	56	240	173	77	10	81
ENSG00000273338	1	6	3	1	0	1	1	3	0	0	1	3	0	0	4	2	0	0
ENSG00000116717	1815	1517	1519	1489	1219	2053	1490	1015	1321	1412	1568	1527	850	1316	1464	1523	1310	1347
ENSG00000223720	0	0	0	0	0	0	0	0	0	0	0	0	0	0	0	0	0	0
ENSG00000224326	0	0	0	0	0	0	0	0	0	0	0	0	0	0	0	0	0	0
ENSG00000235002	0	1	0	0	0	0	0	0	0	0	0	0	0	0	0	0	0	0
ENSG00000286548	0	1	0	3	0	0	0	0	2	0	1	0	0	0	2	2	1	0
ENSG00000066135	667	522	601	391	403	610	468	341	489	543	545	447	261	388	556	567	544	484
ENSG00000230027	0	0	0	0	0	0	0	0	0	0	0	0	0	0	0	0	0	0
ENSG00000233061	0	0	0	0	0	0	0	0	0	0	0	0	0	0	0	0	0	0
ENSG00000272094	0	0	0	0	1	0	0	0	0	2	1	1	0	0	0	0	0	0
ENSG00000228853	0	0	0	0	0	0	0	0	0	0	0	0	0	0	0	0	0	0
ENSG00000215874	0	0	0	0	0	0	0	0	0	0	0	0	0	0	0	0	0	0
ENSG00000232453	29	5	10	22	15	18	11	14	10	7	10	11	30	10	16	12	13	13
ENSG00000260386	0	0	0	0	0	0	0	0	0	0	0	0	0	0	0	0	0	0
ENSG00000284895	0	0	0	0	0	0	0	0	0	0	0	0	0	0	0	0	0	0
ENSG00000117174	1777	1556	1169	1063	267	1210	1021	265	198	1553	1284	1453	176	1012	885	608	151	646
ENSG00000237413	0	0	0	0	1	0	0	0	0	0	0	0	0	0	1	0	0	0
ENSG00000184313	0	0	1	0	0	0	0	0	0	0	1	0	1	0	0	0	0	0
ENSG00000284645	0	0	0	0	0	0	0	0	0	0	0	0	0	0	0	0	0	0
ENSG00000225605	0	0	0	0	0	0	0	0	0	0	0	0	0	0	0	0	0	0
ENSG00000225446	2	0	0	0	0	0	1	0	0	0	0	0	0	1	0	0	3	0
ENSG00000288543	1	0	0	1	0	0	0	0	0	0	0	0	0	1	0	0	0	0
ENSG00000122420	421	350	166	411	110	533	65	44	23	390	198	316	52	432	353	56	16	64
ENSG00000284240	0	0	0	0	0	0	0	0	0	2	0	0	0	0	0	0	0	0
ENSG00000236290	0	0	0	0	0	0	0	0	0	0	0	0	0	0	0	0	0	0
ENSG00000143013	422	399	342	507	499	696	386	383	342	414	375	326	438	561	592	574	449	454
ENSG00000226084	9183	8035	15789	7398	5390	12925	8287	5552	5449	8659	15342	12609	4760	14382	11642	12233	6731	8700
ENSG00000134748	634	488	433	563	301	823	498	288	329	496	397	470	207	758	672	432	394	470
ENSG00000097096	238	201	56	93	24	127	68	31	17	177	69	100	16	71	63	57	1	78
ENSG00000142892	1215	1103	527	1043	404	1585	496	313	96	1142	616	988	327	1393	1072	432	76	392
ENSG00000219102	9	2	3	8	6	8	4	0	2	3	1	3	0	8	3	4	3	1
ENSG00000184005	4	18	0	3	1	3	1	3	0	14	10	7	1	15	11	6	2	2
ENSG00000230953	43	22	36	25	31	36	27	29	13	20	44	39	21	26	38	33	30	37
ENSG00000287743	0	0	0	0	0	0	0	0	0	0	0	0	0	0	0	0	0	0
ENSG00000229332	0	1	0	0	0	0	0	0	0	0	0	0	0	0	0	0	0	0
ENSG00000227937	0	0	0	0	0	0	0	0	0	0	0	0	0	0	0	0	0	0
ENSG00000229752	0	0	2	1	0	2	0	0	0	0	0	1	0	1	0	0	0	1
ENSG00000237505	1	0	1	3	1	2	6	0	0	0	3	0	2	2	2	1	0	0
ENSG00000285462	0	0	0	0	0	0	0	0	0	0	0	0	0	0	0	0	0	0
ENSG00000233216	0	0	0	0	0	0	0	0	0	0	0	0	0	0	0	0	0	0
ENSG00000197273	0	0	0	0	0	0	0	0	0	0	0	0	0	0	0	0	0	0
ENSG00000226804	0	0	0	0	0	0	0	0	0	0	0	0	0	0	0	0	0	0
ENSG00000285325	0	0	0	0	0	0	0	0	0	0	0	0	0	0	0	0	0	0
ENSG00000230728	0	0	0	0	0	0	0	0	0	0	0	0	0	0	0	0	0	0
ENSG00000162402	2251	2038	890	1862	276	2283	1255	189	181	2052	1047	1300	220	1702	1794	634	62	732
ENSG00000232846	0	0	0	0	0	0	0	0	0	0	0	0	0	0	0	0	0	0
ENSG00000219201	1032	856	178	1142	227	1603	757	214	213	957	376	619	208	1311	1291	532	197	502
ENSG00000230787	5	0	0	0	0	0	1	1	2	1	1	1	3	2	4	3	0	0
ENSG00000116641	2832	2371	798	2105	320	2552	1038	304	120	2595	1130	1837	271	2241	1859	563	82	706
ENSG00000235927	26	37	39	43	28	47	100	78	73	21	24	23	15	23	18	81	86	79
ENSG00000223920	0	0	0	0	0	0	0	0	0	0	0	0	0	0	0	0	0	0
ENSG00000237453	0	0	0	0	0	0	0	0	0	0	0	0	0	0	0	0	0	0
ENSG00000172260	1190	1087	569	984	291	1204	279	129	64	1122	629	897	198	998	662	323	36	301
ENSG00000285473	0	0	0	0	0	0	0	0	0	0	0	0	0	0	0	0	0	0
ENSG00000237959	0	0	0	0	0	0	0	0	0	0	0	1	0	0	0	0	0	0
ENSG00000231364	0	0	0	0	0	0	0	0	0	0	0	0	0	0	0	0	0	0
ENSG00000234578	0	0	0	0	0	0	0	0	0	0	0	0	0	0	0	0	0	0
ENSG00000117480	1	5	7	4	9	7	7	9	16	9	9	13	7	2	5	6	11	8
ENSG00000137944	1087	893	809	610	303	1003	480	249	208	960	852	1090	269	911	695	488	166	317
ENSG00000229505	0	0	0	0	0	0	0	0	0	0	0	0	0	0	0	0	0	0
ENSG00000228187	0	2	0	1	12	2	4	2	2	2	2	2	6	4	1	1	1	0
ENSG00000285201	0	0	0	0	0	0	0	0	0	0	0	0	0	0	0	0	0	0
ENSG00000182183	0	2	2	0	0	2	0	0	0	0	0	0	0	3	0	0	0	0
ENSG00000236407	0	0	0	0	0	0	0	0	0	0	0	0	0	0	0	0	0	0
ENSG00000236915	0	0	0	1	0	0	0	0	0	0	0	0	0	0	0	0	0	0
ENSG00000271949	0	0	0	0	0	0	0	0	0	0	0	0	0	0	0	0	0	0
ENSG00000227062	0	0	0	0	0	0	0	0	0	0	0	0	0	0	0	0	0	0
ENSG00000067334	1184	955	1035	1003	229	1629	467	294	106	1127	1078	1043	162	1576	935	509	96	390
ENSG00000235011	0	0	0	0	0	0	0	0	0	0	0	0	0	0	0	0	0	0
ENSG00000235673	0	0	0	0	0	0	1	0	0	0	0	0	0	0	0	0	0	0
ENSG00000226938	0	0	0	0	0	0	0	0	0	0	0	0	0	0	0	0	0	0
ENSG00000213559	0	0	0	0	0	0	0	0	0	0	0	0	0	0	0	0	0	0
ENSG00000287587	0	0	0	2	1	0	0	1	0	1	0	0	0	0	1	0	0	0
ENSG00000122417	706	582	400	433	271	658	251	179	69	597	427	561	176	603	365	327	85	313
ENSG00000142949	4748	4398	3122	3963	6014	5144	3644	3484	3846	3506	3053	3153	4632	2855	3948	3816	4105	3565
ENSG00000116133	15019	13870	12695	4701	9092	7943	7908	9693	8987	13318	12684	11478	8274	5841	6973	13010	9826	9469
ENSG00000285210	2	6	13	2	1	6	2	0	0	4	9	2	0	3	3	1	1	8
ENSG00000232882	86	47	17	72	60	84	47	27	30	57	15	42	33	68	82	46	31	47
ENSG00000224466	0	0	0	0	0	0	0	0	0	0	0	0	0	0	0	0	0	0
ENSG00000171502	25	24	0	11	1	16	7	3	1	18	4	12	6	10	7	3	0	9
ENSG00000162399	0	0	0	0	0	1	0	0	0	0	0	0	0	0	0	0	0	0
ENSG00000231349	0	0	0	0	0	0	0	0	0	0	0	0	0	0	0	0	0	0
ENSG00000116157	231	204	266	207	351	368	291	256	291	218	252	184	297	271	298	364	355	314
ENSG00000143036	14	24	15	9	9	22	14	12	17	11	9	15	6	14	10	15	16	6
ENSG00000232672	0	0	0	0	0	1	0	0	0	0	0	0	0	0	0	0	0	0
ENSG00000230817	0	0	0	0	0	1	0	0	0	0	0	0	0	0	0	0	0	0
ENSG00000235613	14	11	2	0	0	4	2	0	0	2	5	3	0	1	0	2	0	0
ENSG00000065243	1966	1693	517	1157	276	1483	364	215	40	1697	642	1228	229	1228	880	352	42	361
ENSG00000226759	0	0	0	0	0	0	0	0	0	0	0	0	0	0	0	0	0	0
ENSG00000226960	0	0	0	0	0	0	0	0	0	0	0	0	0	0	0	0	0	0
ENSG00000233877	0	0	0	0	0	0	0	0	0	0	0	0	0	0	0	0	0	0
ENSG00000234080	2	3	5	5	1	4	4	5	3	1	5	7	3	1	7	7	5	1
ENSG00000237899	1	1	3	2	0	2	0	0	2	0	1	2	0	0	0	0	0	3
ENSG00000234784	0	0	0	0	0	0	0	0	0	0	0	0	0	0	0	0	0	0
ENSG00000225492	3	3	0	0	0	4	2	0	0	0	0	4	0	0	1	4	0	6
ENSG00000223905	0	0	0	0	0	0	0	0	0	0	0	0	0	0	0	0	0	0
ENSG00000227290	0	0	0	0	0	0	0	0	0	0	0	0	0	0	0	0	0	0
ENSG00000229486	0	0	0	0	0	0	0	0	0	0	0	0	0	0	0	0	0	0
ENSG00000223683	0	0	0	0	0	0	0	0	0	0	0	0	0	0	0	0	0	0
ENSG00000282898	0	0	0	0	0	0	0	0	0	0	0	0	0	0	0	0	0	0
ENSG00000285409	0	0	0	0	0	0	0	0	0	0	0	0	0	0	0	0	0	0
ENSG00000016602	0	0	0	0	0	0	0	0	0	0	0	0	0	0	0	0	0	0
ENSG00000231090	0	0	0	0	0	0	0	0	0	0	0	1	0	0	0	0	0	0
ENSG00000117528	1102	882	355	927	202	1171	419	162	123	1016	490	779	144	1125	741	326	106	274
ENSG00000271723	0	0	0	0	0	0	0	0	0	0	0	0	0	0	0	0	0	0
ENSG00000066185	3	3	6	4	5	16	7	3	6	6	6	11	4	8	10	7	3	10
ENSG00000172339	221	197	166	193	202	378	199	156	160	188	187	195	174	295	298	266	185	205
ENSG00000036549	1221	1048	415	849	135	1070	306	120	68	1196	552	934	92	1067	602	258	31	276
ENSG00000287724	2	2	0	1	0	0	1	0	0	0	0	0	0	0	0	2	0	1
ENSG00000058799	451	415	523	371	687	718	389	513	460	445	461	397	598	612	612	694	554	488
ENSG00000225191	2	6	0	1	0	3	3	0	4	5	5	0	2	3	7	2	0	1
ENSG00000287870	1	1	0	3	0	0	0	0	0	1	0	1	0	1	1	0	0	0
ENSG00000235563	7	2	11	0	0	1	5	3	7	1	7	14	0	0	1	0	8	0
ENSG00000232048	0	0	0	0	0	0	0	0	0	0	0	0	0	0	0	0	1	0
ENSG00000232857	0	0	0	0	0	0	0	0	0	0	0	0	0	0	0	0	0	0
ENSG00000273637	0	0	0	0	0	0	0	0	0	0	0	0	0	0	0	0	0	0
ENSG00000272145	19	16	3	16	14	17	5	2	1	12	4	12	7	9	15	9	8	8
ENSG00000203985	0	0	0	0	0	0	0	0	0	0	0	0	0	0	0	0	0	0
ENSG00000228838	0	0	2	1	0	1	1	0	1	0	0	0	0	0	0	1	0	0
ENSG00000283761	10	2	2	5	0	9	4	0	0	6	0	2	0	7	3	6	0	2
ENSG00000284716	1	3	2	0	0	0	0	0	0	0	0	0	0	0	0	0	0	0
ENSG00000189433	0	1	0	0	0	0	0	0	0	0	0	0	0	0	0	0	0	0
ENSG00000230759	0	0	0	0	0	0	0	0	0	0	0	0	0	0	0	0	0	0
ENSG00000231866	0	0	0	0	0	0	0	0	0	1	1	0	0	0	0	0	0	0
ENSG00000179178	3	0	1	0	0	0	0	0	0	2	0	0	1	0	0	0	0	0
ENSG00000142700	0	0	0	0	0	2	0	0	0	0	0	0	0	0	0	0	0	0
ENSG00000285525	0	0	0	0	0	0	0	0	0	3	0	0	0	0	0	0	0	0
ENSG00000236098	3	5	9	3	1	3	3	1	2	2	5	8	2	2	2	3	3	1
ENSG00000233514	40	27	57	48	27	64	30	18	23	24	35	44	28	76	71	42	18	24
ENSG00000127124	185	150	167	270	339	218	390	300	429	95	85	154	239	147	152	256	368	284
ENSG00000266993	15	14	8	1	0	3	4	0	0	5	8	6	0	5	1	0	2	0
ENSG00000153923	0	2	0	2	0	2	0	1	0	0	0	0	0	1	1	0	2	1
ENSG00000097033	3562	3051	2013	2751	1171	3800	2452	1172	991	3073	2371	2543	1196	3365	2835	2366	930	2441
ENSG00000223675	0	0	0	0	0	0	0	0	0	0	0	0	0	0	0	0	0	0
ENSG00000182330	0	0	0	0	0	0	0	0	0	0	0	0	0	0	0	0	0	0
ENSG00000162604	853	805	420	457	310	625	664	346	288	673	505	716	188	573	539	487	277	371
ENSG00000229316	0	0	0	0	0	0	0	0	0	0	0	0	0	0	0	0	0	0
ENSG00000116171	3113	2781	1403	1491	438	1936	1376	540	309	2837	1881	2762	284	1754	1150	939	234	844
ENSG00000287406	0	0	0	0	0	0	0	0	0	0	0	0	0	0	0	0	0	0
ENSG00000225767	0	0	0	0	0	0	0	0	0	0	3	0	0	0	0	0	0	0
ENSG00000234099	0	0	0	0	0	0	0	0	0	0	0	0	0	0	0	0	0	0
ENSG00000137936	900	871	551	1116	1240	1612	1117	1155	1205	747	591	647	1013	1094	1431	1655	1344	1366
ENSG00000235308	2	1	4	0	0	1	0	0	1	1	3	1	1	0	0	2	0	0
ENSG00000232752	0	0	0	0	0	0	0	0	0	0	0	0	0	0	0	0	0	0
ENSG00000235829	0	2	1	0	0	1	1	0	0	0	0	0	0	1	0	0	0	0
ENSG00000143032	0	0	0	0	0	0	0	0	0	0	0	0	0	0	0	0	0	0
ENSG00000228971	0	0	0	0	0	0	0	0	0	0	0	0	0	0	0	0	0	0
ENSG00000226745	0	2	0	0	0	1	1	0	0	0	0	0	1	0	0	0	0	1
ENSG00000178028	486	487	678	371	680	634	383	376	384	382	526	377	631	478	600	490	446	432
ENSG00000280040	0	0	0	0	0	1	0	0	0	0	0	0	0	0	0	0	0	0
ENSG00000168710	3206	2994	2113	2484	1633	3951	3116	1611	2582	2822	2105	2187	1094	2987	3467	3247	2709	2693
ENSG00000117519	7715	7091	4119	4875	2311	6695	5850	2358	3687	6723	4981	6375	2134	6101	6388	5797	3981	5455
ENSG00000270507	0	0	0	0	0	0	0	0	0	0	0	0	0	0	0	0	0	0
ENSG00000238037	0	0	0	0	0	0	0	0	0	0	0	0	0	0	0	0	0	0
ENSG00000215869	1	0	0	0	1	1	0	1	1	0	0	0	0	1	1	1	1	0
ENSG00000134215	11	17	8	42	11	60	71	14	23	13	9	5	5	31	44	38	10	26
ENSG00000227935	0	0	0	0	0	0	0	0	0	0	0	0	0	0	0	0	0	0
ENSG00000229887	2	10	2	7	6	8	5	2	1	6	8	2	0	7	2	5	3	0
ENSG00000228502	756	682	666	450	454	710	584	501	611	586	914	715	313	614	863	868	788	671
ENSG00000236268	0	0	0	0	0	0	0	0	0	1	0	0	0	0	0	0	0	0
ENSG00000271277	0	0	0	0	0	0	0	0	0	0	0	0	0	0	0	0	0	0
ENSG00000236888	0	0	0	0	0	0	1	0	0	0	1	0	1	1	1	0	0	0
ENSG00000279778	0	0	0	0	0	0	0	0	0	0	0	1	0	0	0	0	0	0
ENSG00000232015	0	0	0	0	0	0	0	0	0	1	1	0	0	0	0	0	0	0
ENSG00000230955	0	0	0	0	0	0	0	0	0	0	0	0	0	0	0	0	0	0
ENSG00000230828	0	0	0	0	0	0	0	0	0	0	0	0	0	0	0	0	0	0
ENSG00000188641	654	617	218	663	309	916	395	128	94	628	264	515	201	772	707	392	63	355
ENSG00000152078	16	14	17	3	0	6	3	4	0	17	9	6	1	4	16	5	0	2
ENSG00000237279	0	0	0	0	0	0	0	0	0	0	0	0	0	0	0	0	0	0
ENSG00000233359	0	0	0	0	0	0	0	0	0	0	0	0	0	0	0	0	0	0
ENSG00000237954	0	0	0	0	0	0	0	0	0	0	0	0	0	0	0	0	0	0
ENSG00000185668	1	1	2	0	0	4	0	1	0	1	0	3	3	0	0	1	3	2
ENSG00000171492	912	781	540	757	351	995	713	254	331	770	586	738	259	798	814	598	290	591
ENSG00000233129	0	0	0	0	0	0	0	0	0	0	0	0	0	0	0	0	0	0
ENSG00000170989	151	114	72	345	176	420	189	83	158	135	94	110	179	382	391	204	191	192
ENSG00000055732	169	179	123	40	4	46	62	31	26	153	113	121	4	27	23	58	17	53
ENSG00000258634	110	107	111	69	49	113	83	39	87	124	101	84	29	67	123	79	89	59
ENSG00000271914	0	0	0	0	0	0	0	0	0	0	0	0	0	0	0	0	0	0
ENSG00000233557	0	0	0	0	0	0	0	0	0	0	0	0	0	0	0	0	0	0
ENSG00000237897	1	2	1	1	0	2	0	0	0	0	0	3	1	3	1	1	0	0
ENSG00000116299	35	46	37	14	32	24	24	18	19	38	51	25	13	7	22	28	28	31
ENSG00000137962	7002	5669	1970	4837	1128	6856	1230	686	160	6706	2715	4510	868	5441	3916	1109	162	1225
ENSG00000227832	0	0	0	0	0	0	0	0	0	0	0	0	0	0	0	0	0	0
ENSG00000286692	1	0	0	0	0	0	0	0	0	0	0	1	0	0	0	0	0	1
ENSG00000236674	0	0	1	0	0	0	0	1	0	0	1	2	0	0	0	0	0	0
ENSG00000260464	2	9	3	11	8	7	1	10	2	9	3	4	2	4	4	6	6	4
ENSG00000237435	0	0	0	0	0	0	0	0	0	0	0	0	0	0	0	0	0	0
ENSG00000232825	0	0	0	0	0	0	0	0	0	0	0	0	0	0	0	0	0	0
ENSG00000231996	0	0	0	0	0	0	0	0	0	0	0	0	0	0	0	0	0	0
ENSG00000273204	5	1	0	1	1	1	0	0	1	1	0	0	1	4	4	0	0	0
ENSG00000079739	1030	1019	1173	1145	2168	2107	805	1069	934	989	1122	934	1903	1593	1610	1288	1029	950
ENSG00000117154	0	0	0	0	0	0	0	0	0	0	0	0	0	0	0	0	0	0
ENSG00000162377	893	675	563	950	400	1403	1013	340	526	720	587	650	357	1079	1088	898	480	744
ENSG00000224613	0	2	2	2	0	1	1	0	0	2	0	0	0	3	2	2	0	2
ENSG00000176378	0	0	0	0	0	0	0	0	0	0	0	0	0	0	0	0	0	0
ENSG00000116670	487	486	860	763	1597	1401	577	682	652	490	720	432	1385	1050	1087	937	786	709
ENSG00000215871	0	1	0	1	0	1	2	0	0	0	1	0	2	2	0	1	1	0
ENSG00000287372	0	0	0	0	0	0	0	0	0	0	0	0	0	0	0	0	0	0
ENSG00000232542	0	0	0	0	0	0	0	0	0	0	0	0	0	0	0	0	1	0
ENSG00000231095	0	2	0	0	0	2	1	0	1	3	0	1	0	3	0	0	0	3
ENSG00000116774	1104	1192	1486	891	1700	1608	898	1131	1076	1143	1374	1057	1496	1048	1212	1384	1222	1141
ENSG00000287756	0	0	0	0	0	0	0	0	0	0	0	0	0	0	0	0	0	0
ENSG00000269113	3	4	17	0	3	3	2	6	5	8	2	2	0	0	0	1	10	2
ENSG00000284652	0	0	1	0	0	0	0	0	0	0	0	0	5	0	1	0	0	1
ENSG00000023909	584	610	289	1027	522	1510	1318	694	797	594	273	441	377	1070	990	1283	699	1079
ENSG00000069702	2548	2164	731	760	235	870	382	98	81	2234	933	1417	162	658	653	274	66	278
ENSG00000232185	2	1	0	0	0	0	0	0	0	1	1	0	1	2	0	0	2	0
ENSG00000230489	0	0	0	0	0	0	0	0	0	0	0	0	0	0	0	0	0	0
ENSG00000230721	10	9	6	7	3	5	3	2	5	3	9	9	3	16	11	7	2	3
ENSG00000228399	25	17	35	9	13	33	12	17	17	9	29	27	22	3	23	21	21	17
ENSG00000236776	0	0	0	2	0	0	0	0	0	0	2	0	0	0	0	0	0	0
ENSG00000285928	48	34	33	34	9	31	19	3	0	38	31	32	6	27	22	16	4	11
ENSG00000224685	0	0	0	0	0	1	0	0	0	0	0	0	0	0	0	1	0	0
ENSG00000287076	0	0	0	0	0	0	0	0	0	0	0	0	0	0	0	0	0	0
ENSG00000237480	0	0	0	0	0	0	0	0	0	0	0	0	0	0	0	0	0	0
ENSG00000271252	0	0	0	0	0	0	0	0	0	0	0	0	0	0	0	0	0	0
ENSG00000230427	0	0	0	0	0	0	0	0	0	0	0	0	0	0	0	0	0	0
ENSG00000235794	0	0	0	0	0	0	0	0	0	0	0	0	0	0	0	0	0	0
ENSG00000286758	0	0	0	0	0	0	0	0	0	0	0	0	0	0	0	0	0	0
ENSG00000237337	0	0	0	0	0	0	0	0	0	0	0	0	0	0	0	0	0	0
ENSG00000233983	0	0	0	0	0	0	0	0	0	0	0	0	0	0	0	0	0	0
ENSG00000198198	767	699	657	648	936	705	832	634	775	549	514	486	767	346	443	592	768	650
ENSG00000225183	1	0	0	0	0	0	1	0	0	0	1	0	0	0	0	0	0	0
ENSG00000230402	1	0	0	0	0	0	0	0	0	0	0	0	0	0	0	0	0	0
ENSG00000116793	575	507	302	390	102	520	378	113	165	543	349	486	96	504	440	238	166	233
ENSG00000286899	0	0	0	0	0	0	0	0	0	2	0	0	0	0	0	1	0	0
ENSG00000134201	118	106	152	44	102	101	78	93	86	86	142	88	83	43	82	108	92	73
ENSG00000238122	0	0	0	5	0	0	0	0	1	0	0	0	0	0	1	0	0	1
ENSG00000260879	0	0	0	0	0	0	0	0	0	0	0	0	0	0	0	0	0	0
ENSG00000213366	826	882	1680	453	962	925	694	814	847	768	1311	795	863	631	774	1077	941	880
ENSG00000230864	0	0	0	0	0	0	0	0	0	0	0	0	0	0	0	0	0	0
ENSG00000283354	0	0	0	0	0	0	0	0	0	0	0	0	0	0	0	0	0	0
ENSG00000232918	0	0	0	0	0	0	0	0	0	0	0	0	0	0	0	0	0	0
ENSG00000236360	24	22	15	33	16	46	20	8	8	17	11	20	14	33	17	10	6	13
ENSG00000183298	1544	1396	3196	1305	2851	2535	1288	1991	1581	1521	3064	1945	2314	2467	2658	2885	2076	2312
ENSG00000234332	11	4	2	4	0	8	4	1	3	4	5	6	3	12	2	3	0	3
ENSG00000117525	1126	1007	633	1545	587	1858	5882	1692	3250	825	674	896	355	1105	1189	2490	2226	2822
ENSG00000225079	0	0	0	0	0	0	0	0	0	0	0	0	0	0	0	0	0	0
ENSG00000226483	0	0	0	0	0	0	0	0	0	0	0	0	0	0	0	0	0	0
ENSG00000224238	0	2	0	0	0	0	1	0	0	2	0	0	0	0	0	0	0	0
ENSG00000229537	0	0	0	0	0	0	0	0	0	0	0	0	0	0	0	0	0	0
ENSG00000162699	0	0	0	0	0	0	0	0	0	0	0	0	0	0	0	0	0	0
ENSG00000268993	0	0	0	0	0	0	0	0	0	0	0	0	0	0	0	0	0	0
ENSG00000162692	0	0	0	0	0	0	0	0	0	0	0	0	0	0	0	0	0	0
ENSG00000203914	17	19	10	12	4	14	14	1	3	4	9	5	0	7	25	4	2	6
ENSG00000227070	0	1	1	1	2	2	0	0	0	3	0	1	2	1	2	0	0	1
ENSG00000270457	0	0	0	0	0	0	0	0	0	0	0	0	0	0	0	0	0	0
ENSG00000163349	985	840	283	953	240	1041	972	324	320	736	355	579	176	686	911	555	217	517
ENSG00000203858	0	0	0	0	0	0	0	0	0	0	0	0	0	0	0	0	0	0
ENSG00000134222	277	293	361	502	1017	861	214	246	217	244	306	271	861	562	708	373	337	311
ENSG00000231987	1	6	0	0	2	0	0	0	5	3	2	3	0	0	0	0	1	0
ENSG00000228057	247	216	134	204	34	182	115	32	25	210	114	168	19	168	126	82	18	70
ENSG00000261593	0	0	0	0	0	0	0	0	0	0	0	0	0	0	0	0	0	0
ENSG00000224445	0	0	0	0	0	0	0	0	0	0	1	0	0	0	1	0	0	0
ENSG00000229842	0	0	0	0	0	0	0	0	0	0	0	0	0	0	0	0	0	0
ENSG00000270631	0	0	0	0	0	0	0	0	0	0	0	0	0	0	0	0	0	0
ENSG00000229201	0	0	0	0	0	0	0	0	0	0	0	0	0	0	0	0	0	0
ENSG00000181656	0	0	0	0	0	0	0	0	0	0	1	0	0	0	0	0	0	0
ENSG00000122481	86	98	66	53	32	90	34	23	16	74	74	99	39	51	37	26	16	28
ENSG00000198162	2224	1797	688	1363	229	1484	916	175	144	1994	912	1293	139	1153	992	487	90	592
ENSG00000238198	5	8	9	7	10	1	9	2	3	6	11	7	5	2	0	3	5	7
ENSG00000171517	119	117	50	157	58	217	59	15	40	138	68	92	37	188	214	63	36	68
ENSG00000228852	13	9	1	2	0	3	3	0	0	4	2	3	0	2	2	0	0	0
ENSG00000203864	0	0	0	0	0	0	0	0	0	0	0	0	0	0	0	0	0	0
ENSG00000233482	0	0	0	0	1	0	0	0	0	0	0	0	0	0	0	0	0	0
ENSG00000230250	0	0	0	0	0	0	0	0	0	0	0	0	0	0	0	0	0	0
ENSG00000287374	0	1	0	0	0	0	0	0	0	3	1	0	0	0	0	0	0	0
ENSG00000232878	0	0	0	1	3	1	0	0	0	0	0	0	0	1	0	1	0	0
ENSG00000143079	1673	1357	756	1058	240	1355	927	276	187	1384	825	1023	189	997	1129	769	177	837
ENSG00000275064	1	2	3	0	0	3	0	0	0	4	0	1	0	1	0	0	1	0
ENSG00000134243	1121	1025	632	270	152	416	537	222	371	896	639	734	93	267	362	495	302	374
ENSG00000227034	17	16	26	13	6	16	19	8	9	15	17	17	6	15	18	25	11	13
ENSG00000232450	3	3	0	2	0	2	3	0	1	2	3	5	0	0	6	0	0	1
ENSG00000223575	1	1	1	1	2	1	4	0	1	0	4	0	2	1	2	2	1	3
ENSG00000230768	0	0	0	0	0	0	0	0	0	0	0	0	0	0	0	0	0	0
ENSG00000162643	137	120	64	61	2	68	54	19	7	94	110	90	4	59	30	25	6	40
ENSG00000235527	2	0	2	1	4	0	2	0	2	1	1	1	1	0	1	0	4	0
ENSG00000235202	0	0	0	0	0	0	0	0	0	0	0	0	0	0	0	0	0	0
ENSG00000272715	0	0	0	0	0	0	0	0	0	0	0	2	0	0	0	0	0	0
ENSG00000235038	0	0	0	0	0	0	0	0	0	0	0	0	0	0	0	0	0	0
ENSG00000143093	1160	1160	1046	1065	1623	1807	1475	1533	1580	1026	989	809	1306	1277	1455	1808	1611	1538
ENSG00000188761	0	0	0	2	0	0	0	0	0	1	1	1	0	2	0	0	1	3
ENSG00000226415	2578	2271	3486	4007	9302	8342	2857	4275	3394	2284	3006	2331	8788	6545	6613	5202	4186	3792
ENSG00000085491	2127	1767	631	1878	414	2619	1074	348	182	2079	808	1686	328	2420	1766	578	114	679
ENSG00000117598	0	0	0	4	2	3	3	0	0	0	0	0	0	1	1	0	0	1
ENSG00000221986	0	0	0	0	0	0	0	0	1	0	0	0	0	0	0	1	0	2
ENSG00000173947	13	9	13	0	5	5	2	3	8	9	12	11	1	2	2	6	10	2
ENSG00000241361	0	0	0	0	0	0	0	0	0	0	0	0	0	0	0	0	0	0
ENSG00000230434	0	0	0	0	0	0	0	0	0	0	0	0	0	0	0	0	0	0
ENSG00000230718	0	0	0	0	0	0	0	0	0	0	0	0	0	0	0	0	0	0
ENSG00000134198	0	0	0	2	1	6	13	7	5	0	0	0	1	2	2	5	0	4
ENSG00000235595	0	0	0	0	0	0	0	0	0	0	0	0	0	0	0	0	0	0
ENSG00000226053	5	1	2	3	0	1	1	2	0	5	2	3	0	0	0	0	0	1
ENSG00000226128	0	0	0	0	0	0	0	0	0	0	0	0	0	0	0	0	0	0
ENSG00000198799	389	265	210	325	87	338	264	93	110	262	235	280	88	197	263	193	123	195
ENSG00000279513	1	5	0	1	0	0	4	0	0	1	0	0	1	0	0	2	0	0
ENSG00000143106	2354	2027	2496	1780	1584	2846	2586	2007	2393	2105	2459	2562	1417	2752	2746	3781	2872	2709
ENSG00000117620	436	405	138	314	66	387	180	46	24	420	246	408	50	311	218	107	28	132
ENSG00000280186	1	1	3	4	1	0	3	0	1	2	4	3	0	3	0	0	1	1
ENSG00000280099	12	31	46	8	0	9	6	0	1	21	43	44	4	4	6	6	1	2
ENSG00000223906	0	0	0	0	0	0	0	0	0	0	0	0	0	0	0	0	0	0
ENSG00000162688	527	440	128	166	32	249	79	47	14	533	138	373	56	199	122	78	27	66
ENSG00000197106	43	45	27	26	64	47	48	67	56	12	34	38	47	31	29	49	72	58
ENSG00000259946	2	3	13	0	1	2	0	0	0	1	15	7	0	0	0	0	0	0
ENSG00000236137	3	1	0	1	1	3	0	0	1	1	0	1	0	5	1	0	0	0
ENSG00000203859	0	0	0	0	0	0	0	0	0	0	0	0	0	0	0	0	0	0
ENSG00000228086	0	0	0	0	0	0	0	0	0	0	0	0	0	0	0	0	0	0
ENSG00000213421	0	0	0	0	0	0	0	0	0	0	1	0	0	0	0	0	0	0
ENSG00000134242	10	5	4	10	5	5	1	0	0	16	3	4	0	12	2	1	0	2
ENSG00000234020	0	0	0	0	0	0	1	0	0	2	0	0	0	0	1	0	0	0
ENSG00000060718	2487	2160	981	517	87	474	881	165	293	2090	1270	1680	88	322	351	301	209	394
ENSG00000236804	0	0	0	0	0	0	0	0	0	0	0	0	0	0	1	0	0	0
ENSG00000231072	0	2	2	0	0	1	0	3	0	0	1	0	1	1	2	1	2	2
ENSG00000273406	2	0	1	0	0	0	0	0	0	0	0	0	0	1	0	0	0	0
ENSG00000185946	207	205	71	118	20	150	79	18	13	181	116	150	20	116	112	52	22	50
ENSG00000162627	723	672	521	619	251	820	400	182	205	660	628	693	193	781	638	359	214	316
ENSG00000134262	253	229	246	253	412	403	227	188	244	158	247	185	293	354	343	295	261	250
ENSG00000226715	1	0	0	0	0	0	2	0	0	0	0	0	0	0	0	1	2	2
ENSG00000031698	4075	3567	5050	3687	7014	6804	4468	5555	5326	3758	4790	3552	6543	6246	6361	8314	6578	5708
ENSG00000162695	1051	916	385	809	308	1157	928	334	350	920	583	791	184	772	743	776	373	686
ENSG00000226419	173	119	111	206	57	259	141	43	89	149	118	108	75	136	165	87	84	119
ENSG00000134184	376	316	545	325	672	590	322	408	371	317	497	287	604	390	474	474	433	323
ENSG00000286620	1	0	2	0	3	0	0	0	0	4	0	0	2	1	1	0	0	0
ENSG00000265808	7048	5909	4297	4697	2051	7051	5711	2332	3057	6040	4733	5482	2115	6006	5745	5105	3245	4533
ENSG00000162601	1353	1077	244	558	70	724	301	90	41	1186	399	628	64	565	296	125	21	195
ENSG00000261290	0	0	0	0	0	0	0	0	0	0	0	0	0	0	0	0	0	0
ENSG00000275129	1	4	0	1	0	2	1	1	0	1	1	1	4	3	0	1	0	2
ENSG00000225923	0	0	0	0	0	0	0	0	0	0	0	0	0	0	0	0	0	0
ENSG00000134247	233	226	125	180	132	252	208	142	222	133	151	133	95	189	189	211	199	191
ENSG00000187481	0	0	0	2	0	0	0	0	0	0	0	0	0	0	0	0	0	0
ENSG00000116752	596	495	388	446	103	671	216	108	67	487	427	601	82	647	455	184	71	191
ENSG00000162664	646	552	322	637	172	810	354	103	59	589	348	514	118	688	599	230	62	265
ENSG00000236866	0	0	0	0	0	0	0	0	0	0	0	0	0	0	0	0	0	0
ENSG00000286172	0	0	0	0	1	0	0	0	0	0	0	0	0	0	0	0	0	0
ENSG00000134253	94	76	79	78	104	146	49	45	45	78	96	66	47	69	91	80	62	63
ENSG00000277655	0	0	0	0	0	0	0	0	0	0	0	0	0	0	0	0	0	0
ENSG00000223416	39	47	85	37	66	77	54	45	39	23	94	78	56	35	72	63	56	51
ENSG00000213226	4	7	6	2	1	3	5	1	1	2	4	3	2	3	4	3	3	2
ENSG00000179571	0	0	0	0	0	1	0	0	0	0	0	0	0	0	0	0	0	0
ENSG00000227850	47	38	19	36	22	74	40	9	22	26	19	23	10	56	54	23	13	29
ENSG00000243967	0	0	0	0	0	0	0	0	0	0	0	0	0	0	0	0	0	0
ENSG00000235777	0	0	0	0	0	0	0	0	0	0	0	0	0	1	0	0	0	0
ENSG00000260246	0	0	0	0	0	2	0	0	0	0	0	2	0	0	0	0	0	1
ENSG00000173218	703	708	405	747	635	1155	675	430	543	635	377	461	564	817	1050	687	566	694
ENSG00000285532	0	0	0	1	0	0	0	0	0	0	0	0	0	0	0	0	0	0
ENSG00000278182	0	0	0	1	0	1	0	0	0	0	0	1	0	0	0	0	0	0
ENSG00000226755	0	0	0	0	0	0	0	0	0	0	0	0	0	0	0	0	0	0
ENSG00000232650	0	0	0	0	0	0	0	0	0	0	0	0	0	0	1	0	0	0
ENSG00000183508	9	14	7	6	1	5	6	6	2	9	9	6	1	8	3	13	4	6
ENSG00000227712	0	1	2	0	0	1	0	0	0	0	0	0	0	0	0	0	0	0
ENSG00000174827	28	19	26	10	13	22	17	2	7	28	23	20	0	13	12	13	5	10
ENSG00000234225	1	0	2	1	0	0	0	0	0	1	1	2	0	0	0	0	0	0
ENSG00000277095	0	1	0	0	0	2	0	0	0	0	0	0	0	0	0	1	0	0
ENSG00000236806	0	0	0	0	0	1	3	0	0	0	1	0	0	0	0	0	0	0
ENSG00000272150	170	167	164	115	57	147	113	71	85	147	134	114	44	91	117	131	96	112
ENSG00000234283	0	0	0	0	0	1	0	0	0	0	2	0	0	1	0	0	0	0
ENSG00000237188	1	1	0	0	0	0	2	1	0	0	0	1	0	0	2	0	0	0
ENSG00000270231	1023	882	395	725	423	964	901	399	639	760	514	697	309	804	935	983	774	815
ENSG00000232780	0	0	0	0	0	0	0	0	0	0	0	0	0	0	0	0	0	0
ENSG00000136631	810	713	680	654	256	829	573	178	340	738	687	651	279	767	812	524	362	471
ENSG00000274927	0	0	0	0	0	0	0	0	0	0	0	0	0	0	0	0	0	0
ENSG00000261737	16	12	26	5	14	15	10	6	11	26	17	10	6	13	10	23	11	8
ENSG00000264145	0	0	0	0	0	0	0	0	0	0	0	0	0	0	0	0	0	0
ENSG00000258673	33	40	37	20	8	18	27	25	24	26	39	37	20	16	4	28	24	19
ENSG00000238256	0	0	0	0	0	0	0	0	0	0	0	0	0	0	0	0	0	0
ENSG00000265491	1716	1680	1241	1174	1535	1951	1184	1109	1244	1292	1171	1323	1371	1199	1246	1317	1464	1372
ENSG00000198765	0	0	0	0	0	0	0	0	0	0	0	0	0	0	0	0	0	0
ENSG00000224335	0	0	0	0	0	0	0	0	0	0	0	0	0	0	0	0	0	0
ENSG00000277702	317	274	462	229	463	530	280	271	280	231	355	332	432	365	326	356	394	332
ENSG00000143398	2257	2016	1370	1847	1883	2771	1843	1696	1902	1864	1469	1580	1358	2011	2464	2511	2233	2037
ENSG00000196505	246	276	186	229	77	331	240	86	88	244	229	243	88	270	234	188	100	174
ENSG00000117360	863	789	1013	914	653	1258	1058	541	836	708	953	663	514	1033	1066	1062	872	806
ENSG00000225871	28	16	1	22	0	28	13	5	4	25	4	9	7	11	16	15	1	4
ENSG00000223489	0	0	0	0	1	0	1	0	0	0	0	0	0	0	0	0	0	0
ENSG00000118655	145	137	86	375	391	562	165	131	213	162	92	129	389	415	534	219	172	173
ENSG00000230546	0	0	0	0	0	0	0	0	0	0	0	0	0	0	0	0	0	0
ENSG00000213262	0	0	0	0	1	0	0	0	0	0	0	0	0	0	0	0	0	0
ENSG00000285554	1	2	3	1	1	0	0	2	0	4	1	1	0	0	0	4	0	0
ENSG00000232536	0	0	0	0	0	0	0	0	0	0	1	0	0	0	1	0	1	1
ENSG00000287015	0	0	0	0	0	0	0	0	0	0	0	0	0	0	0	0	0	0
ENSG00000241720	0	1	4	0	0	0	1	0	0	0	0	2	0	2	0	0	0	0
ENSG00000235526	3	1	5	1	3	0	7	2	3	1	0	0	5	0	1	4	3	6
ENSG00000228347	5	8	4	1	3	7	6	1	2	0	2	3	3	3	3	3	7	2
ENSG00000276975	5	10	10	3	0	4	5	2	10	1	6	2	3	3	2	7	2	2
ENSG00000236012	2	3	1	4	1	1	0	1	0	0	1	1	0	2	3	2	1	0
ENSG00000270911	0	0	0	0	0	0	0	0	0	0	0	1	0	1	0	0	0	0
ENSG00000272824	2	5	2	0	0	2	3	0	0	5	0	1	4	0	0	0	0	0
ENSG00000134200	0	0	0	0	0	0	0	0	0	0	0	0	0	0	0	0	0	0
ENSG00000143442	1064	1132	750	678	300	721	743	301	607	822	701	794	201	402	535	540	588	562
ENSG00000234257	0	0	0	0	0	0	0	0	0	0	0	0	0	0	0	0	0	0
ENSG00000118292	40	28	54	18	21	31	29	15	28	27	61	42	14	22	24	30	24	21
ENSG00000231128	0	0	0	0	0	1	0	0	0	0	0	0	0	0	0	0	0	0
ENSG00000065183	1037	864	526	1748	335	2406	1644	303	605	970	642	729	247	1957	1990	812	572	851
ENSG00000023902	538	580	938	315	684	624	794	1025	972	508	745	537	654	423	539	1492	1182	1077
ENSG00000227082	1	1	0	0	0	1	2	0	0	0	2	3	1	0	0	4	1	0
ENSG00000228626	0	0	0	0	0	1	0	0	0	2	0	0	0	0	0	0	0	0
ENSG00000226126	0	0	0	1	0	0	0	0	0	0	1	0	0	0	1	0	0	0
ENSG00000163393	197	165	99	79	25	102	98	29	40	178	79	121	28	75	94	81	43	80
ENSG00000163156	367	346	759	424	867	790	424	564	472	313	505	413	730	639	630	738	556	540
ENSG00000143631	94	88	8	46	15	27	43	13	47	57	20	37	6	22	26	34	40	26
ENSG00000156150	7	19	20	11	30	20	7	3	7	13	23	18	27	15	17	11	9	6
ENSG00000228453	0	0	0	0	0	0	0	0	0	0	0	0	0	0	0	0	0	0
ENSG00000274642	44	25	17	19	12	21	21	6	18	31	16	19	10	30	21	17	12	7
ENSG00000177551	2	4	2	2	0	0	0	0	0	0	0	4	0	0	0	0	0	0
ENSG00000197323	958	930	285	582	121	741	420	119	79	867	343	495	87	574	484	317	45	289
ENSG00000213244	11	7	0	17	4	24	8	0	9	4	6	1	3	5	9	2	7	13
ENSG00000233029	2	0	0	0	0	2	2	0	0	2	2	0	0	0	0	1	0	1
ENSG00000237975	49	34	28	22	4	10	15	5	18	22	35	29	0	13	11	12	20	12
ENSG00000261168	0	2	2	4	0	1	2	0	1	0	1	0	0	0	1	2	0	0
ENSG00000287980	0	0	0	0	0	0	0	0	0	0	0	0	0	0	0	0	0	0
ENSG00000229283	0	0	0	0	0	0	0	0	0	0	0	0	0	0	0	0	0	0
ENSG00000271419	0	0	0	0	0	0	0	0	0	0	0	0	0	0	0	0	0	0
ENSG00000178104	4086	3565	2528	2103	805	3244	2376	846	1547	3558	2723	2790	540	2205	2390	2064	1544	1865
ENSG00000226172	0	0	0	0	0	0	0	0	0	0	0	0	0	0	0	0	0	0
ENSG00000079335	72	67	24	76	19	102	44	19	12	47	30	58	33	61	102	67	11	46
ENSG00000143119	0	0	3	1	0	0	0	0	0	2	0	1	0	0	0	0	0	0
ENSG00000237278	0	0	0	0	0	0	0	0	0	0	0	0	0	0	0	0	0	0
ENSG00000226167	1	1	8	2	0	1	5	1	4	3	0	1	2	0	2	2	0	2
ENSG00000285062	0	0	0	0	0	0	0	0	0	0	0	0	0	0	0	0	0	0
ENSG00000117362	2585	2474	2971	2110	4732	4223	2129	2813	2415	2305	2803	2170	4427	3016	3362	3324	2809	2628
ENSG00000233432	0	1	0	0	0	0	1	0	0	1	1	0	0	1	0	0	0	0
ENSG00000227700	0	0	3	0	0	0	0	0	0	0	0	0	0	0	0	0	0	0
ENSG00000229911	0	0	0	0	0	0	0	0	0	0	0	0	0	0	0	0	0	0
ENSG00000143520	1	0	0	0	0	0	0	0	0	3	0	0	0	0	0	0	0	0
ENSG00000171943	484	416	265	322	137	334	227	79	79	349	318	373	110	262	299	190	68	181
ENSG00000270719	0	0	0	0	0	0	0	0	0	0	0	0	0	0	0	0	0	0
ENSG00000155761	8	4	6	3	0	3	3	0	0	7	10	5	0	5	0	0	0	2
ENSG00000159208	20	27	21	19	16	16	10	17	28	15	20	23	21	16	21	39	34	26
ENSG00000230806	1	0	0	0	0	0	0	0	0	0	1	1	0	0	0	0	0	0
ENSG00000116830	480	443	201	659	275	1062	561	201	346	395	263	284	189	724	807	563	316	559
ENSG00000143556	0	0	0	0	0	0	0	0	0	0	0	0	0	0	0	0	0	0
ENSG00000227242	10	4	13	3	1	6	8	1	4	4	14	8	1	1	3	5	1	4
ENSG00000234422	1	0	0	0	0	0	0	0	0	0	0	0	0	0	0	0	0	0
ENSG00000163218	0	0	0	0	0	0	0	0	0	0	0	0	0	0	0	0	0	0
ENSG00000227056	0	0	1	1	0	0	1	0	0	0	0	0	1	1	0	0	0	0
ENSG00000143614	495	439	379	369	264	421	402	271	384	311	318	303	197	227	257	304	349	331
ENSG00000227091	0	0	0	0	0	0	0	0	0	0	0	0	0	0	0	0	0	0
ENSG00000169418	1	0	0	0	0	4	0	0	0	2	0	0	0	0	0	1	0	1
ENSG00000214204	0	0	0	0	0	0	0	0	0	0	0	0	0	0	0	0	0	0
ENSG00000081026	205	153	70	255	69	245	122	42	25	187	102	128	57	162	224	78	24	82
ENSG00000225650	0	2	0	0	0	0	0	0	0	0	0	1	0	0	0	0	0	0
ENSG00000227179	0	0	0	0	0	0	0	0	0	0	0	0	0	0	0	0	0	0
ENSG00000224965	0	1	0	0	5	0	3	0	2	0	0	0	0	2	2	3	0	0
ENSG00000228127	2	0	0	0	0	0	0	0	0	0	0	0	1	0	0	2	0	0
ENSG00000226984	0	0	0	0	0	0	0	0	0	0	0	1	0	0	0	0	0	0
ENSG00000197364	0	0	0	0	0	0	0	0	0	0	0	0	0	0	0	0	0	0
ENSG00000273481	1	0	0	0	0	0	0	0	0	0	0	0	1	0	0	0	0	0
ENSG00000186150	58	50	66	20	22	31	16	38	54	43	77	46	30	11	15	49	27	32
ENSG00000143554	176	179	279	82	167	131	87	111	136	144	200	126	114	80	103	99	128	87
ENSG00000143458	443	445	270	369	125	438	284	58	165	298	276	354	88	203	221	175	178	223
ENSG00000230932	0	0	0	0	0	0	0	0	0	0	0	0	0	0	0	0	0	0
ENSG00000223861	1	0	2	2	2	1	2	1	0	1	1	1	1	0	1	1	1	1
ENSG00000118298	5	6	3	1	4	6	4	6	11	9	9	2	0	5	3	4	4	3
ENSG00000143595	0	0	0	0	0	0	0	1	0	0	0	0	0	0	0	0	1	0
ENSG00000073754	0	0	0	0	0	0	0	0	0	0	0	0	0	0	0	0	0	0
ENSG00000143546	0	0	0	0	0	0	0	0	0	0	0	0	0	0	0	0	0	0
ENSG00000233712	0	0	0	0	0	0	0	0	0	0	0	0	0	0	0	0	0	0
ENSG00000228826	0	0	0	0	0	0	0	0	0	0	0	0	0	0	0	0	0	0
ENSG00000233907	0	0	0	0	0	0	0	0	0	0	0	0	0	0	0	0	0	0
ENSG00000225036	0	0	0	0	0	0	0	0	0	0	0	0	0	0	0	0	0	0
ENSG00000228420	0	0	0	0	0	0	0	0	0	0	0	0	0	0	0	0	0	0
ENSG00000233839	6	5	3	1	2	2	0	1	2	2	7	3	1	2	3	2	5	6
ENSG00000250890	0	0	0	0	0	0	0	0	0	0	0	0	0	0	0	0	0	0
ENSG00000232240	0	0	0	0	0	0	0	0	0	0	0	0	0	0	0	0	0	0
ENSG00000143416	458	487	725	218	479	414	310	501	398	388	580	451	456	345	454	532	458	423
ENSG00000227217	0	0	0	0	0	0	0	0	0	0	0	0	0	0	0	0	0	0
ENSG00000272583	0	0	0	0	0	0	0	0	1	0	0	0	0	0	0	0	0	0
ENSG00000280649	10	11	20	1	3	4	2	3	8	6	8	3	9	2	9	4	11	0
ENSG00000131781	74	55	22	27	3	33	29	14	4	42	24	38	5	29	20	16	4	16
ENSG00000223599	1	3	1	3	3	1	5	5	3	1	1	0	0	2	3	4	3	5
ENSG00000283342	0	0	0	0	1	0	0	0	0	0	0	0	0	0	0	0	0	0
ENSG00000224645	0	0	0	0	0	0	0	0	0	0	0	0	0	0	0	0	0	0
ENSG00000230921	0	0	0	0	0	0	0	0	0	0	0	0	0	0	0	0	0	0
ENSG00000286151	0	0	0	0	0	0	0	0	0	0	0	0	0	0	0	0	0	0
ENSG00000234388	0	0	0	0	0	0	0	0	0	0	0	0	0	0	0	0	0	0
ENSG00000235015	1	0	0	2	0	0	0	0	0	0	0	0	0	0	0	0	0	1
ENSG00000271736	0	0	0	0	0	0	0	0	0	0	0	0	0	0	0	0	0	0
ENSG00000235988	0	0	0	0	0	0	0	0	0	0	0	0	0	0	0	0	0	0
ENSG00000233717	0	0	0	0	0	0	0	0	0	0	0	0	0	0	0	0	0	0
ENSG00000231551	9	13	9	9	2	4	7	1	0	9	18	9	2	4	7	6	3	3
ENSG00000163220	0	0	0	0	0	0	0	0	0	0	0	0	0	0	0	0	0	0
ENSG00000224784	0	0	0	0	3	0	0	0	0	0	0	0	0	0	0	0	0	0
ENSG00000227295	212	153	24	182	83	280	161	77	71	172	48	115	77	201	194	150	40	147
ENSG00000163155	135	120	111	123	182	196	118	132	112	143	106	91	143	143	179	190	170	152
ENSG00000143603	0	0	0	0	0	0	1	0	0	2	0	2	0	0	0	0	0	0
ENSG00000270392	39	36	7	35	2	41	28	5	5	26	7	8	10	8	16	25	6	25
ENSG00000243613	0	0	1	0	0	0	0	0	0	0	0	0	0	0	0	0	0	0
ENSG00000241975	10	5	0	4	0	5	4	1	0	9	0	3	0	2	2	0	3	2
ENSG00000271143	0	0	1	0	0	0	0	0	0	0	0	0	0	0	0	0	0	0
ENSG00000162738	0	0	0	1	0	0	0	0	0	0	0	0	0	0	0	0	0	0
ENSG00000270976	0	0	0	0	0	0	0	0	0	0	0	0	0	0	0	0	0	0
ENSG00000228217	99	89	34	83	16	99	73	19	13	96	28	52	15	101	92	37	9	46
ENSG00000270342	0	0	0	0	0	0	0	0	0	0	0	0	0	0	0	0	0	0
ENSG00000143552	0	0	4	3	4	2	2	2	0	1	2	2	0	2	2	2	1	0
ENSG00000246203	12	12	24	20	19	19	13	12	13	14	21	11	7	21	13	14	21	10
ENSG00000175984	74	64	22	76	22	99	58	29	31	28	38	39	11	47	44	35	23	55
ENSG00000231100	0	0	0	0	0	0	0	0	0	0	0	0	0	0	0	0	0	0
ENSG00000203783	0	0	0	1	0	0	1	0	0	0	0	0	0	0	0	1	0	0
ENSG00000143549	8624	7751	7681	11361	14212	19434	10310	9049	10922	7894	8013	7370	12385	15813	16524	14633	12870	11276
ENSG00000116824	0	0	0	0	0	0	0	0	0	0	0	0	0	0	0	0	0	1
ENSG00000235887	0	0	0	0	0	0	0	0	0	0	0	0	0	0	0	0	0	0
ENSG00000237460	0	0	0	0	0	0	0	0	0	0	0	0	0	0	0	0	0	0
ENSG00000236327	0	0	0	0	0	0	0	0	0	0	0	0	0	0	0	0	0	0
ENSG00000088035	163	132	129	226	64	268	122	59	21	146	139	162	91	271	199	81	38	96
ENSG00000223804	50	43	78	65	55	57	21	25	41	47	60	66	58	54	52	39	26	41
ENSG00000236887	0	0	0	0	1	1	0	0	0	0	1	0	1	1	0	3	1	0
ENSG00000230779	1	0	0	0	1	0	1	0	0	0	0	0	1	0	2	0	0	0
ENSG00000024526	428	406	201	861	206	1303	106	55	20	421	172	397	140	1358	731	131	20	100
ENSG00000236480	36	39	28	37	58	56	25	44	33	14	42	28	34	28	50	34	29	32
ENSG00000235756	0	0	0	0	0	0	0	0	0	0	0	0	0	0	0	0	0	0
ENSG00000225603	45	24	19	20	23	50	45	16	18	35	10	21	20	17	23	44	28	28
ENSG00000173810	0	0	1	0	0	0	0	0	1	0	0	0	0	0	0	0	1	0
ENSG00000235005	0	1	0	0	0	0	0	0	0	0	0	0	0	0	0	0	0	0
ENSG00000271890	0	0	0	0	0	0	0	0	0	0	0	0	0	0	0	0	0	0
ENSG00000238107	0	0	0	0	0	0	0	1	0	1	0	0	0	0	0	0	0	0
ENSG00000198019	1	1	0	0	0	2	1	0	0	0	4	0	1	0	0	0	0	1
ENSG00000286005	0	0	0	0	0	0	0	0	0	0	0	0	0	0	0	0	0	0
ENSG00000227425	0	0	1	1	0	0	0	0	0	0	0	0	0	0	0	0	0	0
ENSG00000233222	0	0	0	0	0	0	0	0	0	0	0	0	0	0	0	0	0	0
ENSG00000225279	0	0	0	0	0	0	0	0	0	0	0	0	0	0	0	0	0	0
ENSG00000229101	0	0	0	0	0	0	0	0	0	0	0	0	0	0	0	0	0	0
ENSG00000224927	0	0	0	0	0	0	0	0	0	0	0	0	0	0	0	0	0	0
ENSG00000239216	0	0	0	0	0	0	0	0	0	0	0	0	0	0	0	0	0	0
ENSG00000283360	0	0	0	0	0	0	0	0	0	0	0	0	0	0	0	0	0	0
ENSG00000258465	0	0	0	1	0	0	0	0	0	0	0	0	0	0	0	0	0	1
ENSG00000288460	0	0	0	0	0	0	0	0	0	0	0	0	0	0	0	0	0	0
ENSG00000117262	371	357	411	414	129	631	397	104	240	338	394	404	75	490	480	240	245	282
ENSG00000203782	0	0	0	1	1	3	2	4	0	0	0	0	0	0	0	3	5	6
ENSG00000227907	0	0	0	0	0	0	0	0	0	0	0	0	0	0	0	0	0	0
ENSG00000163263	1	1	0	0	0	1	1	0	0	0	1	0	0	0	0	0	0	1
ENSG00000237076	0	0	0	0	0	0	0	0	0	0	0	0	0	0	0	0	0	0
ENSG00000143624	2187	2131	2464	1435	1882	2020	1463	1228	1561	1614	1814	1739	1350	1220	1423	1508	1647	1452
ENSG00000227970	0	0	0	0	0	0	0	0	0	0	0	0	0	0	0	0	0	0
ENSG00000163221	0	0	0	0	0	0	0	0	0	0	0	0	0	0	0	0	0	0
ENSG00000261055	0	3	0	0	0	0	0	0	0	0	0	0	0	0	0	1	0	0
ENSG00000231613	1	0	0	0	1	0	2	0	0	0	0	0	1	0	0	0	0	1
ENSG00000137947	433	382	370	414	187	641	430	194	219	425	407	406	166	566	486	436	253	350
ENSG00000231700	2	3	0	0	0	0	4	0	0	2	0	0	0	0	0	0	2	1
ENSG00000236689	0	0	0	0	0	0	0	0	0	0	0	0	0	0	0	0	0	0
ENSG00000233589	3	5	2	5	1	10	5	0	1	3	4	5	1	6	2	1	5	2
ENSG00000117586	222	236	94	71	31	146	110	27	70	205	128	154	23	87	130	105	60	85
ENSG00000239887	20	11	14	4	11	7	1	3	0	7	7	7	4	6	5	2	2	7
ENSG00000184330	0	0	0	0	0	0	0	0	0	0	0	0	0	0	0	0	0	0
ENSG00000230946	1	0	0	0	0	0	0	0	0	0	0	0	0	0	0	0	0	0
ENSG00000226028	0	0	0	0	0	0	0	0	0	0	0	0	0	0	0	0	0	0
ENSG00000162728	0	0	0	0	0	0	0	0	0	0	0	0	0	0	0	0	0	0
ENSG00000229021	2	0	2	0	0	0	2	0	0	0	0	0	0	0	0	1	0	0
ENSG00000231029	0	0	0	0	0	0	0	0	0	0	0	0	0	0	0	0	0	0
ENSG00000203825	0	0	0	0	0	0	0	0	0	0	0	0	0	0	0	0	0	0
ENSG00000184371	2440	2346	2517	806	1214	954	1021	1143	1209	1721	1960	2029	1059	616	804	1173	1234	1093
ENSG00000233449	2	0	0	0	0	0	0	0	0	0	0	0	0	0	0	0	0	0
ENSG00000242943	0	0	0	0	0	0	0	0	0	0	0	0	0	1	0	0	0	0
ENSG00000233203	1	0	3	5	14	7	1	6	9	2	1	1	6	12	7	4	1	6
ENSG00000232366	0	0	0	0	0	0	0	0	0	0	0	0	0	0	0	0	0	0
ENSG00000232499	287	225	201	319	77	411	242	54	116	265	168	186	47	359	271	162	80	145
ENSG00000143375	3	3	3	3	0	3	0	0	2	1	1	0	0	1	0	0	4	0
ENSG00000232265	0	0	0	0	0	0	0	0	0	0	0	0	0	0	0	0	0	0
ENSG00000163154	0	0	2	0	0	2	0	0	1	3	1	1	1	0	0	0	1	0
ENSG00000232995	14	20	9	27	9	37	9	2	0	12	7	30	4	34	39	2	6	5
ENSG00000236957	0	0	0	0	0	1	0	0	0	0	0	0	0	0	0	0	0	0
ENSG00000143569	4818	4169	4586	4331	6353	6000	4436	4129	4794	3573	3626	3331	4808	3791	4263	4996	5074	4451
ENSG00000238087	0	0	0	0	0	0	0	0	0	0	0	0	0	0	0	0	0	0
ENSG00000227777	0	0	0	0	0	0	0	0	2	1	0	0	0	0	0	0	1	1
ENSG00000287218	0	1	0	0	0	1	1	5	2	4	0	0	0	0	0	0	0	0
ENSG00000230832	48	41	10	52	13	43	17	5	9	44	27	31	10	62	42	21	2	19
ENSG00000177173	12	10	10	14	5	10	8	2	3	3	4	4	3	8	16	5	2	2
ENSG00000277406	349	248	171	219	84	308	288	99	126	296	223	209	106	285	271	210	160	214
ENSG00000238022	0	0	0	0	0	0	0	0	0	0	0	0	0	0	0	0	0	0
ENSG00000231671	0	0	0	0	0	0	0	0	0	0	0	0	0	0	0	0	0	0
ENSG00000162729	386	342	589	263	538	413	329	429	371	281	440	285	493	242	296	353	405	386
ENSG00000143158	1170	1017	1416	1409	1434	2244	1028	1011	967	1121	1368	1217	1186	1845	1970	1656	1232	1154
ENSG00000237008	0	3	0	2	1	0	1	2	2	1	1	2	3	4	2	1	1	1
ENSG00000271092	12	6	0	1	0	4	5	5	0	7	2	9	0	4	4	2	0	2
ENSG00000162739	0	0	0	0	0	0	0	0	0	0	0	0	0	0	0	0	0	0
ENSG00000238118	0	0	0	0	0	0	0	0	0	0	0	0	0	0	0	0	0	0
ENSG00000276118	1	0	0	0	0	2	1	1	1	0	1	0	0	1	1	0	0	1
ENSG00000232148	0	0	0	0	0	0	0	0	0	0	0	0	0	0	0	0	0	0
ENSG00000278811	10	4	0	7	1	5	4	7	0	8	2	2	0	4	21	2	0	2
ENSG00000117281	27	38	13	7	5	7	9	0	7	13	6	19	1	2	4	0	2	4
ENSG00000000460	123	102	48	289	132	453	90	67	99	107	93	123	144	457	438	117	91	85
ENSG00000188859	4	13	8	7	5	10	2	7	2	4	14	3	6	4	10	1	4	1
ENSG00000163564	0	0	0	0	0	1	0	0	0	0	0	0	0	0	0	0	0	0
ENSG00000275075	1	0	0	1	0	0	1	0	0	0	0	0	0	0	0	0	1	0
ENSG00000135862	27884	24172	15693	22278	8863	24797	28322	10308	21997	22882	15434	16785	5620	15111	19736	22440	20830	19977
ENSG00000232952	56	49	11	36	6	39	20	6	1	37	13	33	7	19	26	16	4	12
ENSG00000158473	4	2	2	3	10	11	6	16	3	0	7	1	4	5	14	19	9	12
ENSG00000227722	0	2	1	0	0	1	1	0	0	0	0	1	0	1	3	2	1	0
ENSG00000285636	0	0	0	0	0	0	0	0	0	0	0	0	0	0	0	0	0	0
ENSG00000285922	0	2	1	0	3	0	0	0	0	1	3	0	1	0	0	1	0	0
ENSG00000233411	0	0	0	0	0	0	0	0	0	0	0	0	0	0	0	0	0	0
ENSG00000275801	0	0	0	0	0	0	0	0	0	0	0	0	0	0	0	0	0	0
ENSG00000143198	3252	2845	4748	1632	2670	2918	2361	2810	2576	2715	4078	3708	2204	2537	2353	3791	3449	2821
ENSG00000203781	0	0	0	0	0	0	0	0	0	0	0	0	0	0	0	0	0	0
ENSG00000143318	1	0	1	1	2	2	0	6	0	0	1	4	1	2	1	1	4	0
ENSG00000143297	0	0	2	0	0	2	0	0	0	0	0	0	0	0	0	0	0	0
ENSG00000162736	4901	4452	4659	3686	5940	5028	4149	4110	4416	3720	4019	3434	4537	3085	3522	4500	4626	4029
ENSG00000117560	0	0	0	3	1	5	0	2	0	0	0	0	0	0	0	1	1	1
ENSG00000232188	0	0	0	0	0	0	0	0	0	0	0	0	0	0	0	0	0	0
ENSG00000232212	0	0	0	0	0	0	0	0	0	0	0	0	0	0	0	0	0	0
ENSG00000171722	0	0	0	1	0	1	0	0	0	0	0	0	0	0	0	0	0	0
ENSG00000143621	2638	2391	2975	4090	6963	7277	3282	3968	3760	2398	2934	2507	6378	5755	6092	5410	4417	4132
ENSG00000241042	0	0	0	0	0	0	0	0	0	0	0	0	0	0	0	0	0	0
ENSG00000143155	1269	1148	865	1212	612	1664	961	456	586	1234	926	1107	584	1674	1415	900	571	754
ENSG00000260322	0	0	0	0	0	0	0	0	0	0	0	0	0	0	0	0	0	0
ENSG00000223495	0	0	0	0	0	0	0	0	0	0	0	0	0	0	0	0	0	0
ENSG00000241666	0	0	0	0	0	0	0	0	0	0	0	0	0	0	0	0	0	0
ENSG00000143156	349	297	204	278	82	322	170	80	54	337	279	335	32	363	302	157	39	97
ENSG00000198771	1	0	0	0	1	0	0	2	0	0	0	2	0	1	0	0	0	0
ENSG00000225462	8	17	26	6	13	3	10	14	13	9	23	7	4	4	9	14	13	10
ENSG00000237756	0	0	0	0	0	0	0	0	0	0	1	1	0	0	0	0	0	0
ENSG00000116147	0	0	0	0	0	0	0	0	0	0	1	0	0	4	0	0	1	0
ENSG00000213064	1810	1555	959	1293	412	1367	1479	349	575	1319	1051	1528	291	846	1179	868	446	906
ENSG00000203307	0	0	0	0	0	0	0	0	0	0	0	0	0	0	0	0	0	0
ENSG00000143179	1277	1150	1242	1548	2230	2523	2242	2158	2485	1141	1248	963	1878	1879	2384	3187	2708	2257
ENSG00000271187	0	0	0	0	0	0	0	0	0	0	0	0	0	0	0	0	0	0
ENSG00000260360	1	4	6	2	9	5	2	2	1	5	4	9	0	3	1	8	5	12
ENSG00000274562	0	0	0	0	0	0	0	0	0	0	0	0	0	0	0	0	0	0
ENSG00000143315	411	408	276	390	205	505	321	168	190	464	295	287	146	391	458	272	157	269
ENSG00000227094	0	0	0	0	0	0	1	2	1	0	0	0	0	0	0	0	3	1
ENSG00000116199	3435	2950	1830	2539	822	3185	2629	683	1216	2000	1355	2488	688	1459	1375	1253	994	1964
ENSG00000231175	0	0	0	0	0	0	0	0	0	0	0	0	0	0	0	0	0	0
ENSG00000143185	0	1	1	0	0	0	0	0	0	1	5	1	0	0	0	0	0	0
ENSG00000235145	0	0	0	0	0	1	0	0	0	0	0	2	0	0	0	0	0	0
ENSG00000116260	18183	17182	24320	15157	29966	23821	16943	19097	19713	14460	19396	15512	25748	13507	17935	21312	20635	18425
ENSG00000272931	0	0	0	0	0	0	1	0	1	0	0	0	3	3	0	1	0	0
ENSG00000143190	218	158	116	161	24	193	153	32	26	154	131	130	41	116	120	65	17	68
ENSG00000225475	3	2	6	0	2	4	0	0	0	2	4	1	3	5	1	1	1	1
ENSG00000230898	0	0	0	0	0	0	0	0	0	0	0	0	0	0	0	0	0	0
ENSG00000234998	18	3	9	7	6	14	13	6	11	6	13	8	0	8	7	13	2	6
ENSG00000232223	0	0	0	0	0	0	0	0	0	0	0	0	1	0	0	0	0	0
ENSG00000224698	1	0	1	1	1	0	1	1	1	0	0	0	3	1	0	0	0	1
ENSG00000287697	2	2	0	5	3	3	0	2	0	0	1	0	0	2	11	2	1	2
ENSG00000075945	598	550	399	545	203	768	435	185	156	616	470	568	132	664	537	353	159	404
ENSG00000235303	0	0	0	1	0	0	0	0	0	0	0	0	0	0	0	0	0	0
ENSG00000162779	1	0	0	0	0	0	0	0	0	0	0	0	0	0	3	0	0	2
ENSG00000273160	0	0	0	0	0	0	0	0	0	1	0	0	0	0	0	0	0	0
ENSG00000234810	8	7	6	14	4	8	8	2	4	5	2	2	10	11	17	12	7	4
ENSG00000232750	0	4	1	0	0	0	1	1	0	0	0	1	0	1	0	0	0	0
ENSG00000224468	27	63	11	16	0	8	23	5	6	33	13	21	4	4	9	18	7	13
ENSG00000235628	0	0	0	0	0	0	0	0	0	0	0	0	0	0	0	0	0	0
ENSG00000232551	0	0	0	1	0	0	0	0	0	0	0	0	0	0	0	0	0	0
ENSG00000229785	6	3	3	5	10	8	1	7	4	5	2	2	3	3	6	3	7	3
ENSG00000092607	251	220	201	196	94	241	184	77	145	234	223	217	93	197	253	134	117	96
ENSG00000238270	0	0	0	0	0	0	0	0	0	0	0	0	0	0	0	0	0	0
ENSG00000285894	1	3	1	0	0	0	0	0	0	0	0	1	0	0	0	0	0	0
ENSG00000234425	0	0	0	0	0	0	0	0	0	0	0	0	0	0	0	0	0	0
ENSG00000236025	0	0	0	0	0	0	0	0	0	0	0	0	0	0	0	0	0	0
ENSG00000230687	0	0	0	0	0	0	0	0	0	0	0	0	0	0	0	0	0	0
ENSG00000230704	0	0	0	0	0	0	0	0	0	0	0	0	0	0	0	0	0	0
ENSG00000283255	0	0	0	0	0	0	0	0	0	0	0	0	0	0	0	0	0	0
ENSG00000227741	23	13	4	27	12	45	40	26	31	23	16	8	9	17	41	32	32	27
ENSG00000237049	1	1	2	2	1	1	3	6	1	0	9	2	4	4	4	4	2	2
ENSG00000269887	1	1	4	5	2	5	4	0	2	3	6	5	2	7	1	0	7	7
ENSG00000235082	693	632	292	489	99	684	445	139	83	571	329	597	96	647	454	254	49	260
ENSG00000286754	0	0	0	0	0	0	0	0	0	0	0	0	0	0	0	0	0	0
ENSG00000232751	0	0	1	0	0	1	0	1	0	0	1	1	0	0	1	0	0	0
ENSG00000254913	0	0	0	0	0	0	0	0	0	0	0	0	0	0	0	0	0	0
ENSG00000236364	30	13	13	10	11	11	11	8	5	21	11	8	5	17	29	23	25	11
ENSG00000117091	0	0	0	0	0	0	0	0	0	0	0	0	0	0	1	0	0	0
ENSG00000235378	11	4	5	9	5	22	14	2	5	11	9	9	5	25	21	4	12	13
ENSG00000122218	11140	9979	7637	9062	5190	13533	9682	5161	9697	10189	8608	7906	3293	9929	11102	10899	10597	8703
ENSG00000143171	0	0	0	0	0	0	0	0	0	0	0	0	0	0	0	0	0	0
ENSG00000272033	0	2	0	6	0	0	0	0	0	1	2	0	0	0	0	0	0	0
ENSG00000275767	5	3	8	2	5	7	1	3	4	3	5	0	6	5	2	1	0	3
ENSG00000224718	0	1	0	3	0	0	0	0	0	1	0	0	0	0	0	0	0	0
ENSG00000047410	3116	2644	1445	1457	188	2081	217	169	50	2907	1873	2030	158	1654	743	345	47	369
ENSG00000231992	0	0	0	0	0	0	0	0	0	0	0	0	0	0	0	0	0	0
ENSG00000270209	0	0	0	0	0	0	0	0	0	0	0	0	0	0	0	0	0	0
ENSG00000018625	6	5	3	0	1	4	8	2	1	3	1	2	4	0	0	3	3	1
ENSG00000171806	89	68	65	58	20	82	34	18	9	81	88	88	12	89	46	31	7	21
ENSG00000224261	10	14	22	18	29	23	12	22	14	8	26	13	21	11	32	18	18	17
ENSG00000287919	0	0	0	0	0	0	0	0	0	0	0	0	0	0	1	0	1	0
ENSG00000229914	0	0	0	0	0	0	0	0	0	0	0	1	2	0	0	0	0	0
ENSG00000198574	5	0	2	7	1	13	0	1	0	6	1	4	2	3	6	1	1	1
ENSG00000233882	0	0	0	0	0	0	0	0	0	0	0	0	0	0	0	0	0	0
ENSG00000198358	0	0	0	0	0	0	0	0	0	0	0	0	0	0	0	0	0	0
ENSG00000229407	0	0	0	0	0	0	0	0	0	0	0	0	0	0	0	0	0	0
ENSG00000134216	0	0	0	0	0	1	0	0	0	0	0	0	0	0	0	0	0	0
ENSG00000230748	0	0	0	0	0	0	0	0	0	0	0	0	0	0	0	0	0	0
ENSG00000254154	5	10	1	0	2	9	3	2	4	5	4	4	1	4	1	1	1	7
ENSG00000162694	666	627	335	807	377	1137	539	217	117	584	457	582	545	1041	946	445	109	521
ENSG00000132716	957	907	1230	590	625	850	690	591	711	850	1030	809	449	697	791	902	783	738
ENSG00000288574	0	0	0	0	0	0	0	0	0	0	0	0	0	0	0	0	0	0
ENSG00000238108	0	0	0	0	0	0	0	0	0	0	0	0	0	0	0	0	0	0
ENSG00000214262	0	0	0	0	0	0	0	0	0	0	0	0	0	0	0	0	0	0
ENSG00000183853	6554	5897	2554	5226	4354	7205	6387	4916	6376	5117	2941	3820	3054	4427	6014	7211	6750	6117
ENSG00000143401	1206	1013	651	1399	275	1867	506	120	68	1121	759	955	201	1707	1084	328	65	276
ENSG00000215835	249	201	189	218	254	404	296	232	300	204	211	171	209	273	292	366	353	287
ENSG00000118197	323	250	194	264	135	363	223	133	98	239	194	245	142	298	254	270	71	274
ENSG00000135842	334	289	131	153	39	183	99	42	59	333	147	198	56	268	254	106	59	108
ENSG00000227621	4	2	0	2	7	2	0	2	4	1	2	2	1	1	1	0	2	0
ENSG00000229258	0	0	0	0	0	0	0	0	0	0	0	0	0	0	0	1	0	0
ENSG00000287472	0	0	0	0	0	0	0	0	0	0	0	0	0	0	0	0	0	0
ENSG00000227776	0	0	0	0	0	0	0	0	0	0	0	0	0	0	0	0	0	0
ENSG00000242193	297	255	250	181	138	261	176	104	153	268	207	232	123	165	192	188	182	187
ENSG00000241318	11	8	7	15	5	28	15	4	16	9	1	11	5	20	12	14	16	11
ENSG00000271546	0	0	0	0	0	0	0	0	0	0	0	0	0	0	0	0	0	0
ENSG00000255148	3	1	0	1	0	1	3	0	0	0	2	0	0	1	0	0	3	0
ENSG00000229699	0	0	0	0	0	0	0	0	0	0	0	0	0	0	0	0	0	0
ENSG00000228238	1	2	0	4	0	1	0	0	0	1	0	0	0	1	2	0	0	1
ENSG00000232393	2	0	1	2	2	0	2	0	3	1	6	1	3	2	2	1	4	1
ENSG00000121454	30	36	18	15	5	28	19	5	7	47	32	22	1	24	24	12	10	14
ENSG00000126070	500	457	270	336	101	461	314	117	123	457	268	316	105	252	257	309	147	293
ENSG00000275140	21	18	4	19	9	18	22	10	10	20	20	14	8	18	22	10	9	14
ENSG00000184155	0	0	0	0	0	0	0	0	0	0	0	0	0	0	0	0	0	0
ENSG00000058085	205	125	111	157	196	316	253	218	286	127	142	129	144	220	241	311	270	231
ENSG00000188460	5	3	9	10	15	11	12	6	4	6	7	4	6	7	3	5	10	6
ENSG00000260088	0	1	0	0	1	0	0	1	0	0	0	0	0	0	0	0	0	0
ENSG00000287978	4	3	28	2	2	7	4	3	8	8	10	9	4	3	5	2	3	9
ENSG00000116815	104	86	63	82	29	97	84	52	20	86	90	101	29	90	78	81	24	79
ENSG00000225487	1	1	3	1	2	1	3	1	1	3	1	3	3	1	2	3	2	0
ENSG00000224620	0	0	0	0	0	0	0	0	0	0	0	0	0	0	0	0	0	0
ENSG00000232917	6	2	7	10	8	14	12	3	2	2	6	8	3	14	8	6	5	3
ENSG00000233057	7	9	3	7	4	1	4	5	3	4	6	9	1	4	12	1	8	5
ENSG00000237131	0	0	0	0	0	0	0	0	0	0	0	0	0	0	0	0	0	0
ENSG00000116741	128	133	121	104	18	146	37	16	12	123	154	138	10	85	95	22	10	12
ENSG00000233946	0	0	0	0	0	0	0	0	0	0	0	0	0	0	0	0	0	0
ENSG00000123843	0	0	0	0	0	0	0	0	0	0	0	0	0	0	0	0	0	0
ENSG00000143167	0	0	0	0	0	0	0	0	0	0	0	0	0	0	0	0	0	0
ENSG00000143184	0	0	0	2	0	0	0	0	0	0	0	0	0	0	0	0	0	0
ENSG00000231966	3	0	0	0	0	4	3	0	0	0	1	4	0	0	0	2	1	4
ENSG00000176320	0	0	0	0	0	0	0	0	0	0	0	0	0	0	0	0	0	0
ENSG00000260976	0	0	0	0	0	0	0	0	0	0	0	0	0	0	0	0	0	0
ENSG00000235215	2	0	0	2	0	1	0	0	0	0	0	0	0	2	0	0	0	0
ENSG00000223450	0	0	0	1	1	0	0	0	0	4	0	0	0	0	0	0	0	0
ENSG00000233771	3	3	4	3	0	0	1	0	1	0	1	1	0	0	2	0	0	0
ENSG00000171786	3	1	9	1	0	2	9	0	0	4	2	2	0	3	0	0	1	3
ENSG00000224691	0	0	0	0	0	0	0	0	0	0	0	0	0	0	0	0	0	0
ENSG00000286572	0	0	0	0	0	0	2	0	0	0	0	0	0	0	0	0	0	0
ENSG00000272880	0	0	0	0	0	0	0	0	0	0	0	0	0	0	0	0	0	0
ENSG00000235101	0	0	0	0	0	0	0	0	0	0	0	0	0	0	0	0	0	0
ENSG00000228215	0	0	0	0	0	0	0	0	0	0	0	0	0	0	0	0	0	0
ENSG00000177807	1	0	1	2	0	2	0	0	0	1	0	0	0	1	1	0	0	0
ENSG00000123838	0	0	0	0	0	0	0	0	0	0	0	0	0	0	0	0	0	0
ENSG00000000971	1178	1197	670	422	84	660	271	158	75	1146	864	982	111	644	424	203	50	197
ENSG00000233626	1	0	0	0	0	1	0	0	1	0	0	0	0	0	0	0	0	0
ENSG00000185495	98	73	89	35	23	42	22	4	7	84	68	65	12	32	34	18	4	13
ENSG00000233691	1	0	0	2	1	0	1	1	1	0	0	0	1	0	1	0	1	0
ENSG00000283518	0	0	0	0	0	0	0	0	0	0	0	0	0	0	0	0	0	0
ENSG00000271527	0	0	0	0	0	0	0	0	0	0	0	0	0	0	0	0	0	0
ENSG00000143228	236	194	136	460	160	723	47	38	24	219	173	247	135	662	426	85	12	59
ENSG00000235827	0	0	0	0	0	0	0	0	0	0	0	0	0	0	0	0	0	0
ENSG00000231615	1	0	0	0	0	0	0	0	0	0	2	0	0	0	0	0	0	0
ENSG00000231714	0	0	0	2	0	0	0	0	0	0	0	0	0	0	0	0	0	0
ENSG00000174514	1	6	6	3	1	3	3	1	3	2	4	1	1	0	1	1	3	6
ENSG00000143178	60	58	79	18	9	41	18	16	23	35	65	43	22	22	22	11	18	12
ENSG00000224837	476	385	241	609	528	896	361	262	229	363	269	431	364	715	522	311	249	227
ENSG00000116833	5	1	0	6	0	3	0	0	0	1	1	0	5	5	2	1	0	2
ENSG00000272205	0	0	0	0	0	0	0	0	0	0	0	0	0	0	3	0	0	0
ENSG00000227740	2	1	3	0	0	1	0	0	1	3	3	1	3	0	0	0	0	1
ENSG00000135824	0	0	0	0	0	0	0	0	0	0	0	0	0	0	0	0	0	0
ENSG00000260990	0	0	0	0	0	0	0	0	0	0	0	0	0	0	0	0	0	0
ENSG00000000457	193	172	98	138	61	236	136	61	76	191	120	123	52	166	168	172	78	136
ENSG00000143507	1105	972	740	718	599	1030	936	579	810	902	761	914	399	672	821	1141	889	906
ENSG00000285638	0	0	0	0	0	0	0	0	0	0	0	0	0	0	0	0	0	0
ENSG00000226520	0	0	0	0	1	2	0	0	2	0	0	2	0	2	1	1	0	0
ENSG00000284592	0	0	0	0	0	0	0	0	0	0	0	0	0	0	0	0	0	0
ENSG00000230987	0	0	0	0	0	1	0	0	1	1	0	1	0	1	0	0	0	0
ENSG00000232527	93	130	178	120	172	191	105	83	101	96	182	100	122	175	135	115	135	126
ENSG00000275392	0	0	0	0	0	0	0	0	0	0	0	0	0	0	0	0	0	0
ENSG00000215833	0	1	0	1	1	0	1	0	0	0	1	0	0	0	1	1	1	0
ENSG00000229291	1	1	3	0	1	0	2	2	2	5	2	1	0	2	3	7	1	6
ENSG00000228167	0	1	0	0	0	0	0	0	0	0	0	0	0	0	0	0	0	0
ENSG00000225325	0	0	0	0	0	0	0	0	0	0	0	0	0	0	0	0	0	0
ENSG00000223344	0	0	0	0	0	0	0	0	0	0	0	0	0	0	0	0	0	0
ENSG00000276110	0	0	0	0	0	0	0	0	0	0	0	0	0	0	0	0	0	0
ENSG00000228191	0	0	0	0	0	0	0	0	0	0	0	0	0	0	0	0	0	0
ENSG00000229961	0	0	0	0	0	0	0	0	0	0	0	0	0	1	0	0	0	0
ENSG00000150732	0	0	0	0	0	0	0	0	0	0	0	0	0	0	0	0	0	0
ENSG00000203784	0	0	0	0	0	0	0	0	0	0	0	0	0	0	0	0	0	0
ENSG00000157064	156	145	103	130	54	195	167	62	128	149	105	99	46	115	163	178	127	101
ENSG00000288139	0	0	0	0	0	0	0	0	0	0	0	0	0	0	0	0	0	0
ENSG00000226015	94	109	61	85	15	116	59	21	12	79	79	71	13	89	112	25	13	33
ENSG00000215808	1	6	3	0	0	1	0	0	0	0	0	2	2	0	0	0	0	0
ENSG00000059588	623	629	365	491	141	672	423	107	231	615	389	398	102	427	546	284	186	279
ENSG00000231512	1	2	0	0	0	1	0	1	0	0	0	0	0	0	0	0	0	0
ENSG00000143162	517	453	393	253	194	408	385	201	145	434	431	405	119	269	345	310	174	308
ENSG00000237379	0	0	0	0	0	0	0	0	0	0	0	0	0	0	0	0	0	0
ENSG00000275131	786	761	366	353	149	520	590	127	253	709	460	418	95	304	392	440	246	372
ENSG00000287452	0	0	0	0	0	0	0	0	0	0	0	0	0	0	0	0	0	0
ENSG00000232959	0	0	0	0	0	0	1	0	0	0	1	0	0	0	0	0	0	0
ENSG00000122224	1	0	0	0	0	0	0	0	0	0	0	0	1	0	0	0	0	0
ENSG00000243781	0	0	0	0	0	0	0	0	0	0	0	0	0	0	0	0	0	0
ENSG00000162782	0	0	0	0	0	1	0	0	0	0	0	0	0	0	0	0	0	0
ENSG00000238051	0	0	0	0	0	0	0	0	0	0	0	0	0	0	0	0	0	0
ENSG00000233196	1	0	6	0	0	0	0	0	0	1	2	0	0	0	0	0	0	0
ENSG00000229220	0	0	0	0	0	0	0	0	0	0	0	0	0	0	0	0	0	0
ENSG00000279061	0	0	0	0	0	0	0	0	0	0	0	0	0	0	0	0	0	0
ENSG00000143653	696	646	561	731	285	1089	491	179	398	639	696	701	213	998	865	446	382	410
ENSG00000135837	1214	1034	480	985	92	1198	185	96	30	1046	544	628	77	966	571	185	32	190
ENSG00000117595	14	16	16	2	2	2	35	21	35	12	14	15	0	5	1	40	30	26
ENSG00000158711	816	727	378	626	80	655	530	89	74	733	470	678	68	533	390	256	39	274
ENSG00000227747	0	0	0	0	0	2	0	0	0	0	2	0	0	0	1	1	2	0
ENSG00000228081	0	0	0	0	0	0	0	1	0	0	0	0	2	0	0	3	0	0
ENSG00000228020	0	0	0	0	0	0	0	0	0	0	0	0	0	0	0	0	0	0
ENSG00000234975	1843	1684	3474	1429	3032	2740	2036	2773	2820	1513	2680	1806	2379	2090	1887	2822	2916	2482
ENSG00000162851	485	374	188	505	143	708	585	173	118	395	273	349	106	652	622	384	115	360
ENSG00000271427	0	2	1	0	0	2	0	3	0	3	1	2	0	1	1	0	0	2
ENSG00000261817	0	0	0	0	0	0	0	0	0	0	0	0	0	0	0	0	0	0
ENSG00000143353	486	383	389	229	95	276	193	101	61	389	430	515	89	268	186	156	97	142
ENSG00000197965	5640	4893	4316	4294	3300	6081	5193	3266	4679	4358	3974	3996	2449	4243	4797	5555	5092	4784
ENSG00000143493	352	323	202	472	124	685	258	93	158	310	246	282	154	670	713	303	141	245
ENSG00000230777	9	9	9	4	3	7	6	2	4	2	13	6	4	5	11	6	8	4
ENSG00000179397	20	11	13	11	0	7	12	0	4	12	8	9	2	13	10	4	2	4
ENSG00000224540	1	2	0	1	0	2	2	1	1	1	2	0	0	1	1	0	1	3
ENSG00000117592	12743	11131	14993	11068	14952	18099	10501	9685	10473	11278	13892	12203	11989	13703	14544	13517	12177	10883
ENSG00000152904	385	303	366	243	51	289	216	68	39	346	370	351	66	347	265	135	55	157
ENSG00000186197	2	4	2	0	6	8	2	2	2	4	4	1	10	10	4	10	4	1
ENSG00000229067	0	1	0	0	0	1	0	0	0	0	0	0	0	0	0	0	0	0
ENSG00000271554	0	0	0	3	0	0	0	0	0	1	0	0	0	0	0	0	0	0
ENSG00000230231	0	0	0	0	0	0	0	0	0	0	0	0	0	0	0	0	0	0
ENSG00000271269	0	0	0	0	0	0	0	0	0	0	0	0	0	0	0	0	0	0
ENSG00000227711	0	0	0	0	0	0	0	0	0	0	0	0	0	0	0	0	0	0
ENSG00000261182	0	0	0	0	0	0	0	0	0	0	0	0	0	0	0	0	0	0
ENSG00000228606	12	13	7	8	7	9	13	8	13	12	6	9	6	8	14	16	10	5
ENSG00000228879	0	0	0	0	0	0	0	0	0	0	0	0	0	0	0	0	0	0
ENSG00000227925	4	1	7	9	1	3	7	4	1	6	2	5	0	4	2	9	7	7
ENSG00000162670	1	0	0	0	0	0	12	3	3	0	0	3	0	0	2	5	8	3
ENSG00000225712	1	2	1	0	1	1	0	0	4	1	0	3	1	0	2	1	0	3
ENSG00000226565	0	0	0	0	0	0	1	0	0	0	0	0	0	0	0	0	0	0
ENSG00000162761	0	0	0	0	0	0	0	0	0	0	0	0	0	0	0	0	0	0
ENSG00000143199	9	3	16	1	0	8	1	1	3	2	4	6	0	7	4	2	1	8
ENSG00000179930	8	6	1	2	0	0	2	1	0	7	4	2	0	2	0	0	0	3
ENSG00000007908	0	0	0	0	0	0	0	0	0	0	0	0	0	0	0	0	0	0
ENSG00000092978	292	260	149	263	67	352	168	59	35	226	158	206	77	295	259	102	30	161
ENSG00000143499	534	535	454	695	808	1108	466	459	409	508	438	458	767	927	970	716	521	594
ENSG00000278467	13	6	1	2	0	7	2	0	1	21	2	2	0	1	4	0	2	1
ENSG00000163518	0	0	0	0	0	0	0	0	0	0	0	0	0	0	0	0	0	0
ENSG00000188404	0	1	0	0	1	1	0	0	1	0	0	0	1	2	0	1	0	0
ENSG00000233693	0	0	0	0	0	0	1	0	0	0	0	0	0	0	1	0	1	0
ENSG00000227735	0	0	1	0	0	0	0	0	0	0	0	0	0	0	0	0	0	0
ENSG00000243062	0	0	0	0	0	0	0	0	0	0	0	0	0	0	0	0	0	0
ENSG00000143196	4	2	0	1	0	5	0	2	1	2	0	2	4	3	6	1	3	0
ENSG00000283174	0	0	0	0	0	0	0	0	0	0	0	0	0	0	0	0	0	0
ENSG00000228504	0	0	0	0	0	0	0	0	0	0	0	0	0	0	0	0	0	0
ENSG00000274702	0	0	0	0	0	0	0	0	0	0	0	0	0	0	0	0	0	0
ENSG00000224462	0	0	0	0	0	0	0	0	0	0	0	0	0	0	0	0	0	0
ENSG00000226211	0	0	0	0	0	0	0	0	0	0	0	0	0	0	0	0	0	0
ENSG00000236942	10	10	14	5	22	29	14	9	16	7	10	11	11	10	10	9	11	9
ENSG00000287205	0	0	0	0	0	0	0	0	0	0	0	0	0	0	0	0	0	0
ENSG00000203697	1	0	0	0	0	0	1	0	0	0	0	0	0	0	0	1	0	0
ENSG00000116574	125	108	49	83	13	90	43	2	6	118	59	55	4	109	87	13	6	15
ENSG00000287929	0	1	0	0	0	1	0	0	1	0	1	2	0	2	0	1	1	1
ENSG00000186283	702	665	793	937	1990	1769	636	819	780	551	661	622	1804	1353	1449	955	887	843
ENSG00000160856	0	0	0	1	0	0	0	0	0	0	0	0	0	0	0	0	0	0
ENSG00000224896	0	0	0	0	0	0	0	0	0	0	0	0	0	0	0	0	0	0
ENSG00000226292	0	0	0	0	1	0	1	0	0	0	0	0	0	0	0	0	0	0
ENSG00000121481	480	369	186	471	152	612	378	147	113	350	258	358	120	569	408	243	117	248
ENSG00000227940	0	0	0	0	0	0	0	0	0	0	0	0	0	0	0	0	0	0
ENSG00000227181	0	0	0	0	0	0	0	0	0	0	0	0	0	0	0	0	0	0
ENSG00000117139	1513	1413	835	1121	562	1577	1425	622	1103	1275	936	956	367	1040	1146	1222	1101	1102
ENSG00000143248	169	179	94	94	23	98	46	21	6	155	101	129	14	78	54	29	3	34
ENSG00000278455	0	1	0	0	0	0	0	0	0	0	0	0	0	0	0	0	0	0
ENSG00000132704	0	0	0	0	0	0	0	0	0	0	0	0	0	0	0	0	0	0
ENSG00000224810	1	4	3	1	0	0	2	1	0	7	2	0	0	0	1	1	0	0
ENSG00000162814	8	3	10	10	2	23	5	1	2	8	11	5	1	13	9	6	2	3
ENSG00000231768	2	0	1	5	2	1	0	0	1	3	0	0	0	0	1	0	0	0
ENSG00000225172	0	0	0	0	0	3	0	0	0	0	0	0	0	0	0	0	0	0
ENSG00000261642	0	0	0	0	0	0	0	0	0	0	0	0	0	0	0	0	0	0
ENSG00000228239	0	0	0	0	0	0	0	0	0	0	0	0	0	0	0	0	0	0
ENSG00000237283	0	0	0	0	0	0	0	0	0	0	0	0	0	0	0	0	0	0
ENSG00000116132	3805	3493	1990	3516	1227	4869	3688	1106	979	3533	2217	2994	995	4313	4038	2813	675	2765
ENSG00000238042	9	4	0	5	2	1	10	6	5	2	3	0	2	3	8	6	9	6
ENSG00000271475	0	0	0	0	0	0	0	0	0	0	0	0	0	0	0	0	0	0
ENSG00000231877	0	0	0	0	0	0	0	0	0	0	0	0	0	0	0	0	0	0
ENSG00000116679	1147	996	538	1452	522	2097	1131	389	458	947	573	783	401	1610	1680	783	454	720
ENSG00000228536	3	7	0	0	0	2	1	0	0	4	3	1	0	0	0	1	0	0
ENSG00000230550	0	1	0	0	0	0	0	0	1	2	0	0	0	0	0	0	0	0
ENSG00000243636	0	0	0	0	0	0	0	0	0	0	0	0	0	0	0	0	0	0
ENSG00000227002	0	0	0	0	0	0	0	0	0	0	0	1	0	1	0	0	0	0
ENSG00000229242	0	0	0	0	0	0	0	0	0	0	0	0	0	0	0	0	0	0
ENSG00000253326	4	5	7	4	0	0	4	0	3	0	3	4	1	0	0	0	0	1
ENSG00000228470	0	0	0	1	1	6	1	0	0	0	1	0	0	0	1	1	0	0
ENSG00000021852	0	0	0	0	0	0	0	0	0	0	0	1	0	0	0	0	2	0
ENSG00000152092	22	28	9	10	12	5	16	9	6	16	10	12	10	6	2	14	10	12
ENSG00000234984	0	0	0	0	0	0	0	0	0	0	0	0	0	0	0	0	0	0
ENSG00000231648	0	0	1	4	0	0	0	0	0	0	0	0	1	0	1	0	0	1
ENSG00000286383	0	0	0	0	0	0	0	0	0	0	0	0	0	0	0	0	0	0
ENSG00000229983	0	0	0	1	0	0	0	0	0	0	0	0	0	0	0	0	0	0
ENSG00000215149	0	0	0	0	0	0	0	0	0	0	0	0	0	0	0	0	0	0
ENSG00000225122	0	0	0	0	0	0	0	0	0	0	0	0	0	0	0	0	0	0
ENSG00000225920	4	8	5	3	0	1	0	0	0	3	3	3	0	0	0	0	0	0
ENSG00000143476	198	220	142	691	339	1063	152	66	77	283	156	204	262	1025	1074	190	100	158
ENSG00000121486	598	452	270	368	91	467	177	61	28	573	271	389	75	378	278	140	38	169
ENSG00000228437	0	0	0	0	0	0	0	0	0	0	0	0	0	0	0	0	0	0
ENSG00000117594	13	4	5	39	27	60	31	24	27	13	7	4	24	32	41	34	22	19
ENSG00000283166	0	0	0	0	0	0	0	0	0	0	0	0	0	0	0	0	1	0
ENSG00000214837	10	22	21	22	3	11	7	5	9	11	4	12	1	2	7	3	5	4
ENSG00000057252	1900	1715	969	1238	519	1670	927	305	345	1854	1183	1443	348	1285	1400	721	351	598
ENSG00000225982	0	0	0	0	0	0	0	0	0	0	0	0	0	0	0	0	0	0
ENSG00000285718	0	0	0	0	0	0	0	0	0	0	0	0	0	0	0	0	0	0
ENSG00000234070	0	0	0	0	0	0	0	0	0	0	0	0	0	0	0	0	0	0
ENSG00000233620	0	0	0	0	0	0	0	0	0	0	0	0	0	0	0	0	0	0
ENSG00000237783	0	0	0	0	0	0	0	0	0	0	0	0	0	0	0	0	0	0
ENSG00000272906	1	1	0	0	2	3	2	4	2	1	0	0	5	0	5	8	2	3
ENSG00000233018	0	0	0	0	0	1	0	0	0	0	0	0	0	0	0	0	1	0
ENSG00000271917	0	1	0	0	0	0	0	0	0	1	0	0	0	0	1	0	0	0
ENSG00000123685	46	59	66	69	169	142	56	68	93	37	70	31	156	111	138	102	117	84
ENSG00000224783	0	0	0	0	0	0	0	0	0	0	0	0	0	0	0	0	0	0
ENSG00000162852	1314	1042	450	803	214	1031	969	220	321	1030	545	792	193	916	921	643	269	654
ENSG00000232792	0	0	1	0	0	2	0	0	0	0	0	0	0	0	0	1	0	0
ENSG00000232621	0	0	0	0	0	0	0	0	0	0	0	0	0	0	0	0	0	0
ENSG00000273004	3	6	5	3	12	8	7	4	7	6	1	5	4	2	6	5	10	8
ENSG00000143842	174	210	175	203	369	343	253	216	255	139	163	145	301	191	221	304	283	262
ENSG00000268062	1	2	1	0	0	0	3	0	0	4	4	3	0	0	0	0	0	0
ENSG00000237409	0	1	0	0	0	0	0	0	0	0	0	0	0	0	0	1	0	0
ENSG00000116962	5618	5186	2485	5136	3470	4220	5769	3213	5163	3828	2055	3627	2217	2260	2451	3581	5208	4436
ENSG00000288078	0	0	0	0	0	0	0	0	0	0	0	0	0	0	0	0	0	0
ENSG00000271399	0	0	0	0	0	0	0	0	0	0	0	0	0	0	0	0	0	0
ENSG00000229757	0	0	0	0	0	0	0	0	0	0	0	0	0	0	0	1	0	0
ENSG00000232679	55	34	103	66	108	108	106	87	102	50	60	44	71	101	91	166	143	91
ENSG00000159388	630	533	437	251	415	456	224	252	263	524	458	471	317	305	358	327	295	262
ENSG00000220749	188	157	408	147	118	244	139	141	133	166	384	241	129	255	305	240	174	207
ENSG00000237074	0	0	0	0	0	1	0	0	0	0	0	0	0	0	0	0	0	0
ENSG00000236136	0	0	0	0	0	0	0	0	0	0	0	0	0	0	0	0	0	2
ENSG00000181450	105	89	38	59	14	107	18	20	4	96	60	48	12	84	46	11	5	14
ENSG00000223519	11	3	6	2	0	0	4	0	0	2	4	8	0	0	0	0	1	0
ENSG00000120333	598	498	518	446	669	760	426	407	324	518	548	558	578	747	652	532	429	428
ENSG00000286285	2	4	1	0	0	0	2	0	0	0	0	1	0	0	0	0	0	0
ENSG00000225300	0	1	0	0	0	0	0	0	0	0	0	0	0	0	0	0	0	0
ENSG00000223842	2	0	0	0	0	0	0	0	0	1	1	0	0	1	0	0	0	0
ENSG00000162753	0	0	0	0	0	0	0	0	0	0	0	0	0	0	0	0	0	0
ENSG00000228247	1	0	1	1	1	1	0	0	0	0	2	1	0	3	3	0	1	2
ENSG00000231424	16	10	8	0	1	0	2	2	5	12	7	13	0	0	0	6	4	4
ENSG00000143355	0	0	0	0	1	0	0	0	0	0	0	0	0	0	2	0	0	0
ENSG00000287177	0	0	0	0	0	0	0	0	0	0	0	0	0	0	0	0	0	0
ENSG00000237193	0	0	0	0	0	0	0	0	0	0	0	0	0	0	0	0	0	0
ENSG00000117597	958	853	639	771	229	1073	1240	324	527	920	759	750	208	884	959	1092	526	920
ENSG00000223490	0	0	0	0	0	0	0	0	0	0	0	0	0	0	0	0	0	0
ENSG00000121644	1471	1297	735	1140	363	1737	1510	375	480	1439	778	1125	228	1407	1435	1195	404	1015
ENSG00000174502	0	0	0	0	0	0	0	1	0	0	0	0	0	0	2	0	0	0
ENSG00000224286	0	0	0	0	0	0	0	0	0	0	0	0	0	0	0	0	0	0
ENSG00000158715	34	26	32	91	134	104	60	64	83	28	20	17	102	59	87	115	101	59
ENSG00000143195	0	3	1	0	0	0	1	0	0	1	1	2	0	1	0	0	1	1
ENSG00000162849	466	437	288	228	176	265	389	257	365	270	219	294	63	105	149	253	323	232
ENSG00000236292	0	0	0	0	0	0	0	0	0	0	0	0	0	0	0	0	0	0
ENSG00000283377	0	0	0	0	0	0	0	0	0	0	0	0	0	0	0	0	0	0
ENSG00000227941	0	0	0	0	1	0	0	0	0	0	0	0	0	2	0	0	0	0
ENSG00000232824	0	0	1	0	0	0	0	0	1	0	1	2	1	2	0	0	3	1
ENSG00000273416	8	9	8	0	2	7	0	0	3	4	10	6	0	0	1	0	2	2
ENSG00000229930	3	6	2	5	2	7	1	1	0	4	6	5	3	6	2	0	0	4
ENSG00000234142	0	0	0	0	0	0	0	0	0	0	0	0	0	0	0	0	0	0
ENSG00000282111	0	0	0	0	0	0	0	0	0	0	0	0	0	0	0	0	0	0
ENSG00000233410	0	0	0	0	0	0	0	0	0	0	0	0	0	0	0	0	0	0
ENSG00000067533	607	523	419	736	127	856	412	140	108	517	473	555	144	856	520	292	111	267
ENSG00000228955	6	2	4	0	0	2	2	0	0	5	2	0	0	1	1	0	0	0
ENSG00000196071	0	0	0	0	0	0	0	0	0	0	0	0	0	0	0	0	0	0
ENSG00000232059	6	6	11	2	5	3	2	4	5	3	4	3	1	6	15	4	3	2
ENSG00000270443	0	0	0	0	0	0	0	0	0	0	0	0	0	0	0	0	0	1
ENSG00000116209	4252	3628	2858	3142	3052	4942	3129	2583	2925	3749	3476	3750	3195	4174	4188	4649	3285	3606
ENSG00000276563	0	1	0	0	0	0	0	0	0	0	0	0	0	2	0	0	0	1
ENSG00000224702	0	0	0	0	0	0	0	0	0	0	0	0	0	0	0	0	0	0
ENSG00000271811	2	3	30	9	4	9	5	2	5	3	25	8	2	5	9	10	2	1
ENSG00000224278	0	0	0	0	0	0	0	0	0	0	0	0	0	0	0	0	0	0
ENSG00000235492	0	0	0	0	0	0	0	0	0	0	0	0	0	0	0	0	0	0
ENSG00000143643	369	289	188	190	88	322	187	91	114	273	261	250	67	245	279	160	132	189
ENSG00000226013	0	0	0	0	0	0	0	0	0	0	0	0	0	0	0	0	0	0
ENSG00000287808	7	6	11	3	2	9	4	2	1	5	3	6	0	0	5	0	4	4
ENSG00000271588	0	0	0	0	0	0	0	0	0	0	0	0	0	0	0	0	0	0
ENSG00000229840	0	1	0	0	1	2	0	0	0	0	0	0	0	0	0	0	0	0
ENSG00000116161	840	706	814	1132	517	1681	490	210	231	724	872	793	480	1667	1562	498	268	444
ENSG00000226486	0	0	0	0	0	0	0	0	0	0	0	0	0	0	0	0	0	0
ENSG00000227687	0	0	0	0	0	0	0	0	0	0	0	0	0	0	0	0	0	0
ENSG00000231814	0	0	0	0	0	0	0	0	0	0	0	0	0	0	0	0	0	0
ENSG00000286210	0	0	0	0	0	0	0	0	0	0	0	0	0	0	0	0	0	0
ENSG00000287364	0	0	0	0	0	0	0	0	0	0	0	0	0	0	0	0	0	0
ENSG00000225063	0	0	0	0	0	0	0	0	0	0	0	0	0	0	0	0	0	0
ENSG00000260698	6	5	4	3	0	8	7	2	1	8	8	9	0	1	1	8	4	0
ENSG00000277007	4	7	9	5	0	0	0	0	0	1	23	10	0	1	1	0	0	1
ENSG00000229016	0	0	0	0	0	1	0	0	0	0	0	0	0	0	0	0	0	0
ENSG00000077157	310	321	175	169	56	269	185	54	110	292	194	205	41	170	212	175	120	156
ENSG00000152104	2954	2734	1380	3065	874	4259	3223	872	1552	2212	1391	1726	592	2496	3265	1982	1369	1929
ENSG00000236975	0	0	0	0	0	0	0	0	0	0	0	0	0	0	0	0	0	0
ENSG00000215834	0	0	0	0	0	0	0	0	0	0	0	0	0	0	0	0	0	0
ENSG00000162909	17579	16106	10783	14328	8806	21823	16362	8498	14257	15406	11648	13864	6350	16387	18507	17855	14648	14802
ENSG00000286541	0	0	0	0	0	0	0	0	0	0	0	0	0	0	0	0	0	0
ENSG00000117650	233	184	116	516	109	827	71	34	28	230	169	212	85	760	494	78	17	61
ENSG00000235021	0	0	0	0	0	0	0	0	0	0	0	0	0	0	0	0	0	0
ENSG00000203724	79	41	120	72	158	129	38	106	95	77	97	69	106	126	101	127	102	89
ENSG00000225006	0	0	0	0	0	0	0	0	0	0	0	0	0	0	0	0	0	0
ENSG00000287633	0	0	0	0	0	0	0	0	0	0	0	3	0	0	0	0	0	0
ENSG00000158764	0	1	2	0	0	0	0	0	0	0	0	0	0	0	0	0	0	0
ENSG00000223375	0	0	0	0	0	0	0	0	0	0	0	0	0	0	0	0	0	0
ENSG00000230714	0	0	0	0	0	0	0	0	0	0	0	0	0	0	0	0	0	0
ENSG00000261065	0	0	0	0	0	0	0	0	0	0	0	0	0	0	0	0	0	0
ENSG00000287989	0	0	0	0	0	0	0	0	0	0	0	0	0	0	2	0	0	0
ENSG00000260855	26	20	16	5	0	10	8	2	0	11	11	10	1	10	3	2	12	8
ENSG00000188783	550	497	694	159	261	201	381	388	458	362	433	376	192	84	123	302	377	354
ENSG00000236206	1	0	0	0	0	0	0	0	0	0	0	0	0	0	0	0	0	0
ENSG00000284188	0	2	0	4	1	3	0	0	1	0	0	0	0	1	0	0	0	0
ENSG00000168118	1109	1000	779	959	867	1586	1128	743	799	1013	871	921	732	1249	1259	1267	901	895
ENSG00000181101	9	16	16	6	28	18	6	16	8	10	9	5	24	20	14	14	12	9
ENSG00000173726	4509	3941	3162	4192	1268	5458	4434	1274	2088	4197	3434	3779	934	4785	4606	2857	1963	2886
ENSG00000282852	0	0	0	0	0	0	0	0	0	0	0	0	0	0	0	0	0	0
ENSG00000228110	260	202	176	159	73	234	195	67	119	208	177	190	36	208	175	127	143	126
ENSG00000224687	59	33	24	29	33	38	44	21	20	37	31	38	28	24	27	55	38	44
ENSG00000223881	0	0	0	0	0	0	0	0	0	0	0	1	0	0	0	0	0	0
ENSG00000270188	0	0	0	0	0	0	0	0	0	0	0	0	0	0	0	0	0	0
ENSG00000152382	136	123	61	111	62	167	109	29	66	108	87	111	62	173	167	125	67	103
ENSG00000143839	9	8	9	5	10	6	12	16	15	6	5	4	4	6	8	14	24	13
ENSG00000227193	2	4	0	3	0	8	2	2	0	2	4	1	0	4	5	3	2	0
ENSG00000227243	0	0	0	0	0	0	0	0	0	0	0	0	0	0	0	0	0	0
ENSG00000232100	0	0	0	0	0	0	0	0	0	0	0	0	0	0	1	0	0	0
ENSG00000261024	0	0	0	0	0	0	0	0	0	0	0	0	0	0	3	0	0	0
ENSG00000187080	0	0	0	0	0	0	0	0	0	0	0	0	0	0	0	0	0	0
ENSG00000230547	0	0	0	0	0	0	0	0	0	0	4	0	0	0	0	0	0	0
ENSG00000173409	393	335	364	237	114	391	176	72	88	342	344	361	102	373	349	152	91	151
ENSG00000229703	0	0	0	0	0	0	0	0	0	0	0	0	0	0	0	0	0	0
ENSG00000176754	0	0	0	0	0	0	0	1	0	0	0	0	0	0	0	0	0	0
ENSG00000232309	0	0	0	0	0	0	0	0	0	0	0	0	0	0	0	0	0	1
ENSG00000227953	8	17	29	4	0	5	2	1	1	8	17	9	1	3	5	1	2	5
ENSG00000143514	855	723	364	812	257	1000	873	236	386	796	444	507	164	711	901	633	378	612
ENSG00000232215	0	0	0	0	0	0	0	0	0	0	0	0	0	0	0	0	0	0
ENSG00000143469	373	350	146	139	25	216	102	73	11	351	201	247	23	219	105	106	41	116
ENSG00000135829	4152	3668	2296	5773	1631	8149	4495	1135	1538	3737	2873	2984	1191	6802	7719	3395	1463	3149
ENSG00000228289	0	0	0	1	0	0	0	0	0	0	0	0	0	0	0	1	1	0
ENSG00000134717	634	547	445	566	226	833	448	143	210	524	497	570	231	832	828	410	262	361
ENSG00000232989	0	0	0	0	0	0	0	0	0	0	0	0	0	0	0	0	0	0
ENSG00000233537	0	0	0	0	0	0	0	0	0	0	0	0	0	0	0	0	0	0
ENSG00000116668	123	84	48	35	8	49	33	8	5	102	82	83	13	59	30	37	4	25
ENSG00000143756	1341	1141	529	1310	434	1912	888	376	325	1315	728	1000	395	1678	1386	843	271	714
ENSG00000278180	0	0	0	0	0	0	0	0	0	0	0	0	0	0	0	0	0	0
ENSG00000143702	1949	1651	456	2689	429	3406	1210	588	146	1858	683	1143	357	2818	1961	1066	133	1320
ENSG00000232341	12	16	23	20	25	26	7	14	22	17	39	12	21	17	26	24	26	19
ENSG00000287676	0	5	0	4	0	1	0	1	0	2	0	0	0	0	0	2	0	0
ENSG00000236792	63	51	13	71	18	123	48	21	6	71	13	34	25	112	80	28	8	29
ENSG00000231057	0	0	0	0	0	0	0	0	1	0	2	0	0	0	0	0	0	0
ENSG00000143207	597	567	478	564	418	855	676	389	611	512	455	577	315	749	782	833	646	636
ENSG00000270859	0	0	0	0	0	0	0	0	0	0	0	0	0	0	0	0	0	0
ENSG00000238224	0	0	0	0	0	0	1	0	0	0	0	0	0	0	2	0	0	0
ENSG00000286775	0	0	0	0	0	0	0	0	0	0	0	0	0	0	0	0	0	0
ENSG00000122176	228	215	257	208	365	312	330	325	366	166	194	190	251	153	198	381	342	272
ENSG00000229120	0	0	0	0	0	0	0	0	0	0	0	0	0	0	0	0	0	0
ENSG00000237492	0	0	0	0	0	0	0	0	0	0	0	0	0	0	0	0	0	0
ENSG00000230404	0	0	0	0	0	0	0	0	0	0	0	0	0	0	0	0	0	0
ENSG00000213036	23	41	12	27	10	52	40	11	11	19	8	18	13	38	33	16	15	22
ENSG00000240021	0	3	1	1	0	0	0	1	0	0	0	0	0	2	1	0	1	0
ENSG00000227230	5	8	1	0	0	6	0	1	0	5	0	2	1	0	4	1	0	6
ENSG00000238232	0	0	0	0	0	0	0	0	0	0	0	0	0	0	0	0	0	0
ENSG00000236230	0	0	0	1	0	2	0	0	1	0	0	0	0	3	0	1	2	0
ENSG00000026751	0	0	0	0	0	0	0	0	0	0	0	0	0	0	0	0	0	0
ENSG00000150681	0	3	0	0	0	0	0	0	0	0	1	5	2	1	3	0	0	0
ENSG00000116906	1116	1012	872	1020	631	1739	929	390	702	1006	988	1076	432	1492	1655	960	739	773
ENSG00000092969	103	52	30	17	2	19	83	19	38	76	21	59	10	13	19	27	29	54
ENSG00000163545	85	74	86	79	151	117	172	203	170	82	71	67	102	80	75	203	191	214
ENSG00000157181	506	491	444	331	55	518	173	113	28	462	395	467	48	435	290	151	32	166
ENSG00000250762	5	4	1	4	1	4	2	1	6	2	4	3	0	5	6	5	1	0
ENSG00000236720	0	0	0	0	0	0	0	0	0	0	0	0	0	0	0	0	0	0
ENSG00000227421	0	0	0	0	0	0	0	0	0	0	0	0	0	0	0	0	0	0
ENSG00000227240	0	0	0	0	0	0	0	0	0	0	0	0	0	0	0	0	0	0
ENSG00000076258	92	49	63	9	9	11	27	18	21	84	72	68	5	10	13	35	29	35
ENSG00000230461	1	0	0	0	0	0	0	0	2	0	2	0	0	0	0	0	0	0
ENSG00000286073	0	0	0	0	0	0	0	0	0	0	0	0	0	0	0	0	0	0
ENSG00000231084	4	8	5	5	6	14	4	1	2	4	11	5	2	5	4	3	1	7
ENSG00000232085	0	0	0	0	0	0	0	0	0	0	0	0	0	0	0	0	0	0
ENSG00000259788	1	0	0	0	0	0	0	0	0	0	0	0	0	0	0	0	0	0
ENSG00000117697	376	327	254	450	228	760	214	97	57	314	287	356	194	630	571	212	62	176
ENSG00000279333	0	0	0	0	0	0	0	0	0	0	0	0	0	0	0	0	0	0
ENSG00000235083	0	0	0	0	0	0	0	0	0	0	0	0	0	0	0	0	0	0
ENSG00000232154	0	0	0	0	0	0	0	0	0	0	0	0	0	0	0	0	0	0
ENSG00000162669	8	9	3	1	0	0	0	2	0	12	4	5	0	1	1	0	0	0
ENSG00000197067	0	0	0	0	0	0	0	0	0	0	0	0	0	0	0	0	0	0
ENSG00000229652	0	0	0	1	0	0	0	1	0	0	0	1	0	0	0	0	1	1
ENSG00000132681	0	0	0	0	0	0	0	0	0	4	0	0	0	0	0	0	0	0
ENSG00000225904	0	0	0	0	0	0	0	0	0	0	0	0	0	0	0	0	0	0
ENSG00000270920	0	0	0	0	0	0	0	0	0	0	0	0	0	0	0	0	0	0
ENSG00000281664	0	0	0	0	0	0	0	0	0	0	0	0	0	0	0	0	0	0
ENSG00000236731	0	0	0	0	0	0	0	0	0	0	0	0	0	0	0	0	0	0
ENSG00000143641	6234	5617	4357	5282	7239	7525	5363	5230	6045	5015	4147	4496	5305	4567	5638	6384	6158	5516
ENSG00000227630	2	1	1	2	0	1	1	1	0	0	0	4	0	3	0	1	3	0
ENSG00000228830	0	0	0	0	0	0	0	0	0	0	0	0	0	0	0	0	0	0
ENSG00000010932	47	42	46	1	3	1	11	18	16	21	45	28	0	1	4	24	17	10
ENSG00000282849	0	2	0	0	0	0	4	2	0	2	3	2	0	2	1	5	0	1
ENSG00000276520	0	0	0	0	0	0	0	0	0	0	0	0	0	0	0	0	0	0
ENSG00000226640	0	0	0	0	0	0	0	0	0	0	0	0	0	0	0	0	0	0
ENSG00000010072	257	230	141	281	130	360	211	97	64	239	150	204	106	350	247	173	69	182
ENSG00000135766	342	310	89	232	195	357	169	69	68	283	154	156	158	351	363	221	95	182
ENSG00000232626	3	3	6	3	4	1	3	4	1	2	8	2	7	2	6	2	3	0
ENSG00000232096	0	0	0	0	0	0	0	0	0	0	0	0	0	0	0	0	0	0
ENSG00000279261	0	0	0	0	0	0	0	0	0	0	0	0	0	0	0	0	0	0
ENSG00000213051	7	4	9	8	4	16	8	5	8	9	15	9	0	9	12	7	5	16
ENSG00000238054	0	0	0	0	0	0	0	0	0	0	0	0	0	0	0	0	0	0
ENSG00000163534	0	0	0	0	0	0	0	0	0	0	0	0	0	0	0	0	0	0
ENSG00000143816	97	80	76	23	58	23	84	86	86	95	60	45	37	20	31	144	109	111
ENSG00000168243	2	1	2	0	6	1	1	2	2	1	0	0	2	3	3	1	0	1
ENSG00000281453	0	0	0	0	0	0	0	0	0	0	0	0	0	0	0	0	0	0
ENSG00000237469	0	0	0	1	0	0	0	0	0	0	0	0	0	0	0	0	1	0
ENSG00000224939	5	0	7	1	2	4	0	0	0	4	4	3	1	1	2	7	0	0
ENSG00000213057	20	12	9	18	2	20	8	2	3	8	10	6	3	4	10	0	4	4
ENSG00000227613	0	0	0	0	0	0	0	0	0	1	0	0	0	0	0	0	0	0
ENSG00000116183	20	14	10	2	0	0	6	1	4	7	4	6	1	1	1	3	3	4
ENSG00000116218	0	0	0	0	0	0	0	0	0	0	0	0	1	0	0	0	0	0
ENSG00000270106	0	3	0	0	0	0	0	0	0	1	1	0	0	0	0	0	0	1
ENSG00000232194	5	3	0	5	0	3	11	0	3	5	4	10	1	1	8	4	7	0
ENSG00000235152	0	0	0	0	0	0	0	0	0	0	0	0	0	0	0	0	0	0
ENSG00000231612	3	0	0	0	0	2	1	0	0	0	0	0	0	0	0	0	0	0
ENSG00000237980	1	0	3	0	1	1	2	1	0	2	0	0	0	0	1	0	3	2
ENSG00000271036	0	0	0	0	0	0	0	0	0	0	0	0	0	0	0	0	0	0
ENSG00000226235	0	0	0	0	0	0	0	0	0	0	0	0	0	0	0	0	0	0
ENSG00000230849	2	6	5	2	7	6	5	2	4	1	1	2	4	4	6	3	3	2
ENSG00000170382	0	1	0	0	0	0	1	1	4	2	1	0	0	0	0	1	3	1
ENSG00000228664	0	0	0	0	0	0	0	0	0	0	0	0	0	0	0	0	0	0
ENSG00000226868	0	0	0	0	0	0	0	0	0	0	0	0	0	0	0	0	0	0
ENSG00000279401	0	0	0	0	0	0	0	0	0	0	0	0	0	0	0	0	0	0
ENSG00000272362	0	0	0	0	0	0	0	0	0	0	0	0	0	0	0	0	0	0
ENSG00000287450	0	0	0	0	0	0	0	0	0	0	0	0	0	0	0	0	0	0
ENSG00000237011	0	0	0	0	0	0	0	0	0	0	0	0	0	0	0	0	0	0
ENSG00000272574	15	10	1	25	4	23	27	1	8	13	7	11	2	7	13	11	4	6
ENSG00000233583	0	1	0	0	0	0	0	0	0	0	0	0	0	0	0	0	0	0
ENSG00000066027	726	687	512	647	247	864	621	223	294	724	543	570	139	679	664	556	256	503
ENSG00000162733	10374	8553	3905	5157	1226	6416	4315	1056	1105	9445	4608	5566	1052	4793	4100	2057	852	2349
ENSG00000233003	0	0	0	0	0	0	0	0	0	0	0	0	0	0	0	0	0	0
ENSG00000286263	0	0	0	0	0	0	0	0	0	0	0	0	0	0	0	0	0	0
ENSG00000227006	10	7	2	1	7	4	0	1	2	1	6	3	0	0	2	2	2	4
ENSG00000236372	0	0	0	0	0	0	0	0	0	0	0	0	0	0	0	0	0	0
ENSG00000224525	0	0	0	0	0	1	0	0	0	0	0	0	0	0	0	0	0	0
ENSG00000188770	4	2	0	0	0	0	2	2	0	0	1	1	0	0	0	2	0	0
ENSG00000173728	0	0	0	0	0	0	0	0	0	0	2	2	1	0	0	0	0	0
ENSG00000094975	1258	1041	424	1053	164	1225	395	180	52	1208	511	834	116	1181	693	370	50	344
ENSG00000225723	0	0	0	0	0	0	0	0	0	0	0	0	0	0	0	0	0	0
ENSG00000225811	0	0	0	0	0	0	0	0	0	0	0	0	0	0	0	0	0	0
ENSG00000273093	0	0	2	0	0	0	0	0	0	0	0	0	0	0	0	0	0	0
ENSG00000162772	81	70	75	25	35	49	62	88	110	68	52	44	24	40	36	139	68	88
ENSG00000227818	0	0	0	0	0	0	0	0	0	0	0	0	0	0	0	0	0	0
ENSG00000135828	201	190	99	105	29	103	106	38	60	182	137	157	20	96	93	58	53	60
ENSG00000224227	0	0	0	0	0	0	0	0	1	0	0	0	0	0	0	0	0	0
ENSG00000286398	0	0	0	0	0	0	0	0	0	0	0	0	0	0	0	0	0	0
ENSG00000237520	0	0	2	0	0	0	0	0	3	2	1	0	0	0	0	0	0	0
ENSG00000076356	702	765	437	1946	1808	2240	2943	1759	2690	555	376	434	1167	1224	1614	2495	2920	2317
ENSG00000215819	0	0	0	0	0	0	0	0	0	0	0	0	0	0	0	0	0	0
ENSG00000185523	3	0	1	0	0	0	0	0	0	0	3	0	0	0	0	0	2	0
ENSG00000236108	3	0	0	0	2	0	0	0	0	0	0	2	0	0	0	0	0	0
ENSG00000116711	82	81	41	70	7	106	86	31	10	83	41	82	8	62	61	64	9	63
ENSG00000231684	85	104	120	76	183	236	128	156	161	86	77	108	176	153	161	167	163	139
ENSG00000226750	0	0	0	0	0	1	0	0	0	0	0	0	0	0	0	1	0	0
ENSG00000285665	64	58	26	68	23	84	54	24	12	45	19	55	15	50	81	38	5	45
ENSG00000231022	0	0	0	0	0	0	0	0	0	0	0	0	0	0	0	0	0	0
ENSG00000224436	0	0	0	0	0	0	0	0	0	0	0	0	0	0	0	0	0	0
ENSG00000228208	1	0	0	0	0	0	0	0	0	0	0	0	0	0	0	0	0	0
ENSG00000273384	5	2	7	1	2	3	3	0	0	6	7	0	1	4	3	0	0	3
ENSG00000238061	0	0	1	1	0	0	0	0	0	0	0	0	0	0	0	0	0	0
ENSG00000234915	0	0	0	0	0	0	0	0	0	0	0	0	0	0	0	2	0	0
ENSG00000143845	51	46	83	46	84	73	42	73	45	63	77	45	97	79	47	63	53	48
ENSG00000235862	0	0	0	0	0	0	0	0	0	0	0	0	0	0	0	0	0	0
ENSG00000069812	8	8	13	3	10	19	6	10	0	4	7	3	5	4	5	5	8	8
ENSG00000227585	0	0	0	0	0	0	0	0	0	0	0	0	0	0	0	0	0	0
ENSG00000157060	2	0	0	0	2	4	1	1	6	0	0	2	0	0	0	1	1	2
ENSG00000237213	0	0	0	0	0	0	0	0	0	0	0	0	0	0	0	0	0	0
ENSG00000236439	1340	1114	2470	1028	1444	1854	1240	1439	1252	1235	2553	2013	1191	2176	1816	2370	1709	1676
ENSG00000224260	0	0	0	0	0	0	0	0	0	0	0	0	0	0	0	0	0	0
ENSG00000213045	0	0	0	0	2	0	3	0	0	0	0	0	0	0	0	0	1	0
ENSG00000009790	0	2	2	0	0	0	0	0	1	1	1	0	0	0	0	0	0	1
ENSG00000287220	0	0	0	0	0	0	0	1	0	0	0	0	0	0	0	0	0	0
ENSG00000230063	0	0	0	0	0	1	0	0	0	0	0	0	0	0	0	0	0	0
ENSG00000235467	0	0	0	0	0	0	0	0	0	0	0	0	0	0	0	0	0	0
ENSG00000274886	0	0	0	0	0	0	0	0	0	0	0	0	0	0	0	0	0	0
ENSG00000123684	1507	1345	612	1040	219	1310	991	224	214	1240	657	988	169	1168	968	490	128	628
ENSG00000117707	5	13	1	4	0	1	9	0	0	3	1	4	0	1	1	0	0	1
ENSG00000228044	0	0	0	1	3	0	0	0	0	0	0	0	0	0	1	0	0	0
ENSG00000225338	3	5	4	7	0	6	0	2	3	3	7	3	3	5	7	7	2	1
ENSG00000224407	0	0	0	0	0	0	0	0	0	0	0	0	0	0	0	0	0	0
ENSG00000232463	0	0	0	0	1	0	0	0	0	0	0	0	0	0	0	0	0	0
ENSG00000237457	0	0	0	0	0	0	0	0	0	0	0	0	0	0	0	0	0	0
ENSG00000225171	0	0	7	0	0	1	1	0	0	0	1	2	1	0	0	0	0	0
ENSG00000226843	0	0	0	0	0	0	0	0	0	0	0	0	0	0	0	0	0	0
ENSG00000235386	146	152	300	72	185	173	136	200	194	104	186	143	207	100	125	225	197	194
ENSG00000123836	361	314	110	94	14	126	211	41	71	304	116	189	12	91	107	98	79	120
ENSG00000213690	0	0	0	0	0	1	0	1	0	0	0	1	0	0	0	0	0	0
ENSG00000223982	0	0	0	0	0	0	0	0	0	0	0	0	0	0	0	0	0	0
ENSG00000229832	0	0	0	0	1	0	0	0	0	0	0	0	0	0	1	0	0	0
ENSG00000287902	0	0	0	0	0	0	0	0	0	0	0	0	0	0	0	0	0	0
ENSG00000117691	935	889	1841	756	1765	1481	873	1264	1127	810	1365	976	1680	1260	1188	1485	1273	1142
ENSG00000225233	0	0	0	0	0	0	0	0	0	0	0	0	0	0	0	0	0	0
ENSG00000274895	0	0	0	0	0	0	0	0	0	0	0	0	0	0	0	0	0	0
ENSG00000237514	0	0	0	0	0	1	3	2	0	2	0	0	0	1	4	1	1	3
ENSG00000287856	1	0	0	1	0	0	0	0	0	2	2	0	0	0	0	0	0	0
ENSG00000228067	0	0	0	0	0	1	0	0	0	0	0	0	0	0	0	0	0	0
ENSG00000284299	4	3	0	3	0	1	1	3	0	3	3	1	1	4	3	1	0	0
ENSG00000226375	0	2	0	0	1	2	2	0	0	3	0	1	0	0	0	0	0	2
ENSG00000203705	268	221	254	222	138	304	166	64	121	230	158	235	85	294	310	185	87	133
ENSG00000224040	78	67	46	64	75	135	10	31	35	19	44	38	46	142	79	60	35	66
ENSG00000228686	1	0	0	0	0	1	0	1	0	1	0	3	0	0	1	0	1	0
ENSG00000279838	5	1	0	0	0	4	3	0	0	0	6	3	0	1	0	0	0	3
ENSG00000227860	0	0	0	0	0	0	0	0	0	0	0	0	0	0	0	0	0	0
ENSG00000174175	0	0	0	0	1	0	0	0	0	0	0	0	0	0	0	0	0	0
ENSG00000236401	0	0	0	0	0	0	0	0	0	0	0	0	0	0	0	0	0	0
ENSG00000241475	0	0	0	0	0	0	0	0	0	0	0	0	0	0	0	0	0	0
ENSG00000215800	0	0	0	0	0	0	0	0	0	0	0	0	1	0	0	0	0	0
ENSG00000081237	5	3	1	2	0	1	1	0	0	3	1	1	0	2	0	2	0	0
ENSG00000286421	0	0	0	0	0	0	0	0	0	0	0	0	0	0	0	0	0	0
ENSG00000270936	0	0	0	0	0	0	0	0	0	0	0	0	0	0	0	0	0	0
ENSG00000008118	12	8	22	28	78	65	41	67	70	7	27	10	72	28	38	75	58	74
ENSG00000171161	435	381	563	480	1095	767	668	848	840	323	501	359	856	542	683	1079	840	814
ENSG00000117143	2280	2054	1266	4592	935	5882	2555	889	583	2123	1564	2035	579	5842	4592	1416	404	1425
ENSG00000241505	0	0	0	0	0	0	0	0	0	0	0	0	0	0	0	0	0	0
ENSG00000152332	5314	4238	1798	4917	604	6862	3465	621	464	5209	2479	3161	527	5456	4327	1426	238	1560
ENSG00000224535	0	0	0	0	0	1	1	0	0	0	0	0	0	0	0	0	0	0
ENSG00000282097	0	0	0	1	0	1	2	0	8	1	0	0	0	2	0	0	0	1
ENSG00000261453	0	0	0	0	1	0	0	0	0	0	0	0	0	0	0	0	0	0
ENSG00000231020	0	0	0	0	0	0	0	0	0	0	0	0	0	0	0	0	0	0
ENSG00000270818	0	0	0	0	0	0	0	0	0	0	0	0	0	0	0	0	0	0
ENSG00000162757	55	51	67	94	110	125	85	63	88	46	52	51	102	101	120	135	135	100
ENSG00000196878	338	347	393	450	786	624	449	469	483	258	305	319	509	321	355	412	446	410
ENSG00000133059	1365	1225	664	947	264	1297	1269	314	928	1138	726	770	164	940	1163	876	867	817
ENSG00000186007	0	0	0	0	0	0	0	0	0	0	0	0	1	0	0	0	0	0
ENSG00000225561	0	0	0	0	0	0	0	0	0	0	0	0	0	0	0	0	0	0
ENSG00000224668	1	7	1	7	2	7	3	1	1	6	2	0	0	6	7	2	2	2
ENSG00000242529	0	0	0	0	0	0	0	0	0	0	0	0	0	0	0	0	0	0
ENSG00000260805	20	12	24	4	11	11	14	2	6	16	18	15	9	18	10	13	7	10
ENSG00000074964	595	603	850	362	638	551	441	516	466	532	618	486	596	329	438	522	476	507
ENSG00000223847	0	0	0	0	0	0	0	0	0	0	0	0	0	0	0	0	0	0
ENSG00000277704	0	0	0	0	0	0	0	0	0	0	0	0	0	0	0	0	0	0
ENSG00000116918	874	694	353	632	176	930	467	138	71	684	512	743	148	775	613	266	41	367
ENSG00000227141	0	0	0	0	0	0	0	0	0	1	0	0	0	0	0	0	0	1
ENSG00000285053	47	34	13	52	9	42	27	1	9	29	17	31	7	39	37	23	7	13
ENSG00000274020	38	32	54	13	14	22	14	8	18	26	39	24	11	13	25	26	16	15
ENSG00000231767	39	48	85	40	32	46	81	28	27	38	147	82	20	58	67	58	32	54
ENSG00000287445	1	6	3	2	0	4	2	2	0	2	6	2	0	4	6	0	0	6
ENSG00000259815	0	0	0	0	0	0	0	0	0	0	0	0	0	0	0	0	0	0
ENSG00000240963	0	0	0	0	0	0	0	0	0	0	0	0	0	0	0	0	0	0
ENSG00000226570	0	0	0	0	0	1	0	0	1	0	0	0	0	0	0	0	1	0
ENSG00000198929	4	6	8	2	11	16	2	5	3	6	3	9	6	4	10	3	3	4
ENSG00000272167	0	0	0	0	0	0	0	0	0	0	0	0	0	0	0	0	0	0
ENSG00000230628	0	0	0	0	0	1	0	0	0	0	0	0	0	0	0	1	0	0
ENSG00000162771	0	0	0	0	0	0	0	0	0	0	0	0	0	0	0	0	0	0
ENSG00000227579	1	0	0	0	0	0	0	1	0	1	1	0	0	0	0	0	0	0
ENSG00000176393	1645	1496	1892	1229	2552	2303	1278	1579	1519	1404	1599	1350	2333	1513	1840	2010	1645	1577
ENSG00000174606	711	607	315	584	166	878	434	127	119	656	362	496	137	662	729	316	94	280
ENSG00000179914	0	0	0	0	0	0	0	0	0	0	0	0	0	0	0	0	0	0
ENSG00000235750	7	12	19	30	12	22	52	44	70	13	14	4	6	13	7	51	44	49
ENSG00000284376	0	0	0	0	0	0	0	0	0	0	0	0	0	0	0	0	0	0
ENSG00000121446	0	0	0	0	0	1	0	0	0	0	0	0	0	0	0	0	0	0
ENSG00000123689	256	217	367	1048	1695	1854	1533	1479	1612	211	327	241	1364	1352	1361	2123	1955	1550
ENSG00000226758	0	1	1	0	0	0	0	0	0	0	0	0	0	0	0	0	0	0
ENSG00000230199	1	2	0	0	0	2	0	0	0	0	0	1	0	1	1	0	0	0
ENSG00000236905	3	3	3	0	0	1	0	0	2	0	0	1	0	0	1	0	2	1
ENSG00000233304	0	0	0	0	0	0	0	0	0	0	0	0	0	0	0	0	0	0
ENSG00000288007	2	1	0	1	2	1	1	0	1	4	3	3	1	0	1	0	3	2
ENSG00000227887	1	0	0	0	0	1	0	0	0	0	0	0	0	1	1	0	0	0
ENSG00000116903	447	421	236	332	88	451	344	69	89	358	257	315	75	297	333	174	42	242
ENSG00000228255	0	0	0	0	0	0	0	0	0	0	0	0	0	0	0	0	0	0
ENSG00000281406	0	0	0	0	0	0	0	0	0	0	0	0	0	0	0	0	0	0
ENSG00000237845	0	0	0	0	0	0	0	1	0	0	0	1	0	1	0	0	0	0
ENSG00000226196	0	0	0	0	0	0	0	0	0	0	0	0	0	0	0	0	0	0
ENSG00000143333	2	1	5	3	5	6	7	10	10	4	4	4	10	4	1	10	14	10
ENSG00000285910	0	0	0	0	0	0	0	0	0	0	0	0	0	0	0	0	0	0
ENSG00000287354	0	0	2	0	0	0	0	0	0	0	0	0	0	0	0	0	0	0
ENSG00000254706	0	0	0	0	0	0	0	0	0	0	1	0	0	0	0	0	0	0
ENSG00000233827	0	0	0	0	0	0	0	0	0	0	0	0	0	0	0	0	0	0
ENSG00000198797	2	1	0	0	1	1	1	4	6	4	4	3	1	0	0	5	3	0
ENSG00000271746	0	1	1	1	5	2	1	0	1	1	2	0	5	2	2	2	2	0
ENSG00000234233	0	0	0	0	0	0	0	0	1	0	0	0	0	0	0	2	0	0
ENSG00000151414	2631	2242	761	2664	1101	4125	1192	907	177	2476	999	2040	656	3727	2481	1167	210	1119
ENSG00000177614	1	1	0	9	20	19	19	31	46	2	1	0	2	6	10	33	37	31
ENSG00000223794	0	0	0	0	0	0	0	0	0	0	0	0	0	0	0	0	0	0
ENSG00000235182	0	0	0	0	0	0	0	0	0	0	0	0	0	0	0	0	0	0
ENSG00000213041	0	1	1	0	0	0	0	0	0	0	0	0	0	0	0	0	0	1
ENSG00000287157	0	0	0	0	0	0	0	4	0	0	0	0	0	0	0	0	0	0
ENSG00000233920	1	0	0	0	1	0	0	0	0	0	0	0	0	0	0	0	0	0
ENSG00000183831	0	7	1	6	4	5	5	0	0	3	3	1	3	2	3	3	1	0
ENSG00000225755	1	0	0	0	0	0	0	0	0	0	0	0	0	1	1	0	0	0
ENSG00000143858	2	3	0	0	0	0	4	0	0	0	7	0	1	0	1	1	0	1
ENSG00000197472	18	14	9	28	9	31	5	2	6	17	26	16	14	35	36	8	6	9
ENSG00000230184	0	0	0	1	0	0	2	0	0	4	0	0	0	0	0	0	0	0
ENSG00000234004	20	12	26	10	15	16	21	15	6	9	29	25	6	18	24	10	22	9
ENSG00000188585	0	0	0	0	0	0	0	0	0	0	0	2	0	0	0	0	0	0
ENSG00000232436	0	0	0	0	0	0	0	0	0	0	0	0	0	0	0	0	0	0
ENSG00000231718	0	0	0	0	0	0	0	0	0	0	0	0	0	0	0	0	0	0
ENSG00000283952	0	0	0	0	0	0	0	0	0	0	0	0	0	0	0	0	0	0
ENSG00000230019	0	0	0	0	0	0	0	0	0	0	0	0	0	0	0	0	0	0
ENSG00000278694	0	0	0	0	0	0	0	0	0	0	0	0	0	0	0	0	0	0
ENSG00000136643	601	612	321	567	132	922	737	220	169	587	414	466	134	697	722	434	143	496
ENSG00000232537	0	0	0	0	0	0	0	0	0	0	0	0	0	0	0	0	0	0
ENSG00000226036	0	0	0	0	0	0	1	0	0	0	0	0	0	0	0	0	0	0
ENSG00000285521	0	0	0	0	0	0	0	0	0	0	0	0	0	0	0	0	0	0
ENSG00000287343	0	0	0	0	0	0	0	0	0	2	0	0	0	0	0	0	0	0
ENSG00000236317	0	0	0	0	1	0	0	0	0	0	0	0	0	0	0	0	0	0
ENSG00000227962	0	2	0	0	0	0	0	0	0	0	0	0	0	0	0	0	0	0
ENSG00000176855	0	0	0	1	2	0	1	0	1	2	0	0	0	0	1	0	0	1
ENSG00000227728	0	0	0	0	0	0	0	0	0	0	0	0	0	0	0	0	0	0
ENSG00000133069	56	79	92	58	111	94	57	45	58	57	50	67	118	63	88	56	59	54
ENSG00000162877	0	0	0	0	0	0	1	0	1	0	0	0	0	0	0	3	2	0
ENSG00000233461	97	64	105	47	28	103	50	22	18	76	95	67	43	59	61	72	36	62
ENSG00000261504	2	0	8	0	0	1	1	4	0	5	4	2	1	0	0	0	0	3
ENSG00000225401	0	0	1	0	0	0	0	0	0	0	3	0	0	0	0	0	0	0
ENSG00000228190	0	0	0	0	0	0	0	0	0	0	0	0	0	0	0	0	0	0
ENSG00000135747	4	0	4	1	1	4	0	1	0	2	0	0	0	4	3	1	0	1
ENSG00000227237	0	0	0	0	2	0	0	0	0	0	0	0	0	0	0	0	0	0
ENSG00000069248	1060	979	494	1152	337	1537	750	180	308	1054	691	857	218	1386	1459	537	277	600
ENSG00000117791	170	157	144	61	96	116	100	72	66	120	143	122	56	113	103	140	118	115
ENSG00000232812	0	0	0	0	0	0	0	0	0	0	0	0	0	0	0	0	0	0
ENSG00000231666	1	0	3	0	0	0	1	1	0	2	0	0	5	0	1	0	0	2
ENSG00000226986	5	7	20	10	37	32	11	20	16	7	23	8	23	11	36	17	21	15
ENSG00000242042	0	0	1	0	0	0	0	0	0	0	0	0	0	0	0	0	0	0
ENSG00000234464	0	0	0	0	0	0	0	0	0	0	0	0	0	0	0	0	0	0
ENSG00000253148	0	0	0	0	0	0	0	0	0	0	0	0	0	0	0	0	0	0
ENSG00000227751	0	0	0	0	0	0	0	0	0	0	0	0	0	0	0	0	0	0
ENSG00000228687	0	0	0	0	0	0	0	0	0	0	0	0	0	0	0	0	0	0
ENSG00000090104	0	0	0	0	0	0	0	0	0	0	0	0	0	0	0	0	0	0
ENSG00000285280	4	4	4	1	0	0	2	0	1	2	2	0	1	1	0	1	0	1
ENSG00000232892	0	2	0	0	0	0	0	0	0	0	1	0	0	0	1	0	0	0
ENSG00000236950	0	0	0	0	0	0	0	0	0	0	0	0	0	0	0	0	0	0
ENSG00000229849	0	0	0	0	0	0	0	0	0	0	0	0	0	0	0	0	0	0
ENSG00000236468	1	1	0	0	1	0	0	0	0	0	1	0	0	0	1	0	0	1
ENSG00000163568	2	2	0	0	0	2	0	0	1	3	4	0	1	3	2	0	0	0
ENSG00000143322	4077	3521	1819	2107	474	2903	3439	710	1175	3188	2071	2187	438	2400	2848	2024	786	1756
ENSG00000185220	86	67	60	46	33	98	78	33	52	85	50	89	26	53	93	70	49	70
ENSG00000226003	0	0	0	0	0	0	0	0	0	0	0	0	0	0	0	0	0	0
ENSG00000230813	0	0	0	0	0	0	0	0	0	0	0	0	0	0	0	0	0	0
ENSG00000226862	1	1	3	1	0	0	0	0	1	1	1	0	0	1	0	0	0	0
ENSG00000131791	1032	944	370	589	234	879	1160	314	533	827	428	689	127	572	685	680	383	673
ENSG00000236101	0	0	0	0	0	0	0	0	0	0	0	0	0	0	0	0	0	0
ENSG00000162769	252	181	137	184	37	197	182	39	81	240	126	168	47	162	173	138	42	130
ENSG00000224717	0	0	0	0	0	0	0	0	0	0	0	0	0	0	0	0	0	0
ENSG00000133065	1258	1135	824	785	931	1174	1275	1090	1282	1045	766	751	776	767	921	1380	1374	1224
ENSG00000278684	0	0	0	0	0	0	0	0	0	0	0	0	0	0	0	0	0	0
ENSG00000261060	0	0	0	0	0	0	0	0	0	0	0	0	0	0	0	0	0	0
ENSG00000236775	0	0	0	0	0	0	0	0	0	0	0	0	0	0	0	0	0	0
ENSG00000042781	5	2	5	1	0	0	3	0	0	1	0	4	2	0	0	1	0	0
ENSG00000234754	0	0	2	1	0	0	0	0	0	0	3	0	0	2	0	1	0	2
ENSG00000233084	3	11	9	8	8	17	8	11	8	8	8	10	14	12	9	13	9	9
ENSG00000227815	2	1	0	0	0	1	0	0	0	0	0	2	0	0	0	0	0	0
ENSG00000287046	0	0	0	0	0	0	0	0	0	0	0	0	0	0	0	0	0	0
ENSG00000223774	0	0	0	0	2	2	0	1	0	0	0	0	0	0	0	0	0	2
ENSG00000228863	0	0	0	0	0	0	0	0	0	0	0	0	0	1	0	0	0	0
ENSG00000228646	0	0	0	0	0	0	0	0	0	0	0	0	0	0	0	0	0	0
[truncated: 59,542 more rows]

## Sheet: Normalized Counts
	A01_1.fq.gz.subread.BAM	A02_1.fq.gz.subread.BAM	A03_1.fq.gz.subread.BAM	A241_1.fq.gz.subread.BAM	A242_1.fq.gz.subread.BAM	A243_1.fq.gz.subread.BAM	A81_1.fq.gz.subread.BAM	A82_1.fq.gz.subread.BAM	A83_1.fq.gz.subread.BAM	N01_1.fq.gz.subread.BAM	N02_1.fq.gz.subread.BAM	N03_1.fq.gz.subread.BAM	N241_1.fq.gz.subread.BAM	N242_1.fq.gz.subread.BAM	N243_1.fq.gz.subread.BAM	N81_1.fq.gz.subread.BAM	N82_1.fq.gz.subread.BAM	N83_1.fq.gz.subread.BAM
ENSG00000160072	28.947	32.9301	50.7034	59.5015	150.868	79.0358	78.6028	120.184	103.021	26.4305	41.2202	32.7204	171.213	70.5758	78.4802	93.6413	107.218	99.0677
ENSG00000225972	7.55496	8.89157	21.698	8.39252	13.1284	6.93127	9.35506	14.7535	10.1001	7.86037	22.2065	8.40523	11.321	2.886	3.40149	5.42982	11.5539	11.8798
ENSG00000198744	27.7973	30.7407	45.0996	33.1178	38.3002	27.0512	29.2854	33.0101	33.2116	27.0691	61.2823	30.1188	35.6277	15.873	24.1383	21.3511	34.1316	35.3253
ENSG00000225630	165.388	158.395	243.34	183.982	359.133	188.203	169.255	256.334	224.936	165.755	210.056	148.292	334.168	86.9298	96.1433	129.901	222.439	177.254
ENSG00000131584	41.4702	53.0814	86.4334	39.8017	81.1032	39.7265	44.589	51.7383	58.2837	39.5966	59.4715	42.6766	73.7861	24.6622	34.7936	36.3982	59.2534	48.775
ENSG00000169972	13.8371	17.247	27.3915	23.6699	50.1267	31.0624	23.9978	41.1616	33.0928	15.7207	21.587	17.2107	56.738	25.2306	28.0316	31.1524	29.7857	31.1909
ENSG00000157911	15.0278	14.2533	14.7493	17.9409	41.8807	22.655	16.2697	35.0312	26.0821	16.0646	18.013	17.8111	47.8144	22.6944	24.2612	26.873	23.5317	20.3055
ENSG00000237973	149.744	163.891	193.354	141.617	216.836	132.272	152.172	161.615	172.415	140.504	227.069	150.694	199.249	70.5758	95.9794	90.7884	169.863	155.117
ENSG00000224051	27.0583	30.7854	65.632	36.5351	94.2859	46.9145	32.2851	57.0604	53.6495	26.4305	39.8383	34.3714	103.953	31.1775	32.3756	34.0974	48.7595	42.7043
ENSG00000228463	2.79205	2.23406	1.52424	2.91477	2.38698	2.50296	3.15225	1.61682	1.9012	2.84938	2.47798	3.65227	1.59825	2.49245	2.33596	3.17506	1.74898	2.09335
ENSG00000157933	85.9377	89.586	77.8707	120.812	182.876	84.2342	162.392	215.711	216.143	68.7782	54.1343	78.0486	164.687	53.7845	65.243	124.978	185.074	164.485
ENSG00000162591	9.11523	10.9916	11.387	13.619	17.1429	10.9745	21.2014	14.3493	20.3191	7.86037	10.3408	10.9568	16.9149	5.50963	8.97502	10.8136	19.9278	15.7001
ENSG00000116285	43.8106	45.2621	22.8188	68.497	43.888	62.6382	554.897	343.844	446.544	44.4111	28.0679	42.5765	42.2205	66.3342	72.169	465.998	384.935	486.756
ENSG00000142655	22.2954	22.0279	42.9925	22.313	52.8934	28.9124	23.0826	38.0627	32.3204	20.8791	30.5935	24.115	53.1419	22.7819	23.4006	31.0604	30.8987	25.0679
ENSG00000240409	2.87417	3.08301	2.86916	3.51782	6.45571	3.01639	2.13539	4.7831	2.91121	1.96509	3.04982	2.35146	4.3286	1.26809	1.22945	1.47249	4.18695	2.25035
ENSG00000229344	13.9603	14.8789	29.1399	18.0917	22.6764	15.5954	10.7787	15.5619	11.1696	11.3484	31.9754	18.0112	25.3723	9.48881	11.9257	9.29511	12.0839	14.2348
ENSG00000171621	8.21192	9.65116	12.0594	9.39761	23.4901	12.2581	11.7955	16.7745	19.4873	7.51647	11.3892	8.95558	26.238	10.9755	12.2126	18.2221	15.4758	14.3394
ENSG00000162441	34.7775	34.4939	22.5946	43.1185	21.1574	41.7802	42.9621	21.7597	19.9626	38.4175	24.4462	36.3727	24.7729	34.3696	29.1381	24.4342	16.5358	31.3479
ENSG00000227372	23.5682	24.2619	21.3394	24.1725	31.5733	23.9065	21.4048	29.1028	24.7156	20.83	22.2065	17.9112	35.0284	21.0328	25.7776	26.6429	28.8847	24.0735
ENSG00000074800	957.386	993.131	1559.61	1852.79	4587.62	2369.98	1428.07	2496.17	2017.77	1117.6	1516.57	1119.95	5488.6	2807.03	2831.64	2475.17	2232.12	2007.26
ENSG00000116786	119.278	128.191	189.32	87.8953	209.946	110.13	137.58	246.161	196.002	114.221	156.589	121.476	253.789	96.2874	111.266	189.906	195.992	168.881
ENSG00000176022	31.7801	29.5343	54.0657	37.7915	80.3437	42.0369	49.5208	79.5612	69.6909	34.5365	44.1271	34.2213	91.6998	29.2973	36.3509	56.1848	60.3663	62.1201
ENSG00000162496	6.48741	7.68518	11.8801	1.00509	1.89874	0.802231	2.54213	4.91784	3.92123	7.61473	10.7697	6.60411	1.66485	0.699636	1.3524	3.35912	2.59697	3.40169
ENSG00000173614	15.7258	16.0853	16.4528	18.3932	17.3599	19.6707	15.6596	18.5261	19.8438	14.4434	14.5819	14.7092	18.6463	11.3691	11.9667	11.4578	17.5428	15.0198
ENSG00000248527	205.052	208.304	371.915	225.141	414.033	220.742	184.915	301.672	266.94	177.988	288.017	212.432	415.679	106.257	105.159	129.855	255.881	226.814
ENSG00000049245	168.098	150.665	173.27	185.188	119.024	172.095	187.457	118.971	164.097	179.609	192.52	170.906	131.39	196.248	184.746	156.314	159.793	162.287
ENSG00000179743	0.739073	0.938307	1.83805	1.45738	2.27848	1.4761	0.406742	1.14525	1.48531	1.03167	1.38195	1.15072	1.26528	1.26809	0.983563	0.920308	1.00699	1.36068
ENSG00000171603	140.752	145.259	169.191	144.985	264.304	108.301	143.071	202.17	193.863	115.695	120.611	137.085	261.781	77.9657	93.1107	121.021	167.796	138.684
ENSG00000162572	2.29934	2.6362	4.66238	0.251273	0.705245	0.41716	1.01685	1.54946	2.19826	1.27731	2.43032	2.45153	1.26528	0.218636	0.122945	0.322108	1.11299	0.680338
ENSG00000171729	2.42252	2.27875	1.97255	2.01018	2.71248	1.70073	2.99972	4.3789	3.14886	2.06335	2.0491	2.05128	3.39629	1.66164	1.76222	2.94499	4.45195	2.51202
ENSG00000279457	7.39073	9.29371	19.7703	7.99048	12.1519	7.76559	10.016	13.002	12.0607	7.90949	13.2953	9.1557	13.9181	7.04009	10.2045	12.7923	13.9388	12.2461
ENSG00000158109	103.881	104.018	135.478	102.62	224.16	120.014	122.378	209.311	171.108	104.887	128.426	107.117	240.337	121.212	130.937	176.929	165.623	152.919
ENSG00000037637	22.747	23.9492	25.8673	22.8658	34.3943	25.2863	23.2351	30.5849	29.8845	22.2547	25.304	20.7629	38.0917	23.8751	24.753	30.8303	30.7927	25.6959
ENSG00000184163	0.656953	0.536175	2.60017	1.30662	2.92948	2.18207	1.72865	2.62734	2.25768	0.245636	0.953068	0.650405	2.66376	0.961999	1.27044	2.20874	2.43797	2.09335
ENSG00000159423	34.0384	32.5727	46.848	17.9912	50.1267	25.9923	30.2514	56.252	41.1135	32.1784	44.8895	31.3195	48.6802	17.5346	23.3596	39.5272	37.0466	35.0113
ENSG00000142599	78.9986	82.7051	70.9668	58.6974	70.0905	29.6504	73.1626	79.9654	85.7917	46.3762	39.2664	69.093	58.5361	19.8522	18.5238	35.984	73.2982	56.1541
ENSG00000011021	43.6053	44.2345	30.6641	14.4733	13.3454	11.3275	23.3368	22.0966	25.1909	43.1829	31.4513	36.7229	15.1168	9.61999	13.0732	21.9954	25.0157	23.1315
ENSG00000065526	42.4146	40.0344	22.6394	53.6217	12.3147	20.505	57.4014	15.9661	25.7256	25.4971	18.8231	29.8686	10.0557	17.4034	18.4418	19.1424	15.7938	33.7029
ENSG00000157916	144.037	140.478	154.083	166.795	318.228	188.268	187.152	259.904	226.183	157.993	166.93	151.144	326.044	197.735	201.753	228.374	249.309	211.638
ENSG00000157881	18.8053	21.7151	25.15	25.8309	62.8211	30.8377	28.9803	46.0795	43.5494	18.2262	22.3495	18.6116	67.393	29.6033	34.0559	36.3522	40.9686	38.3083
ENSG00000116213	11.5788	14.0746	14.7044	14.2221	34.4485	16.8789	15.4562	22.9724	17.6455	11.6432	14.3437	15.1594	36.893	16.5726	17.6222	20.7529	19.2388	17.5841
ENSG00000048707	56.0463	55.1367	30.6193	58.8482	13.5082	44.6361	64.2143	18.3914	30.241	53.254	38.0751	37.7235	10.3887	40.2728	42.1703	25.7226	22.4188	31.7142
ENSG00000180758	5.41987	5.13835	4.07958	8.54328	13.2912	7.25217	10.2702	14.0798	12.7143	5.79702	4.1935	5.80361	15.3832	3.06091	3.72934	6.39614	10.4409	9.89107
ENSG00000184677	29.8914	32.2152	27.2122	29.4995	20.9404	25.4468	36.7593	26.9471	42.0641	27.806	27.4484	27.317	17.5142	22.2572	26.1874	38.2848	43.5125	36.2673
ENSG00000132879	21.1457	23.9045	35.1024	15.0261	36.727	19.6065	19.0152	40.6227	28.1021	22.1564	33.4527	23.2145	41.2216	17.797	17.2943	30.1401	29.9977	27.1612
ENSG00000288398	4.76291	4.60217	7.93501	4.57317	8.57144	5.58353	3.60983	5.52415	4.93124	3.14415	6.76679	4.70293	11.3876	3.62936	3.77033	3.72725	5.56494	5.23337
ENSG00000131697	7.96556	7.86391	9.32476	10.9555	21.9711	12.1939	17.9983	22.905	22.8738	6.53393	7.19567	7.15446	20.178	8.92036	11.5979	17.3938	23.2667	17.7411
ENSG00000188807	10.6755	11.5278	15.1976	30.3538	69.6565	34.7526	28.9295	54.3657	46.2823	10.022	11.6274	11.6072	84.8406	25.7116	30.9413	31.7966	44.0955	38.6223
ENSG00000198793	78.3828	80.8284	50.2999	97.9965	67.3781	81.1857	98.889	73.7676	111.161	73.4944	57.47	66.0912	51.1441	72.7184	82.1685	92.9971	104.939	87.6067
ENSG00000116288	183.249	180.378	293.058	221.07	338.247	252.606	211.455	289.277	275.674	204.664	272.292	240.85	364.402	304.604	275.767	309.27	298.016	257.377
ENSG00000226396	1.5192	1.02767	2.10704	1.55789	1.68174	1.28357	1.47444	1.48209	1.06943	0.933418	2.43032	1.40087	1.1321	0.699636	2.37694	1.24242	1.90798	1.62235
ENSG00000169504	574.506	538.007	196.268	458.272	154.34	425.054	516.155	217.53	109.497	666.608	289.447	491.856	158.76	502.601	436.333	356.849	71.2842	419.559
ENSG00000225159	17.1629	15.5044	10.849	25.4288	8.89694	21.3714	17.7441	8.55569	5.10948	17.7349	17.7271	17.8611	11.6539	28.6851	23.4006	12.8843	3.44496	15.0198
ENSG00000181773	2.42252	2.36811	3.49679	3.81935	7.4322	5.10219	4.525	5.05257	5.05006	1.6212	2.66859	2.30143	8.45743	3.32327	3.40149	3.72725	6.14793	4.71004
ENSG00000241547	0.656953	0.982988	0.582798	1.05535	1.89874	1.28357	1.62697	2.96418	1.54473	0.589527	0.810108	0.650405	1.26528	0.655909	1.51633	1.24242	1.96098	1.30834
ENSG00000233954	12.0305	11.3044	15.3321	11.257	15.4069	13.3491	12.3548	15.1577	17.2296	13.7556	16.7264	19.1119	12.786	19.721	15.2862	15.9213	15.9528	14.8628
ENSG00000055070	180.293	181.808	219.356	195.34	432.532	250.809	240.232	406.564	332.057	175.286	195.236	172.958	479.41	254.449	268.718	364.902	326.158	300.919
ENSG00000175087	1.80662	2.18938	1.21043	3.01528	0.759495	2.92012	1.01685	0.943147	0.23765	2.89851	1.04838	2.10131	1.19869	2.405	1.18847	1.1964	0.317997	1.15134
ENSG00000171735	18.7232	18.6321	28.2881	21.6597	36.1303	28.4631	25.0654	30.046	28.3398	19.0123	25.7805	23.0644	50.1452	31.4836	28.1955	36.3062	32.8596	31.1386
ENSG00000157191	89.8384	86.4136	96.9686	77.2413	173.816	95.8505	104.583	181.286	150.848	91.2785	101.025	88.0548	189.793	93.62	101.225	163.769	148.186	129.474
ENSG00000116663	6.28212	7.19369	10.311	3.46757	11.0127	4.84547	5.44017	10.9136	8.19893	6.92695	10.4361	6.50405	11.8537	5.20354	5.12273	7.54653	8.58591	6.07071
ENSG00000162511	1.14967	1.20639	1.34492	0.904583	1.30199	0.738052	1.16938	2.02103	1.48531	0.933418	0.714801	0.750467	1.66485	0.961999	1.06553	1.93265	1.27199	1.30834
ENSG00000204138	32.8066	29.9811	18.515	31.2584	23.9783	26.4094	19.4219	16.3703	21.3291	25.6444	17.3935	27.317	24.6397	13.3368	10.8602	12.1021	18.4968	21.2475
ENSG00000116237	121.29	117.646	94.3236	155.287	215.263	170.073	107.583	144.369	141.521	116.481	87.73	108.818	230.681	141.501	158.067	117.201	147.762	129.631
ENSG00000158195	124.369	123.991	98.8066	133.828	243.418	128.293	125.581	180.141	166.593	122.081	97.1177	108.217	249.661	108.181	124.257	132.432	143.363	132.3
ENSG00000130772	15.3563	14.4321	20.5772	17.0363	44.4847	20.1199	19.8795	32.3365	27.2703	16.998	16.774	17.8611	41.6212	11.5877	10.2864	18.2221	26.2877	24.2828
ENSG00000240731	1.56026	2.6362	1.38975	1.40713	1.51899	1.50819	1.62697	1.81893	2.25768	1.67033	2.19206	1.20075	1.73144	0.481	0.983563	1.51851	3.39196	1.20368
ENSG00000090020	64.6688	68.5858	88.0921	73.8743	129.006	55.7069	103.16	136.689	144.551	51.8784	64.904	61.8885	120.602	34.5445	41.8014	78.0881	118.984	101.684
ENSG00000157978	24.5536	26.0045	35.5955	17.6896	40.7957	20.6013	19.0152	27.0144	23.6462	21.9599	28.0679	25.666	41.8876	19.8084	21.8433	23.974	25.0157	20.7765
ENSG00000130770	81.5854	78.1922	143.637	77.8444	79.4215	85.7103	74.7388	76.7991	76.4639	74.0348	128.712	108.518	84.0415	91.1276	81.4718	96.7244	82.6261	77.3492
ENSG00000162512	129.666	136.948	148.434	140.009	271.953	138.978	125.378	190.583	174.376	122.18	122.755	123.127	264.245	92.4394	114.298	125.024	147.656	126.595
ENSG00000214973	5.74834	5.85325	2.91399	5.4275	3.36348	5.48726	5.08427	5.59151	5.34713	5.01098	2.81155	6.40399	3.86245	5.55336	6.59807	5.70591	6.35993	4.6577
ENSG00000158006	17.2861	17.8278	13.0457	26.4842	30.434	27.0512	14.7952	17.1787	19.6655	16.9489	14.1531	17.711	20.9771	25.2743	27.9086	19.3725	19.8748	16.6421
ENSG00000214812	1.56026	1.16171	0.179322	1.15586	0.433997	0.545517	1.27107	0.269471	0.831775	1.32644	0.333574	1.55097	0.799127	1.13691	0.860618	1.01234	0.794991	0.628005
ENSG00000142784	63.7245	64.0283	81.1882	46.0835	86.2027	44.4757	49.8767	86.7022	73.6715	51.8784	57.2794	54.534	95.0295	30.5216	30.3265	52.7337	66.0903	63.8471
ENSG00000126698	87.6212	93.6073	114.228	91.2624	115.28	96.9736	91.3135	104.15	106.17	97.0755	119.896	98.9116	137.117	116.577	114.175	121.941	112.889	105.557
ENSG00000229994	3.81854	5.18303	9.36959	3.06553	2.22424	3.65817	4.47416	3.50312	3.98064	3.83193	8.24404	6.60411	2.1976	3.80427	4.99978	4.37146	3.92196	4.23903
ENSG00000130766	37.6516	39.677	50.2999	27.8913	59.7831	31.8967	29.3871	51.4015	38.1428	33.5048	41.5061	34.4715	67.393	21.8199	28.5643	35.2018	38.3186	32.6039
ENSG00000168528	217.082	222.87	456.465	142.422	316.058	164.393	183.034	319.323	269.079	194.053	311.177	220.037	348.153	116.533	126.634	198.556	244.38	226.657
ENSG00000196581	0.533775	1.20639	0.537967	2.56299	4.17722	2.6955	4.83006	4.98521	4.57476	0.5404	0.571841	1.15072	3.66267	2.23009	2.09007	3.86529	3.23296	5.28571
ENSG00000117676	1.76556	2.01066	2.06221	1.6584	5.04522	2.11789	1.16938	3.30101	3.08945	1.27731	2.33502	1.65103	6.45961	2.75482	3.97524	3.31311	2.91497	2.35502
ENSG00000060688	21.5973	24.6194	28.6019	42.3646	76.3292	42.422	33.1494	52.4794	41.5888	25.6936	29.3545	25.2657	92.8985	48.8433	48.9733	41.874	43.8835	36.9476
ENSG00000171612	7.5139	6.70219	9.59375	8.84481	14.1049	10.8782	7.88062	11.7893	12.1796	7.90949	9.29242	7.45464	14.8504	11.8938	10.5323	11.872	12.5079	10.9377
ENSG00000227001	3.77748	3.03833	0.941442	1.70866	2.44123	1.95744	1.16938	2.15576	1.4259	3.58629	1.95379	2.75171	2.59716	2.23009	2.78676	2.57686	2.01398	1.77935
ENSG00000162458	78.0132	83.1965	102.169	82.8196	176.8	98.7386	183.491	291.567	234.739	72.168	90.6845	75.5971	168.15	67.4274	81.062	215.076	207.334	190.285
ENSG00000116138	37.0768	38.2919	16.5425	31.4091	16.7631	26.6341	40.5725	21.2208	27.7456	41.0704	23.3978	30.9693	14.3177	27.3295	28.3184	29.2198	24.8037	29.8826
ENSG00000158161	24.2662	26.362	20.9807	33.3691	13.2369	27.4042	32.6919	17.044	24.5374	28.4938	24.4939	22.0137	15.25	29.9969	33.851	28.1614	27.1887	31.6619
ENSG00000121769	153.152	150.621	261.138	17.1368	38.1375	20.9543	109.668	197.32	151.145	162.317	238.172	204.127	35.3614	24.531	22.1302	176.285	154.864	132.038
ENSG00000142627	44.3854	46.5132	43.5305	55.7826	96.1846	52.5622	41.7419	60.2267	57.2142	36.6981	40.2195	41.8761	106.217	36.6872	47.4569	44.0828	50.5084	48.2517
ENSG00000142632	5.50198	6.47879	8.38332	7.03565	17.6311	7.82977	8.49073	13.2714	13.8431	5.9444	8.33935	6.60411	16.7817	8.8329	9.34385	12.6082	13.0379	10.5191
ENSG00000158292	20.4477	21.8938	28.2433	22.3633	47.9567	27.6609	48.8598	73.7002	67.7897	19.5527	23.9697	20.6629	44.0186	10.2322	14.2617	39.1591	61.9563	56.2588
ENSG00000142733	41.3059	41.2408	58.0108	40.3042	88.9694	44.5398	47.5379	69.3887	66.9579	34.8312	53.7531	42.0262	90.7675	33.8449	41.3506	53.654	61.4263	51.9151
ENSG00000189337	9.73112	10.7682	6.09696	9.04583	10.5787	8.92081	15.3037	16.6398	19.7844	9.03942	6.86209	9.9562	6.99236	7.04009	9.30287	17.2558	14.7338	16.2235
ENSG00000235084	3.69536	3.12769	4.66238	4.92495	9.11394	5.77606	4.27079	8.62306	6.35714	3.97931	4.1935	3.75234	10.655	5.37845	6.18825	6.16606	5.77694	7.01272
ENSG00000028137	4.43444	4.51281	6.50044	4.67368	12.4774	5.16637	2.84719	6.73676	5.16889	4.47058	4.95596	4.75296	11.5207	4.41645	5.45058	5.42982	5.03495	4.8147
ENSG00000187952	1.9298	2.77024	2.01738	2.36197	8.62569	3.40146	3.1014	4.7831	3.3271	2.21073	2.38267	1.90118	7.19214	2.57991	2.58185	2.991	2.59697	3.76803
ENSG00000142687	87.7033	87.1285	99.0756	70.0549	99.0056	61.13	67.5699	90.1379	86.0293	80.3722	93.1624	76.7978	87.9706	53.7408	64.0955	75.6033	82.5201	70.2319
ENSG00000130939	80.4357	79.6667	54.5588	59.5015	45.4612	51.9845	68.6885	50.1889	69.275	78.4563	53.2289	61.6884	36.0939	49.8491	53.4813	61.6606	65.1893	63.0621
ENSG00000060656	21.7205	23.7258	24.5672	27.9416	59.4576	32.378	30.9632	49.7173	40.044	18.7175	21.2058	19.8624	49.8122	18.4529	22.0072	29.1278	30.7927	29.7779
ENSG00000163867	13.5907	14.2086	10.58	11.6088	2.60398	9.04916	8.84663	4.24416	1.18825	12.7731	11.5798	13.9587	3.19651	9.75118	6.84396	6.21208	1.11299	7.58839
ENSG00000134698	18.0662	17.3363	10.1765	9.90016	2.54973	7.76559	17.134	3.63785	7.84245	17.2928	12.0087	11.4071	1.86463	8.52681	8.40127	8.28277	6.25393	8.32106
ENSG00000134690	16.1775	19.0342	16.3183	65.9843	126.51	71.2702	15.6087	25.7344	19.4873	17.5384	16.8217	15.5597	120.402	71.9313	73.8492	22.3635	23.4257	21.3522
ENSG00000132881	3.98278	4.15536	5.73832	3.97011	9.11394	4.87756	3.25393	6.6694	4.51535	3.7828	6.33791	3.55221	9.52293	4.46018	3.31953	3.17506	3.97496	4.39603
ENSG00000116251	131.801	126.895	154.576	114.379	36.293	100.664	129.293	45.3384	69.9879	145.319	171.314	153.245	39.5568	132.8	107.372	76.3396	59.6243	82.0069
ENSG00000158286	5.70728	4.42345	5.55899	2.46248	2.98373	2.43878	3.05056	2.0884	2.07944	4.3232	5.09892	3.75234	2.59716	2.36127	2.49989	2.48483	3.70996	1.83168
ENSG00000043514	11.5788	11.7959	11.5663	16.2322	7.2152	14.6648	15.7104	6.73676	15.9226	13.9521	12.6282	13.0081	7.52511	18.3654	18.3189	16.1974	15.7938	15.2291
ENSG00000158008	1.7245	2.45747	3.40712	2.26146	3.90597	2.34251	1.4236	1.81893	1.96061	2.01422	2.52563	2.35146	3.86245	1.22436	1.06553	2.20874	1.48398	1.09901
ENSG00000116771	2.46358	2.68088	3.00365	5.27673	9.49369	5.0701	5.69438	6.93887	7.84245	3.04589	2.09675	2.2514	9.72271	4.15409	3.85229	3.95732	5.82994	6.43705
ENSG00000162585	42.2503	47.2281	97.6859	41.7616	103.4	50.4443	48.9107	86.9716	73.6715	44.8532	71.8614	45.5784	111.345	37.9552	40.8179	60.4182	72.8742	62.6435
ENSG00000163879	7.30861	8.80221	10.3559	8.89507	12.2604	9.5305	7.57556	10.6441	10.219	10.3659	11.2462	9.10567	12.6528	8.39563	7.45869	8.6509	8.37391	8.47806
ENSG00000010803	19.5033	20.464	28.5571	23.3181	35.425	21.3393	20.4896	26.9471	28.6368	18.2262	21.4917	19.5622	37.4258	20.9454	21.1056	21.1211	28.1957	20.8812
ENSG00000169991	20.0781	21.5811	13.8527	25.2781	31.2478	25.2863	41.1317	44.8668	51.5106	23.4337	15.9162	17.9112	27.2369	17.9719	26.1874	41.3218	45.4735	38.4653
ENSG00000116954	45.2887	44.4579	41.8269	22.7151	10.4159	18.1625	23.591	11.3851	23.1115	47.6043	50.322	50.1813	11.7205	24.1374	24.0563	19.1424	21.9418	24.2828
ENSG00000228589	37.7338	34.762	33.5781	44.9779	26.2568	46.2727	46.6736	27.486	31.3104	40.5791	37.2173	37.7235	33.5633	54.6153	45.1619	33.7753	32.2766	34.9589
ENSG00000196449	10.5523	11.1256	9.77307	18.1419	35.5878	20.0879	29.082	46.4837	39.5093	10.3167	11.6274	11.4571	36.0273	21.2077	20.368	38.5149	37.4176	36.2673
ENSG00000116661	6.48741	5.31707	13.5388	4.52292	11.2297	5.39099	7.06713	11.183	10.516	5.84615	9.67364	6.65414	9.25655	4.50391	5.61451	9.70925	8.05591	7.90239
ENSG00000179051	43.7285	45.2621	36.7611	92.2172	131.393	92.2565	103.262	138.44	131.836	39.351	34.1675	38.7241	113.01	88.5039	95.4876	126.45	138.169	114.297
ENSG00000215895	0.903311	1.25108	0.896612	1.55789	1.08499	1.60446	1.77949	0.875779	1.60414	0.5404	1.38195	1.00062	0.599345	0.918272	2.13105	0.920308	1.74898	1.67468
ENSG00000126067	93.2463	89.2285	92.3062	127.245	232.839	141.642	130.462	180.208	164.276	103.266	102.788	107.967	246.797	116.577	124.79	134.135	172.248	140.359
ENSG00000132906	7.18543	7.149	9.19027	6.03055	10.9042	6.22531	4.1691	5.79362	3.92123	6.4848	9.34007	7.65477	10.655	6.77772	6.762	5.47583	4.82295	5.02404
ENSG00000197312	19.7497	19.8385	9.72824	26.4339	3.36348	18.8685	31.3699	4.91784	6.89185	21.223	14.6296	15.4596	2.13101	18.0156	17.4992	8.92699	4.45195	13.9208
ENSG00000173660	97.7629	91.3732	158.342	100.459	118.752	115.008	116.226	136.824	127.44	106.655	160.973	167.154	127.194	168.088	131.511	154.934	139.653	138.37
ENSG00000092847	36.2146	31.9471	29.902	37.5402	26.3653	35.6832	36.1492	21.9619	32.1422	37.5332	30.6888	28.1175	21.7762	35.7252	42.0064	28.9437	30.7927	27.8415
ENSG00000054118	160.461	157.725	121.043	194.837	72.8573	158.874	128.988	55.713	93.6341	163.397	141.817	142.339	61.9989	171.236	182.697	86.3709	77.3792	83.2106
ENSG00000237749	1.39603	1.11703	1.34492	0.552801	1.51899	1.4761	1.32191	2.02103	1.4259	0.835164	1.4296	2.20137	1.26528	1.88027	2.09007	2.62288	1.37798	1.62235
ENSG00000287828	0.246358	0.178725	0.179322	0.502546	1.57324	0.641785	0.610112	1.14525	0.831775	0	0.0953068	0.200125	2.13101	1.18064	0.819636	0.644216	1.27199	0.889673
ENSG00000228526	12.8517	14.6555	11.7456	7.99048	6.83545	8.76036	10.2702	8.01675	10.7537	14.0504	11.7704	12.908	7.52511	3.32327	6.88494	8.88097	12.2959	11.0424
ENSG00000197982	37.7338	38.5153	86.3437	48.4454	117.776	66.2322	46.2669	92.2937	72.7209	41.7582	64.9993	45.9786	124.864	54.1343	52.5387	73.7627	75.9482	66.3592
ENSG00000183386	22.5417	22.2513	43.5305	21.4085	57.1791	28.0781	38.1829	63.1235	57.6301	22.5003	26.8289	27.4671	57.4705	18.759	18.6877	35.0177	43.8835	39.7213
ENSG00000158315	0.492715	1.34044	2.55534	0.452292	0.759495	0.352982	0.254213	0.741044	0.297063	1.47382	1.14368	1.4509	0.599345	0.568454	0.245891	1.38046	0.529994	0.471004
ENSG00000243749	2.79205	2.77024	2.68984	1.85942	3.03798	3.04848	2.89803	3.83996	2.67356	1.86684	2.38267	4.15259	5.12773	2.79854	3.07364	2.66889	2.75597	2.93069
ENSG00000204084	16.1364	14.5661	9.54892	14.2221	15.2984	13.67	10.3719	16.1682	15.6255	14.8364	12.8664	13.6085	15.7162	9.48881	13.8109	9.29511	13.6209	9.94341
ENSG00000146463	78.1775	75.9582	42.0511	65.13	14.9729	58.6591	50.5885	17.3809	8.13951	82.4847	54.5155	62.5389	20.0448	61.568	53.4813	31.2905	5.77694	33.4936
ENSG00000183520	33.2993	36.1918	36.5369	55.2298	34.991	47.2674	47.2837	38.2648	34.0434	37.3859	39.5047	43.277	44.6845	60.5185	47.9077	49.5586	28.0897	47.9377
ENSG00000090686	75.6728	73.9475	52.4966	65.733	12.9657	51.4069	45.5042	11.1157	16.0414	85.4815	62.1877	71.6947	13.8515	58.0698	49.7519	19.4185	11.5539	27.0565
ENSG00000142686	33.094	34.8961	39.2268	43.9728	92.4414	47.7167	44.4365	69.1866	58.9966	32.6696	33.1668	34.1213	99.2915	49.2806	47.334	51.3532	54.9074	43.8557
ENSG00000117000	12.9338	14.7895	8.60747	14.3226	2.22424	12.3223	6.15197	2.76207	0.4753	17.5876	10.3408	12.908	2.53057	16.2665	7.33574	4.64756	0.847991	5.07637
ENSG00000178585	10.9219	12.4214	13.8078	11.6088	27.7758	15.8521	9.66011	19.1998	15.0908	11.6432	12.1516	10.1563	27.3701	14.3425	16.1878	11.3658	12.5609	13.5544
ENSG00000092853	14.0834	14.298	9.14544	46.0835	7.6492	30.8377	6.71124	1.07788	2.43591	13.0187	11.3415	12.3577	7.6583	38.8735	33.769	3.31311	0.90099	5.44271
ENSG00000198754	1.80662	2.1447	2.86916	2.41222	3.74323	2.11789	1.52528	3.09891	1.78238	1.96509	3.00217	2.15134	3.79585	1.96773	2.58185	2.85296	2.33197	1.88401
ENSG00000134697	63.7655	65.1006	91.5889	130.21	25.3346	104.162	111.346	28.1597	27.2109	73.5435	97.9278	70.8441	26.5044	128.995	96.799	60.3262	18.4968	60.7595
ENSG00000225671	1.10861	1.16171	0.403475	2.2112	0.433997	1.50819	1.47444	0.808412	1.01001	0.835164	0.238267	1.601	0.599345	1.13691	1.55731	1.28843	0.582994	0.680338
ENSG00000116151	3.12053	2.6362	3.13814	2.66349	3.58048	3.20892	3.35562	4.24416	3.56475	2.06335	3.28809	3.30206	5.39411	2.23009	3.23756	2.991	3.65696	3.76803
ENSG00000178715	4.76291	4.73622	8.83163	4.97521	14.0507	6.73874	6.35534	10.1051	7.96128	5.20749	8.57762	7.50467	14.6507	9.35763	8.77011	8.19074	8.42691	7.37906
ENSG00000214114	6.73377	7.6405	7.97984	21.6597	7.37795	20.6976	18.761	6.6694	8.67423	8.35164	9.0065	8.85552	6.32642	24.1374	19.2205	9.70925	5.56494	10.3621
ENSG00000173436	10.1417	10.3661	15.2872	9.74939	8.51719	9.43423	9.50758	10.442	10.9913	12.0853	15.7256	13.4584	12.0535	10.0573	9.38483	11.0897	10.9179	10.7807
ENSG00000121310	27.6742	26.0492	41.6476	7.68896	11.0669	7.82977	13.8292	17.4482	14.972	24.8584	36.2166	23.1144	10.0557	8.08954	7.78654	14.3568	15.2638	13.8161
ENSG00000169213	189.613	197.759	140.275	261.324	111.754	235.022	237.893	91.1484	130.173	193.955	162.641	156.297	103.887	221.478	249.292	166.852	96.9889	178.353
ENSG00000163866	40.0742	40.8834	58.9971	51.3602	105.895	60.1994	62.4348	89.599	76.8204	41.5617	52.5141	45.7285	113.676	68.302	65.4889	82.7817	79.8701	71.3309
ENSG00000117419	39.7457	39.9004	81.4124	59.9538	143.653	75.4418	59.2826	109.944	79.3157	43.2811	60.3292	46.2788	158.56	68.8704	72.9066	80.0668	82.3081	72.7439
ENSG00000162384	34.8596	32.0365	55.8589	34.0726	51.3744	38.9242	29.743	43.25	41.7076	38.5158	51.6563	43.5771	59.4018	43.9896	40.8179	43.3465	36.6756	38.0466
ENSG00000174348	6.81589	7.55114	10.3559	2.41222	6.29296	3.04848	5.18595	8.35359	7.78304	5.55138	7.05271	7.05439	3.99563	1.70536	1.31142	5.3838	5.61794	4.5007
ENSG00000117859	45.4119	43.3408	29.1847	37.5402	8.35444	29.6184	28.6244	9.63357	8.73364	48.9799	36.8361	45.4783	10.0557	36.1624	31.6789	20.845	5.61794	22.5558
ENSG00000162396	4.51655	3.84259	5.06586	6.33208	11.6094	6.51411	4.32163	8.01675	6.41655	4.96186	5.00361	4.80299	14.7838	6.253	6.35218	6.02802	6.20093	5.54737
ENSG00000203995	1.02649	1.16171	0.627628	1.30662	1.79024	2.3746	0.915169	0.538941	0.356475	1.22818	0.810108	1.25078	2.53057	1.09318	1.22945	0.5982	0.688992	0.83734
ENSG00000162378	63.3549	54.8686	21.429	49.7521	15.7866	44.4115	47.0803	13.743	10.1595	72.2171	28.2585	43.6272	13.7849	48.0562	49.7109	33.9134	4.50495	33.0749
ENSG00000162599	7.84238	7.72986	6.09696	9.34736	3.09223	7.79768	5.74522	2.15576	1.01001	8.106	6.38556	8.00499	2.93013	6.16554	5.4096	3.08303	1.37798	4.08203
ENSG00000117862	11.9483	10.0533	7.35222	14.5236	23.1646	16.3976	12.5073	19.9408	14.6155	10.415	9.57834	10.1063	30.6332	19.1088	15.9009	20.5689	18.6028	14.2871
ENSG00000183431	67.4609	69.8368	71.8634	111.414	70.3618	117.062	95.3301	64.2014	98.5654	82.4356	81.7256	74.6965	75.8505	139.752	137.289	106.986	107.218	86.56
ENSG00000169174	6.69271	6.12134	7.39705	0.100509	0.488247	0.320892	1.67781	2.76207	3.62416	6.77957	6.57617	5.90368	0.399563	0.262363	0.245891	1.10437	2.01398	1.51768
ENSG00000243725	3.49006	3.3511	2.46568	8.54328	11.4467	7.86186	6.15197	11.3178	7.42656	4.07756	3.19278	3.10193	13.119	9.44508	8.89305	9.43316	9.69889	9.21074
ENSG00000162407	59.7828	56.1197	36.6714	68.7986	58.1014	63.8255	48.1989	34.3575	45.3912	59.0019	45.6996	55.4846	52.809	62.1364	64.9152	56.0468	42.9295	51.7057
ENSG00000163877	16.1364	16.9342	10.6248	20.8557	18.1736	21.1147	19.727	19.604	21.1509	16.2611	11.8657	14.3089	17.5142	19.2837	20.9417	19.9247	23.2137	19.6775
ENSG00000228929	140.383	121.22	170.222	133.979	220.633	156.884	152.528	236.326	187.387	147.333	166.835	220.737	244.999	218.068	159.337	222.577	229.328	175.004
ENSG00000157184	11.004	11.6618	10.9387	9.09608	16.9259	10.1081	11.948	15.1577	13.3084	11.0536	10.2455	10.6066	13.9181	8.43936	9.4668	11.0437	12.0309	10.6761
ENSG00000198815	42.4146	40.8387	21.2945	45.3297	20.4521	42.1332	48.0463	24.926	34.7563	43.6742	26.7812	35.4221	19.9116	43.4212	47.5389	41.874	28.7257	43.8557
ENSG00000134744	30.1377	31.0982	12.1939	22.112	4.39422	14.4081	12.609	3.97469	2.31709	29.8694	13.3906	20.0125	5.4607	13.6429	11.229	6.67223	1.11299	10.9901
ENSG00000162437	6.98013	7.10432	4.12441	5.12597	1.46474	4.23578	2.94888	2.02103	0.772363	8.6464	4.9083	4.20262	0.932315	4.28527	4.91782	2.02468	1.11299	2.56435
ENSG00000184292	2.09404	1.78725	1.52424	0.904583	1.13924	0.898498	4.8809	7.54518	5.64419	2.35811	2.52563	2.2514	1.66485	0.918272	1.27044	4.55553	4.13395	4.13436
ENSG00000162385	16.6291	16.1299	20.6669	28.1426	13.5624	24.0669	23.5402	10.9809	10.516	15.9664	20.2527	20.863	17.2478	31.5711	20.5319	16.5195	12.7199	18.1598
ENSG00000123080	12.1126	14.3427	11.7456	22.3633	42.9657	28.1423	5.9486	9.3641	9.44659	14.3452	13.0094	15.1594	45.417	27.5044	30.9822	9.06503	7.94991	9.05373
ENSG00000077549	393.761	385.778	479.06	417.013	837.452	484.483	463.838	743.2	624.247	401.075	447.084	391.644	901.881	468.494	476.127	667.684	617.443	596.447
ENSG00000162415	1.84768	2.27875	1.1656	1.60815	1.62749	1.4761	3.15225	2.4926	3.68358	3.14415	1.28664	1.20075	3.72926	1.88027	1.72124	2.991	3.55096	2.30268
ENSG00000162600	11.004	10.5001	7.21772	7.78946	1.73599	6.70665	4.67753	1.81893	1.12884	11.5449	7.91047	10.0062	3.3297	9.09527	7.49967	1.93265	1.53698	3.50636
ENSG00000116704	33.9973	37.0408	10.9387	44.5256	17.5769	42.3578	53.4357	21.0187	36.004	38.5649	17.5841	26.6666	15.9159	45.4326	44.7931	40.2635	22.9487	40.4016
ENSG00000157193	18.7642	20.2406	9.54892	18.7952	9.92768	18.355	20.3879	13.002	18.002	18.4719	13.6765	14.8092	9.32315	15.6981	20.368	15.5992	18.3908	18.4215
ENSG00000116205	17.943	18.6768	11.1628	22.5141	11.1754	20.1841	14.1851	6.39993	12.8925	18.4227	16.5834	14.6591	14.5175	19.3712	18.8926	10.4455	11.6599	10.3621
ENSG00000198841	3.53112	3.79791	6.36594	5.17623	11.0669	6.57829	6.86376	10.0378	9.20894	4.71622	5.67076	4.05252	10.8548	7.04009	6.72102	9.93933	9.3279	10.4144
ENSG00000116212	34.1205	33.0641	36.8507	36.3341	43.3997	37.384	29.8447	33.347	34.4593	36.649	37.8368	38.4239	48.8799	43.6835	44.998	38.3768	37.8416	34.0169
ENSG00000233994	2.58675	1.9213	0.537967	3.3168	1.08499	2.66341	2.54213	1.48209	1.9012	2.55462	2.19206	1.4509	1.33188	3.32327	3.40149	2.3928	1.80198	2.61669
ENSG00000162616	222.214	195.883	88.7197	110.761	33.6348	111.414	115.769	83.8727	29.0527	244.9	125.567	206.479	25.905	143.731	66.2266	84.8984	21.3588	70.7029
ENSG00000162607	23.6503	24.4407	11.7904	36.9874	9.87343	32.8594	8.64326	6.39993	2.07944	28.3464	12.8188	23.1144	10.5218	40.8412	26.7611	5.84396	1.69598	5.96604
ENSG00000154027	98.3788	100.667	118.084	85.6339	48.6077	86.3842	70.1629	40.488	64.4032	112.207	120.468	104.515	47.3483	96.1999	101.389	71.554	65.9843	67.4582
ENSG00000132122	6.73377	7.23837	4.12441	3.56808	1.84449	2.14998	1.67781	0.808412	1.78238	7.5656	4.24115	7.00436	1.53166	3.58563	2.45891	1.93265	0.582994	1.93635
ENSG00000137960	8.00662	7.10432	4.21408	5.93004	1.95299	3.97906	2.79635	1.68419	0.772363	8.30251	6.52852	8.05502	1.46507	4.50391	2.09007	1.88663	1.11299	1.72701
ENSG00000172380	344.654	325.056	106.069	394.901	134.648	383.177	335.053	129.683	64.4032	401.321	155.922	281.775	178.938	446.805	398.671	244.802	36.4106	268.053
ENSG00000116675	33.751	33.5556	10.5352	17.1871	4.33997	12.2902	19.6253	8.55569	6.95126	38.3684	15.0585	26.0162	4.06223	13.2494	16.0239	12.1481	5.24694	14.9151
ENSG00000162433	27.3867	26.2726	16.9908	43.8723	18.3906	35.7795	20.7438	8.55569	12.2984	26.8726	20.1097	21.4133	20.4443	41.0599	44.0554	19.4185	8.47991	15.2814
ENSG00000213625	218.765	202.317	107.952	179.308	75.9495	154.927	183.593	92.5631	95.9512	230.996	146.534	194.371	98.0262	187.371	179.828	159.305	79.3401	166.631
ENSG00000158966	7.30861	8.26604	3.00365	4.8747	2.54973	4.04324	6.60955	3.16628	3.08945	8.79378	4.24115	4.55284	1.46507	2.79854	4.34407	4.1874	3.49796	6.17538
ENSG00000203965	3.03841	2.94896	2.15187	1.30662	1.13924	2.40669	0.915169	0.606309	0.178238	3.19327	2.66859	2.75171	0.399563	2.09891	0.778654	0.414139	0	0.942007
ENSG00000153898	7.55496	7.05964	6.76942	6.83463	1.79024	6.00069	5.74522	1.68419	5.16889	7.90949	6.90975	7.35458	3.2631	7.60854	7.41771	3.81928	4.34595	5.59971
ENSG00000125703	8.17086	9.60648	5.69348	7.0859	1.41049	7.57306	2.28792	0.943147	0.534713	10.6115	7.76751	11.0069	1.59825	8.00209	4.99978	2.43882	0.370996	1.72701
ENSG00000185839	15.6026	13.8959	19.591	25.4288	47.1972	30.7415	18.6084	36.4459	25.3097	16.4085	15.7733	16.9606	56.6714	35.6814	33.81	30.3242	30.1567	24.4398
ENSG00000162618	17.902	16.6214	9.19027	31.6604	12.0977	27.693	11.7955	11.1157	3.68358	23.6794	11.1509	21.5134	12.3199	33.189	22.0892	16.5655	3.86896	18.6308
ENSG00000084072	34.4079	27.8811	45.2789	38.8468	78.3365	41.5235	33.0478	52.0752	44.4406	33.1118	45.5567	36.0725	89.5688	50.986	46.7193	47.3038	49.7665	44.379
ENSG00000188786	26.8119	26.362	12.6871	31.4594	17.0344	26.7303	37.5219	14.8882	24.5968	25.3006	15.2967	17.4108	13.8515	24.1374	28.1135	27.3332	17.4368	30.4059
ENSG00000162434	228.209	222.021	102.707	171.519	70.199	147.065	338.663	150.095	214.479	241.117	132.81	177.811	60.8002	146.705	151.756	239.924	169.174	263.553
ENSG00000137941	14.8225	16.9789	6.27628	11.9606	3.58048	8.79245	3.60983	1.41472	0.594125	17.3419	8.387	13.7586	3.72926	10.4945	7.08985	3.54319	0.529994	4.23903
ENSG00000116717	74.5231	67.7815	68.0977	74.8291	66.1303	65.8792	75.7556	68.3782	78.4839	69.3677	74.7206	76.3976	56.6048	57.5451	59.9974	70.0815	69.4292	70.4935
ENSG00000066135	27.3867	23.3236	26.9432	19.6496	21.8626	19.5744	23.7944	22.9724	29.0527	26.6761	25.9711	22.3639	17.381	16.9662	22.7859	26.0907	28.8317	25.3295
ENSG00000117174	72.9629	69.5241	52.407	53.4207	14.4847	38.828	51.9104	17.8524	11.7637	76.2947	61.187	72.6953	11.7205	44.252	36.2689	27.9774	8.00291	33.8076
ENSG00000122420	17.2861	15.6384	7.44188	20.6546	5.96746	17.1036	3.30478	2.96418	1.36649	19.1596	9.43538	15.8098	3.46288	18.8902	14.4666	2.57686	0.847991	3.34936
ENSG00000143013	17.3271	17.8278	15.3321	25.4791	27.0706	22.3341	19.6253	25.8018	20.3191	20.3387	17.87	16.3102	29.1681	24.531	24.2612	26.4128	23.7967	23.7595
ENSG00000226084	377.05	359.014	707.83	371.784	292.406	414.753	421.333	374.025	323.739	425.393	731.099	630.843	316.987	628.885	477.11	562.906	356.739	455.303
ENSG00000134748	26.0318	21.8045	19.4116	28.2933	16.3291	26.4094	25.3197	19.4019	19.5467	24.3671	18.9184	23.5146	13.7849	33.1453	27.5398	19.8787	20.8818	24.5969
ENSG00000097096	9.77218	8.98094	2.51051	4.67368	1.30199	4.07533	3.4573	2.0884	1.01001	8.69553	3.28809	5.00312	1.0655	3.10463	2.58185	2.62288	0.0529994	4.08203
ENSG00000142892	49.8874	49.2835	23.6257	52.4156	21.9169	50.8614	25.218	21.0861	5.7036	56.1034	29.3545	49.4308	21.7762	60.9121	43.9325	19.8787	4.02796	20.5148
ENSG00000230953	1.76556	0.982988	1.6139	1.25637	1.68174	1.15521	1.37275	1.95366	0.772363	0.982546	2.09675	1.95122	1.39847	1.13691	1.55731	1.51851	1.58998	1.93635
ENSG00000162402	92.4251	91.0605	39.8992	93.5741	14.9729	73.2597	63.8076	12.7325	10.7537	100.809	49.8931	65.0405	14.6507	74.4238	73.5214	29.1738	3.28596	38.3083
ENSG00000219201	42.3735	38.2472	7.97984	57.3908	12.3147	51.439	38.4879	14.4167	12.6549	47.0148	17.9177	30.9693	13.8515	57.3264	52.9075	24.4802	10.4409	26.2715
ENSG00000116641	116.281	105.939	35.7748	105.786	17.3599	81.8917	52.7747	20.4798	7.1295	127.485	53.8484	91.9072	18.047	97.9928	76.1852	25.9067	4.34595	36.9476
ENSG00000235927	1.06755	1.65321	1.74839	2.16095	1.51899	1.50819	5.08427	5.25468	4.33711	1.03167	1.14368	1.15072	0.998909	1.00573	0.737672	3.72725	4.55795	4.13436
ENSG00000172260	48.8609	48.5686	25.5086	49.4505	15.7866	38.6354	14.1851	8.69043	3.8024	55.1208	29.974	44.878	13.1856	43.6398	27.13	14.863	1.90798	15.7525
ENSG00000137944	44.6318	39.9004	36.2679	30.6553	16.4376	32.1855	24.4045	16.7745	12.3578	47.1622	40.6007	54.534	17.9138	39.8355	28.4824	22.4555	8.7979	16.5898
ENSG00000067334	48.6146	42.6706	46.3997	50.4054	12.4232	52.2734	23.7435	19.8061	6.29773	55.3664	51.3704	52.1825	10.7882	68.9141	38.318	23.4218	5.08794	20.4102
ENSG00000122417	28.9881	26.0045	17.9322	21.7602	14.7017	21.1147	12.7615	12.0588	4.09946	29.329	20.348	28.0675	11.7205	26.3675	14.9584	15.047	4.50495	16.3805
ENSG00000142949	194.951	196.508	139.961	199.159	326.257	165.067	185.271	234.709	228.501	172.24	145.486	157.748	308.463	124.841	161.796	175.595	217.563	186.57
ENSG00000116133	616.674	619.729	569.124	236.247	493.238	254.885	402.064	652.995	533.94	654.277	604.436	574.258	550.998	255.411	285.766	598.66	520.772	495.548
ENSG00000232882	3.53112	2.10002	0.76212	3.61833	3.25498	2.6955	2.38961	1.81893	1.78238	2.80026	0.714801	2.10131	2.1976	2.97345	3.36051	2.11671	1.64298	2.45969
ENSG00000116157	9.48476	9.11498	11.9249	10.4027	19.0416	11.8088	14.7952	17.2461	17.289	10.7097	12.0087	9.20573	19.7784	11.8501	12.2126	16.7496	18.8148	16.4328
ENSG00000065243	80.7231	75.6454	23.1774	58.1446	14.9729	47.5883	18.5067	14.484	2.3765	83.369	30.5935	61.4383	15.25	53.6971	36.064	16.1974	2.22598	18.8925
ENSG00000117528	45.2477	39.4089	15.9149	46.586	10.9584	37.5765	21.3031	10.9136	7.30774	49.9133	23.3502	38.9743	9.58952	49.1932	30.3675	15.001	5.61794	14.3394
ENSG00000172339	9.07417	8.80221	7.44188	9.69914	10.9584	12.1297	10.1177	10.5094	9.506	9.23593	8.91119	9.75608	11.5873	12.8995	12.2126	12.2401	9.80489	10.7284
ENSG00000036549	50.1338	46.826	18.6047	42.6662	7.3237	34.3355	15.5579	8.08412	4.04005	58.7562	26.3047	46.7291	6.12664	46.657	24.671	11.872	1.64298	14.4441
ENSG00000058799	18.5179	18.5427	23.4464	18.6445	37.2695	23.0401	19.7778	34.5596	27.3298	21.8616	21.9682	19.8624	39.8232	26.7611	25.0809	31.9347	29.3617	25.5389
ENSG00000233514	1.64238	1.20639	2.55534	2.41222	1.46474	2.05371	1.52528	1.21262	1.36649	1.17905	1.66787	2.20137	1.86463	3.32327	2.90971	1.93265	0.95399	1.25601
ENSG00000127124	7.59602	6.70219	7.48671	13.5687	18.3906	6.99545	19.8287	20.2103	25.488	4.66709	4.05054	7.7048	15.9159	6.4279	6.22923	11.7799	19.5038	14.8628
ENSG00000097033	146.254	136.323	90.244	138.25	63.5263	121.939	124.666	78.9549	58.8778	150.968	112.986	127.229	79.6463	147.142	116.183	108.872	49.2895	127.747
ENSG00000162604	35.0238	35.9684	18.8288	22.9664	16.8174	20.0558	33.7595	23.3092	17.1108	33.0627	24.065	35.8223	12.5197	25.0557	22.0892	22.4095	14.6808	19.4158
ENSG00000116171	127.818	124.259	62.8973	74.9296	23.7613	62.1247	69.9595	36.3785	18.3585	139.374	89.6361	138.186	18.9127	76.6976	47.1291	43.2085	12.4019	44.1697
ENSG00000137936	36.9536	38.9174	24.7017	56.0841	67.2696	51.7278	56.7913	77.8096	71.5921	36.6981	28.1632	32.3702	67.4596	47.8376	58.645	76.1555	71.2312	71.4879
ENSG00000178028	19.955	21.7598	30.3951	18.6445	36.8898	20.3446	19.4728	25.3302	22.8144	18.7666	25.0657	18.8617	42.0208	20.9016	24.5891	22.5475	23.6377	22.6082
ENSG00000168710	131.637	133.776	94.727	124.832	88.5897	126.785	158.426	108.529	153.403	138.637	100.31	109.418	72.8537	130.613	142.084	149.412	143.575	140.935
ENSG00000117519	316.775	316.835	184.657	244.991	125.371	214.837	297.43	158.853	219.054	330.283	237.362	318.949	142.111	266.78	261.792	266.751	210.991	285.48
ENSG00000134215	0.451655	0.759582	0.358645	2.11069	0.596746	1.92535	3.60983	0.943147	1.36649	0.638655	0.428881	0.250156	0.33297	1.35554	1.8032	1.74859	0.529994	1.36068
ENSG00000228502	31.041	30.4726	29.8572	22.6146	24.6293	22.7834	29.6921	33.7512	36.301	28.7886	43.5552	35.7723	20.8439	26.8485	35.3673	39.9414	41.7635	35.1159
ENSG00000188641	26.853	27.5684	9.77307	33.3188	16.7631	29.3937	20.0829	8.62306	5.58478	30.8519	12.5805	25.766	13.3854	33.7574	28.9741	18.038	3.33896	18.5785
ENSG00000171492	37.4463	34.8961	24.2085	38.0427	19.0416	31.9288	36.2508	17.1114	19.6655	37.828	27.9249	36.923	17.2478	34.8943	33.3592	27.5172	15.3698	30.9292
ENSG00000170989	6.2	5.09367	3.2278	17.3378	9.54794	13.4775	9.60927	5.59151	9.38718	6.63218	4.47942	5.50343	11.9203	16.7038	16.0239	9.38714	10.1229	10.0481
ENSG00000055732	6.93907	7.99795	5.51416	2.01018	0.216999	1.4761	3.15225	2.0884	1.54473	7.51647	5.38484	6.05377	0.266376	1.18064	0.942582	2.66889	0.90099	2.77369
ENSG00000258634	4.51655	4.7809	4.9762	3.46757	2.65823	3.62608	4.21994	2.62734	5.16889	6.09178	4.813	4.20262	1.93122	2.92973	5.04076	3.63522	4.71695	3.08769
ENSG00000116299	1.43709	2.05534	1.65873	0.703565	1.73599	0.770141	1.22022	1.21262	1.12884	1.86684	2.43032	1.25078	0.865721	0.306091	0.9016	1.28843	1.48398	1.62235
ENSG00000137962	287.499	253.298	88.3163	243.082	61.1936	220.004	62.5365	46.2142	9.506	329.448	129.379	225.641	57.8035	237.92	160.485	51.0311	8.58591	64.1088
ENSG00000079739	42.2914	45.5302	52.5863	57.5415	117.613	67.612	40.9284	72.016	55.4913	48.5869	53.4671	46.7291	126.728	69.6575	65.9807	59.2678	54.5364	49.717
ENSG00000162377	36.6662	30.1599	25.2396	47.7419	21.6999	45.0212	51.5037	22.905	31.251	35.3716	27.9726	32.5203	23.774	47.1817	44.5882	41.3218	25.4397	38.9363
ENSG00000116670	19.996	21.7151	38.5543	38.3443	86.6367	44.957	29.3362	45.9447	38.737	24.0724	34.3105	21.6135	92.2326	45.9136	44.5472	43.1164	41.6575	37.1046
ENSG00000116774	45.3298	53.2601	66.6183	44.7769	92.2244	51.5995	45.6567	76.1928	63.9279	56.1525	65.4758	52.8829	99.6245	45.8262	49.6699	63.6853	64.7653	59.7128
ENSG00000023909	23.9788	27.2556	12.956	51.6115	28.3183	48.4547	67.0107	46.7531	47.3518	29.1816	13.0094	22.0637	25.1059	46.7882	40.572	59.0378	37.0466	56.4681
ENSG00000069702	104.62	96.6903	32.7712	38.1935	12.7487	27.9176	19.4219	6.60203	4.81241	109.75	44.4606	70.8942	10.7882	28.7725	26.7611	12.6082	3.49796	14.5488
ENSG00000228399	1.02649	0.759582	1.56907	0.452292	0.705245	1.05894	0.610112	1.14525	1.01001	0.442146	1.38195	1.35084	1.46507	0.131182	0.942582	0.966324	1.11299	0.889673
ENSG00000285928	1.97086	1.51916	1.47941	1.70866	0.488247	0.994766	0.966011	0.202103	0	1.86684	1.47726	1.601	0.399563	1.18064	0.9016	0.736246	0.211998	0.575671
ENSG00000198198	31.4927	31.2322	29.4537	32.565	50.7777	22.6229	42.3011	42.7111	46.0447	26.9709	24.4939	24.3151	51.0775	15.1296	18.1549	27.2411	40.7036	34.0169
ENSG00000116793	23.6093	22.6534	13.5388	19.5993	5.53346	16.6864	19.2185	7.61254	9.80306	26.6761	16.631	24.3151	6.39302	22.0385	18.032	10.9517	8.7979	12.1938
ENSG00000134201	4.84503	4.73622	6.81425	2.2112	5.53346	3.24101	3.96573	6.26519	5.10948	4.22495	6.76679	4.40274	5.52729	1.88027	3.36051	4.96966	4.87595	3.82036
ENSG00000213366	33.9152	39.4089	75.3154	22.7653	52.1882	29.6825	35.2848	54.8373	50.3224	37.7298	62.4736	39.7748	57.4705	27.5919	31.7199	49.5586	49.8725	46.0537
ENSG00000236360	0.98543	0.982988	0.672459	1.6584	0.867994	1.4761	1.01685	0.538941	0.4753	0.835164	0.524188	1.00062	0.932315	1.443	0.696691	0.460154	0.317997	0.680338
ENSG00000183298	63.396	62.3751	143.279	65.5823	154.666	81.3462	65.4854	134.129	93.9312	74.7226	146.01	97.3106	154.098	107.875	108.93	132.754	110.027	120.996
ENSG00000117525	46.2331	44.994	28.3778	77.6434	31.8445	59.6218	299.057	113.986	193.091	40.53	32.1184	44.8279	23.6408	48.3186	48.7274	114.578	117.977	147.686
ENSG00000163349	40.4437	37.5323	12.6871	47.8926	13.0199	33.4049	49.4191	21.8271	19.012	36.1577	16.917	28.968	11.7205	29.9969	37.3344	25.5385	11.5009	27.0565
ENSG00000134222	11.3735	13.0916	16.1838	25.2278	55.1719	27.6288	10.8803	16.5724	12.8925	11.9871	14.5819	13.5584	57.3374	24.5747	29.0151	17.1637	17.8608	16.2758
ENSG00000228057	10.1417	9.65116	6.0073	10.2519	1.84449	5.84024	5.84691	2.15576	1.48531	10.3167	5.43249	8.40523	1.26528	7.34618	5.16371	3.77326	0.95399	3.66336
ENSG00000122481	3.53112	4.37877	2.95882	2.66349	1.73599	2.88803	1.72865	1.54946	0.9506	3.63542	3.52635	4.95308	2.59716	2.23009	1.51633	1.1964	0.847991	1.46534
ENSG00000198162	91.3165	80.2923	30.8434	68.497	12.4232	47.6204	46.5719	11.7893	8.5554	97.9598	43.4599	64.6903	9.25655	50.4175	40.654	22.4095	4.76995	30.9816
ENSG00000171517	4.88609	5.22771	2.24153	7.88997	3.14648	6.96336	2.99972	1.01051	2.3765	6.77957	3.24043	4.60287	2.46397	8.22072	8.77011	2.89897	1.90798	3.55869
ENSG00000143079	68.6927	60.6325	33.8919	53.1694	13.0199	43.4809	47.1312	18.5935	11.1101	67.9922	39.3141	51.1819	12.5862	43.5961	46.2685	35.3858	9.3809	43.8033
ENSG00000134243	46.0278	45.7983	28.3329	13.5687	8.24595	13.3491	27.3025	14.9556	22.042	44.018	30.4505	36.7229	6.19323	11.6752	14.8354	22.7776	16.0058	19.5728
ENSG00000162643	5.62516	5.36175	2.86916	3.06553	0.108499	2.18207	2.74551	1.27999	0.415888	4.61796	5.24188	4.5028	0.266376	2.57991	1.22945	1.15039	0.317997	2.09335
ENSG00000143093	47.6291	51.8303	46.8928	53.5212	88.0472	57.9852	74.993	103.275	93.8718	50.4046	47.1292	40.4752	86.9717	55.8397	59.6285	83.1959	85.3821	80.4893
ENSG00000226415	105.852	101.471	156.279	201.37	504.63	267.688	145.258	287.997	201.646	112.207	143.246	116.623	585.227	286.195	271.013	239.372	221.856	198.449
ENSG00000085491	87.3337	78.9518	28.2881	94.3782	22.4594	84.0417	54.6051	23.4439	10.8131	102.136	38.504	84.3525	21.8428	105.82	72.3739	26.5969	6.04193	35.5346
ENSG00000198799	15.9722	11.8405	9.41442	16.3327	4.71972	10.8462	13.4225	6.26519	6.53538	12.8713	11.1986	14.0087	5.86026	8.61427	10.7782	8.88097	6.51893	10.2051
ENSG00000143106	96.6543	90.569	111.897	89.4532	85.9314	91.3259	131.479	135.207	142.174	103.413	117.18	128.18	94.3636	120.337	112.536	173.984	152.214	141.772
ENSG00000117620	17.902	18.0959	6.18662	15.7799	3.58048	12.4185	9.15169	3.09891	1.4259	20.6335	11.7227	20.4127	3.3297	13.5992	8.93403	4.92365	1.48398	6.90805
ENSG00000280099	0.492715	1.38512	2.06221	0.402037	0	0.288803	0.305056	0	0.0594125	1.03167	2.0491	2.20137	0.266376	0.174909	0.245891	0.276092	0.0529994	0.104667
ENSG00000162688	21.6384	19.6598	5.73832	8.34227	1.73599	7.99022	4.01657	3.16628	0.831775	26.1848	6.57617	18.6616	3.72926	8.70172	4.99978	3.5892	1.43098	3.45403
ENSG00000197106	1.76556	2.01066	1.21043	1.30662	3.47198	1.50819	2.44045	4.51363	3.3271	0.589527	1.62022	1.90118	3.12991	1.35554	1.18847	2.25475	3.81596	3.03536
ENSG00000060718	102.115	96.5116	43.9788	25.9816	4.71972	15.2103	44.7924	11.1157	17.4079	102.676	60.5198	84.0523	5.86026	14.0802	14.3846	13.8506	11.0769	20.6195
ENSG00000185946	8.49933	9.15966	3.18297	5.93004	1.08499	4.81338	4.01657	1.21262	0.772363	8.89204	5.5278	7.50467	1.33188	5.07236	4.58996	2.3928	1.16599	2.61669
ENSG00000162627	29.6861	30.0258	23.3567	31.1076	13.6167	26.3132	20.3371	12.2609	12.1796	32.424	29.9263	34.6716	12.8526	34.151	26.1464	16.5195	11.3419	16.5375
ENSG00000134262	10.3881	10.232	11.0283	12.7144	22.3509	12.932	11.5413	12.6651	14.4967	7.76211	11.7704	9.25576	19.512	15.4794	14.0568	13.5745	13.8328	13.0834
ENSG00000031698	167.318	159.378	226.394	185.289	380.507	218.335	227.165	374.227	316.431	184.62	228.26	177.711	435.724	273.12	260.685	382.572	348.63	298.721
ENSG00000162695	43.1536	40.9281	17.2598	40.656	16.7089	37.1272	47.182	22.5008	20.7944	45.1971	27.7819	39.5746	12.2533	33.7574	30.4495	35.708	19.7688	35.9009
ENSG00000226419	7.10331	5.31707	4.9762	10.3525	3.09223	8.31111	7.16882	2.89681	5.28771	7.31997	5.6231	5.40337	4.99454	5.94691	6.762	4.00334	4.45195	6.22771
ENSG00000134184	15.4384	14.1193	24.4327	16.3327	36.4558	18.9326	16.3713	27.486	22.042	15.5733	23.6838	14.3589	40.2227	17.0536	19.4254	21.8113	22.9487	16.9038
ENSG00000265808	289.388	264.022	192.637	236.046	111.266	226.261	290.363	157.101	181.624	296.729	225.544	274.271	140.846	262.626	235.44	234.909	171.983	237.229
ENSG00000162601	55.5536	48.1217	10.9387	28.0421	3.79747	23.2326	15.3037	6.06309	2.43591	58.265	19.0137	31.4196	4.26201	24.7059	12.1306	5.75193	1.11299	10.2051
ENSG00000134247	9.56688	10.098	5.60382	9.04583	7.16095	8.08649	10.5753	9.5662	13.1896	6.53393	7.19567	6.65414	6.32642	8.26445	7.74556	9.70925	10.5469	9.99574
ENSG00000116752	24.4715	22.1172	17.3943	22.4136	5.58771	21.5319	10.982	7.27571	3.98064	23.925	20.348	30.0687	5.4607	28.2915	18.6467	8.46683	3.76296	9.99574
ENSG00000162664	26.5245	24.6641	14.4354	32.0122	9.33094	25.9923	17.9983	6.93887	3.50534	28.936	16.5834	25.716	7.85808	30.0843	24.5481	10.5835	3.28596	13.8684
ENSG00000134253	3.8596	3.39578	3.54162	3.91986	5.64196	4.68503	2.49129	3.03154	2.67356	3.83193	4.57473	3.30206	3.12991	3.01718	3.72934	3.68123	3.28596	3.29702
ENSG00000223416	1.60132	2.10002	3.8106	1.85942	3.58048	2.47087	2.74551	3.03154	2.31709	1.12993	4.47942	3.90243	3.72926	1.53045	2.95069	2.89897	2.96797	2.66902
ENSG00000227850	1.9298	1.69789	0.851781	1.80917	1.19349	2.3746	2.03371	0.606309	1.30708	1.27731	0.905415	1.15072	0.665939	2.44873	2.21302	1.05835	0.688992	1.51768
ENSG00000173218	28.8649	31.6343	18.1564	37.5402	34.4485	37.0631	34.3188	28.9681	32.261	31.1958	17.9653	23.0644	37.559	35.7252	43.0309	31.6126	29.9977	36.3196
ENSG00000174827	1.14967	0.848944	1.1656	0.502546	0.705245	0.705963	0.864326	0.134735	0.415888	1.37556	1.09603	1.00062	0	0.568454	0.491782	0.5982	0.264997	0.523337
ENSG00000272150	6.98013	7.46177	7.35222	5.77928	3.09223	4.71712	5.74522	4.7831	5.05006	7.22171	6.38556	5.70355	2.93013	3.97918	4.79487	6.02802	5.08794	5.86138
ENSG00000270231	42.004	39.4089	17.7081	36.4346	22.9476	30.934	45.8093	26.8797	37.9646	37.3367	24.4939	34.8717	20.5775	35.1567	38.318	45.2331	41.0216	42.652
ENSG00000136631	33.2583	31.8578	30.4848	32.8665	13.8879	26.602	29.1329	11.9914	20.2003	36.2559	32.7379	32.5703	18.5797	33.5388	33.2772	24.1121	19.1858	24.6492
ENSG00000258673	1.35497	1.78725	1.65873	1.00509	0.433997	0.577606	1.37275	1.68419	1.4259	1.27731	1.85848	1.85115	1.33188	0.699636	0.163927	1.28843	1.27199	0.994341
ENSG00000265491	70.4583	75.0646	55.6348	58.9989	83.2732	62.6061	60.1978	74.7107	73.9092	63.4725	55.8022	66.1912	91.3003	52.429	51.0633	60.6023	77.5912	71.8019
ENSG00000277702	13.0159	12.2427	20.7117	11.5083	25.1176	17.0073	14.236	18.2566	16.6355	11.3484	16.917	16.6103	28.7686	15.9604	13.3601	16.3815	20.8818	17.3748
ENSG00000143398	92.6715	90.0775	61.4179	92.8203	102.152	88.9193	93.7031	114.256	113.003	91.5733	70.0029	79.0492	90.4345	87.9355	100.979	115.545	118.348	106.604
ENSG00000196505	10.1007	12.332	8.33849	11.5083	4.17722	10.6215	12.2022	5.79362	5.2283	11.9871	10.9126	12.1576	5.86026	11.8064	9.58974	8.6509	5.29994	9.10607
ENSG00000117360	35.4344	35.2535	45.4134	45.9327	35.425	40.3682	53.7916	36.4459	49.6689	34.7821	45.4137	33.1707	34.2293	45.1702	43.6866	48.8684	46.2155	42.181
ENSG00000118655	5.95364	6.12134	3.85543	18.8455	21.2116	18.0341	8.38904	8.82516	12.6549	7.95862	4.38411	6.45402	25.905	18.1468	21.8843	10.0774	9.1159	9.05373
ENSG00000143442	43.6874	50.5792	33.6229	34.0726	16.2749	23.1363	37.7761	20.2777	36.0634	40.3826	33.405	39.7247	13.3854	17.5784	21.9253	24.8483	31.1637	29.4116
ENSG00000118292	1.64238	1.25108	2.42085	0.904583	1.13924	0.994766	1.47444	1.01051	1.66355	1.32644	2.90686	2.10131	0.932315	0.961999	0.983563	1.38046	1.27199	1.09901
ENSG00000065183	42.5788	38.6046	23.5809	87.8451	18.1736	77.2067	83.5854	20.4124	35.9446	47.6535	30.5935	36.4727	16.4487	85.5742	81.5538	37.3645	30.3157	44.536
ENSG00000023902	22.0901	25.9151	42.0511	15.8302	37.1068	20.0237	40.3691	69.0518	57.749	24.9567	35.5018	26.8667	43.5524	18.4966	22.0892	68.655	62.6453	56.3634
ENSG00000163393	8.08874	7.37241	4.43823	3.97011	1.35624	3.2731	4.98258	1.95366	2.3765	8.74466	3.76462	6.05377	1.86463	3.27954	3.85229	3.72725	2.27898	4.1867
ENSG00000163156	15.0689	15.4597	34.0264	21.308	47.0344	25.3505	21.5573	37.9953	28.0427	15.3768	24.065	20.6629	48.6136	27.9417	25.8185	33.9594	29.4677	28.2602
ENSG00000143631	3.8596	3.93195	0.358645	2.31171	0.813745	0.866409	2.18624	0.875779	2.79239	2.80026	0.953068	1.85115	0.399563	0.961999	1.06553	1.56452	2.11998	1.36068
ENSG00000274642	1.80662	1.11703	0.76212	0.954838	0.650996	0.673874	1.0677	0.404206	1.06943	1.52295	0.762455	0.950592	0.665939	1.31182	0.860618	0.782262	0.635993	0.366336
ENSG00000197323	39.3351	41.5536	12.7767	29.2482	6.56421	23.7781	21.3539	8.01675	4.69359	42.5934	16.3451	24.7654	5.79367	25.0994	19.8352	14.5869	2.38497	15.1244
ENSG00000237975	2.01192	1.51916	1.25526	1.1056	0.216999	0.320892	0.76264	0.336838	1.06943	1.0808	1.66787	1.4509	0	0.568454	0.4508	0.552185	1.05999	0.628005
ENSG00000178104	167.769	159.289	113.332	105.685	43.671	104.097	120.802	56.993	91.9112	174.795	129.76	139.587	35.9607	96.4186	97.9465	94.9758	81.8311	97.6024
ENSG00000079335	2.95629	2.99365	1.07593	3.81935	1.03074	3.2731	2.23708	1.27999	0.71295	2.30898	1.4296	2.90181	2.1976	2.66736	4.18014	3.08303	0.582994	2.40735
ENSG00000117362	106.139	110.541	133.192	106.037	256.709	135.513	108.244	189.505	143.481	113.238	133.573	108.568	294.811	131.881	137.781	152.955	148.875	137.533
ENSG00000171943	19.8728	18.5874	11.8801	16.182	7.4322	10.7178	11.5413	5.32204	4.69359	17.1454	15.1538	18.6616	7.32533	11.4565	12.2536	8.74293	3.60396	9.4724
ENSG00000159208	0.821192	1.20639	0.941442	0.954838	0.867994	0.513428	0.508427	1.14525	1.66355	0.736909	0.953068	1.15072	1.39847	0.699636	0.860618	1.7946	1.80198	1.36068
ENSG00000116830	19.7086	19.7938	9.01095	33.1178	14.9187	34.0788	28.5228	13.5409	20.5567	19.4053	12.5329	14.2088	12.5862	31.6585	33.0723	25.9067	16.7478	29.2546
ENSG00000143614	20.3245	19.6151	16.9908	18.544	14.3219	13.5096	20.4388	18.2566	22.8144	15.2786	15.1538	15.1594	13.119	9.92608	10.5323	13.9887	18.4968	17.3225
ENSG00000081026	8.41722	6.83624	3.13814	12.8149	3.74323	7.86186	6.20281	2.82944	1.48531	9.1868	4.86065	6.40399	3.79585	7.08381	9.17992	3.5892	1.27199	4.29137
ENSG00000186150	2.38146	2.23406	2.95882	1.00509	1.19349	0.994766	0.813483	2.55997	3.20828	2.11247	3.66931	2.30143	1.99782	0.481	0.614727	2.25475	1.43098	1.67468
ENSG00000143554	7.22649	7.99795	12.5077	4.12088	9.05969	4.20369	4.42331	7.47781	8.0801	7.07433	9.53068	6.30393	7.59171	3.49818	4.22113	4.55553	6.78393	4.55303
ENSG00000143458	18.1894	19.8832	12.1043	18.544	6.78121	14.0551	14.4393	3.90732	9.80306	14.6399	13.1523	17.711	5.86026	8.87663	9.05698	8.0527	9.4339	11.6704
ENSG00000143416	18.8053	21.7598	32.5022	10.9555	25.9856	13.2849	15.7612	33.7512	23.6462	19.0614	27.639	22.5641	30.3668	15.0859	18.6057	24.4802	24.2737	22.1372
ENSG00000131781	3.03841	2.45747	0.986273	1.35687	0.162749	1.05894	1.47444	0.943147	0.23765	2.06335	1.14368	1.90118	0.33297	1.26809	0.819636	0.736246	0.211998	0.83734
ENSG00000227295	8.70463	6.83624	1.07593	9.14634	4.50272	8.98498	8.18567	5.18731	4.21829	8.44989	2.28736	5.75358	5.12773	8.78918	7.95047	6.90231	2.11998	7.69306
ENSG00000163155	5.54304	5.36175	4.9762	6.18132	9.87343	6.28949	5.99944	8.89253	6.6542	7.0252	5.05126	4.55284	9.52293	6.253	7.33574	8.74293	9.0099	7.95473
ENSG00000270392	1.60132	1.60853	0.313814	1.75891	0.108499	1.31566	1.4236	0.336838	0.297063	1.27731	0.333574	0.400249	0.665939	0.349818	0.655709	1.15039	0.317997	1.30834
ENSG00000228217	4.0649	3.97663	1.52424	4.17113	0.867994	3.17683	3.71152	1.27999	0.772363	4.71622	1.3343	2.60162	0.998909	4.41645	3.77033	1.70257	0.476995	2.40735
ENSG00000246203	0.492715	0.536175	1.07593	1.00509	1.03074	0.609695	0.660955	0.808412	0.772363	0.687782	1.00072	0.550343	0.466157	0.918272	0.532763	0.644216	1.11299	0.523337
ENSG00000175984	3.03841	2.8596	0.986273	3.81935	1.19349	3.17683	2.94888	1.95366	1.84179	1.37556	1.81083	1.95122	0.732533	2.05518	1.8032	1.61054	1.21899	2.87835
ENSG00000143549	354.098	346.325	344.344	570.943	770.996	623.622	524.188	609.61	648.903	387.811	381.847	368.73	824.766	691.459	677.183	673.343	682.103	590.115
ENSG00000088035	6.69271	5.89793	5.78315	11.3575	3.47198	8.59991	6.20281	3.97469	1.24766	7.17258	6.62383	8.10505	6.06005	11.8501	8.15538	3.72725	2.01398	5.02404
ENSG00000223804	2.05298	1.9213	3.49679	3.26655	2.98373	1.82909	1.0677	1.68419	2.43591	2.30898	2.85921	3.30206	3.86245	2.36127	2.13105	1.7946	1.37798	2.14568
ENSG00000024526	17.5735	18.1406	9.01095	43.2692	11.1754	41.8123	5.38933	3.70522	1.18825	20.6826	8.19639	19.8624	9.32315	59.3816	29.9577	6.02802	1.05999	5.23337
ENSG00000236480	1.47815	1.74257	1.25526	1.85942	3.14648	1.797	1.27107	2.96418	1.96061	0.687782	2.00144	1.40087	2.26419	1.22436	2.04909	1.56452	1.53698	1.67468
ENSG00000225603	1.84768	1.07235	0.851781	1.00509	1.24774	1.60446	2.28792	1.07788	1.06943	1.71945	0.476534	1.05065	1.33188	0.743363	0.942582	2.02468	1.48398	1.46534
ENSG00000117262	15.2331	15.9512	18.4254	20.8054	6.9982	20.2483	20.1846	7.00623	14.259	16.605	18.7754	20.2126	4.99454	21.4263	19.6713	11.0437	12.9849	14.7581
ENSG00000143624	89.7973	95.2158	110.463	72.1154	102.098	64.8202	74.3829	82.7275	92.7429	79.2914	86.4433	87.0042	89.9018	53.3472	58.3171	69.3912	87.29	75.9886
ENSG00000137947	17.7788	17.0682	16.5873	20.8054	10.1447	20.5692	21.8624	13.0693	13.0113	20.8791	19.3949	20.3127	11.0546	24.7496	19.9172	20.0627	13.4089	18.3168
ENSG00000117586	9.11523	10.5448	4.21408	3.56808	1.68174	4.68503	5.5927	1.81893	4.15888	10.0711	6.09964	7.7048	1.53166	3.80427	5.32763	4.83162	3.17997	4.44837
ENSG00000184371	100.185	104.822	112.839	40.5052	65.8591	30.6131	51.9104	77.0012	71.8297	84.5481	93.4007	101.513	70.523	26.936	32.9494	53.9761	65.4013	57.2008
ENSG00000232499	11.7841	10.0533	9.01095	16.0312	4.17722	13.1887	12.3039	3.63785	6.89185	13.0187	8.00578	9.3058	3.12991	15.6981	11.1061	7.4545	4.23995	7.58839
ENSG00000232995	0.574834	0.893626	0.403475	1.35687	0.488247	1.1873	0.457584	0.134735	0	0.589527	0.333574	1.50093	0.266376	1.48673	1.59829	0.0920308	0.317997	0.261669
ENSG00000143569	197.825	186.276	205.593	217.653	344.648	192.535	225.538	278.161	284.824	175.532	172.791	166.654	320.184	165.77	174.705	229.893	268.919	232.937
ENSG00000230832	1.97086	1.83193	0.448306	2.61324	0.705245	1.37984	0.864326	0.336838	0.534713	2.1616	1.28664	1.55097	0.665939	2.71109	1.72124	0.966324	0.105999	0.994341
ENSG00000277406	14.3298	11.081	7.66603	11.0058	4.55697	9.88348	14.6427	6.6694	7.48598	14.5417	10.6267	10.4565	7.05895	12.4623	11.1061	9.66324	8.47991	11.1994
ENSG00000162729	15.849	15.281	26.4052	13.217	29.1863	13.2529	16.7272	28.9007	22.042	13.8048	20.9675	14.2589	32.8308	10.582	12.1306	16.2434	21.4648	20.2008
ENSG00000143158	48.0397	45.4409	63.4801	70.8087	77.794	72.0082	52.2663	68.1087	57.4519	55.0717	65.1899	60.8879	78.9804	80.6768	80.7342	76.2015	65.2953	60.3931
ENSG00000000460	5.05033	4.55749	2.15187	14.5236	7.16095	14.5364	4.57584	4.51363	5.88184	5.25662	4.43177	6.15383	9.58952	19.9834	17.95	5.3838	4.82295	4.44837
ENSG00000135862	1144.91	1080.04	703.526	1119.57	480.815	795.717	1439.97	694.426	1306.9	1124.13	735.483	839.773	374.258	660.762	808.817	1032.59	1103.98	1045.47
ENSG00000232952	2.29934	2.18938	0.493136	1.80917	0.325498	1.25148	1.01685	0.404206	0.0594125	1.81771	0.619495	1.65103	0.466157	0.830818	1.06553	0.736246	0.211998	0.628005
ENSG00000143198	133.526	127.118	212.856	82.0155	144.847	93.6364	120.04	189.303	153.047	133.381	194.331	185.516	146.773	110.936	96.4302	174.444	182.795	147.633
ENSG00000162736	201.233	198.921	208.866	185.238	322.243	161.345	210.946	276.881	262.366	182.753	191.519	171.807	302.137	134.899	144.338	207.069	245.175	210.853
ENSG00000143621	108.315	106.833	133.371	205.541	377.74	233.513	166.866	267.315	223.391	117.807	139.815	125.428	424.736	251.65	249.661	248.943	234.098	216.243
ENSG00000143155	52.1046	51.2941	38.7785	60.9086	33.2008	53.3965	48.8598	30.7196	34.8157	60.6231	44.1271	55.3845	38.8908	73.1994	57.9893	41.4139	30.2627	39.4596
ENSG00000143156	14.3298	13.2703	9.14544	13.9708	4.44847	10.3327	8.64326	5.38941	3.20828	16.5559	13.2953	16.7604	2.13101	15.873	12.3765	7.22442	2.06698	5.07637
ENSG00000213064	74.3179	69.4794	42.9925	64.9792	22.3509	43.866	75.1963	23.5113	34.1622	64.7989	50.0837	76.4476	19.3788	36.9932	48.3175	39.9414	23.6377	47.4144
ENSG00000143179	52.4331	51.3835	55.6796	77.7941	120.977	80.9611	113.989	145.379	147.64	56.0542	59.4715	48.18	125.063	82.1635	97.7006	146.651	143.522	118.117
ENSG00000143315	16.8755	18.23	12.3732	19.5993	11.1212	16.2051	16.3205	11.3178	11.2884	22.7951	14.0578	14.3589	9.72271	17.0974	18.7697	12.5162	8.32091	14.0778
ENSG00000116199	141.04	131.81	82.04	127.596	44.5932	102.204	133.665	46.0121	72.2456	98.2546	64.5704	124.478	45.8166	63.798	56.35	57.6573	52.6814	102.783
ENSG00000116260	746.586	767.714	1090.28	761.709	1625.64	764.398	861.428	1286.52	1171.2	710.381	924.286	776.083	1714.66	590.624	735.009	980.68	1093.64	964.249
ENSG00000143190	8.95099	7.05964	5.20035	8.09099	1.30199	6.19322	7.77893	2.15576	1.54473	7.5656	6.2426	6.50405	2.73035	5.07236	4.91782	2.991	0.90099	3.55869
ENSG00000075945	24.5536	24.5747	17.8874	27.3888	11.0127	24.6445	22.1166	12.463	9.26835	30.2624	22.3971	28.4177	8.7904	29.0349	22.0072	16.2434	8.42691	21.1428
ENSG00000224468	1.10861	2.81492	0.493136	0.804074	0	0.256714	1.16938	0.336838	0.356475	1.6212	0.619495	1.05065	0.266376	0.174909	0.368836	0.828277	0.370996	0.680338
ENSG00000092607	10.306	9.82988	9.01095	9.8499	5.09947	7.7335	9.35506	5.18731	8.61481	11.4958	10.6267	10.8568	6.19323	8.61427	10.3684	6.16606	6.20093	5.02404
ENSG00000227741	0.94437	0.580857	0.179322	1.35687	0.650996	1.44402	2.03371	1.75156	1.84179	1.12993	0.762455	0.400249	0.599345	0.743363	1.68025	1.47249	1.69598	1.41301
ENSG00000235082	28.4543	28.2386	13.0905	24.5745	5.37071	21.949	22.625	9.3641	4.93124	28.0517	15.678	29.8686	6.39302	28.2915	18.6057	11.6879	2.59697	13.6068
ENSG00000236364	1.23179	0.580857	0.582798	0.502546	0.596746	0.352982	0.55927	0.538941	0.297063	1.03167	0.524188	0.400249	0.33297	0.743363	1.18847	1.05835	1.32499	0.575671
ENSG00000122218	457.404	445.875	342.371	455.407	281.556	434.264	492.259	347.684	576.123	500.558	410.201	395.546	219.294	434.168	454.98	501.522	561.635	455.46
ENSG00000047410	127.942	118.137	64.7802	73.221	10.1989	66.7777	11.0329	11.3851	2.97063	142.813	89.2549	101.563	10.5218	72.3249	30.4495	15.8753	2.49097	19.3111
ENSG00000171806	3.6543	3.03833	2.91399	2.91477	1.08499	2.63132	1.72865	1.21262	0.534713	3.97931	4.1935	4.40274	0.799127	3.89172	1.88516	1.42648	0.370996	1.09901
ENSG00000224261	0.410596	0.625538	0.986273	0.904583	1.57324	0.738052	0.610112	1.48209	0.831775	0.393018	1.23899	0.650405	1.39847	0.481	1.31142	0.828277	0.95399	0.889673
ENSG00000162694	27.3457	28.0152	15.0182	40.5555	20.4521	36.4855	27.4042	14.6188	6.95126	28.6903	21.7776	29.1181	36.2937	45.5201	38.7688	20.4769	5.77694	27.2659
ENSG00000132716	39.294	40.5259	55.1416	29.6502	33.906	27.2758	35.0815	39.8143	42.2423	41.7582	49.083	40.4752	29.9007	30.4779	32.4166	41.5059	41.4985	38.6223
ENSG00000183853	269.105	263.486	114.497	262.631	236.203	231.203	324.732	331.179	378.814	251.384	140.149	191.119	203.378	193.581	246.465	331.817	357.746	320.125
ENSG00000143401	49.5179	45.2621	29.1847	70.3062	14.9187	59.9106	25.7264	8.08412	4.04005	55.0717	36.1689	47.7798	13.3854	74.6424	44.4243	15.0931	3.44496	14.4441
ENSG00000215835	10.2238	8.98094	8.47298	10.9555	13.7794	12.964	15.0494	15.6293	17.8238	10.022	10.0549	8.55533	13.9181	11.9375	11.9667	16.8416	18.7088	15.0198
ENSG00000118197	13.2622	11.1703	8.69713	13.2672	7.3237	11.6484	11.3379	8.9599	5.82243	11.7414	9.24476	12.2576	9.45634	13.0307	10.4094	12.4242	3.76296	14.3394
ENSG00000135842	13.7139	12.9129	5.87281	7.68896	2.11574	5.87233	5.03343	2.82944	3.50534	16.3594	7.00505	9.90617	3.72926	11.7189	10.4094	4.87763	3.12697	5.65204
ENSG00000242193	12.1947	11.3937	11.2076	9.09608	7.48645	8.37529	8.94831	7.00623	9.09011	13.1661	9.86426	11.6072	8.19105	7.215	7.86851	8.6509	9.64589	9.78641
ENSG00000121454	1.23179	1.60853	0.806951	0.753819	0.271248	0.898498	0.966011	0.336838	0.415888	2.30898	1.52491	1.10069	0.0665939	1.04945	0.983563	0.552185	0.529994	0.732672
ENSG00000126070	20.5298	20.4193	12.1043	16.8855	5.47921	14.7931	15.9646	7.88201	7.30774	22.4512	12.7711	15.8098	6.99236	11.0193	10.5323	14.2188	7.79092	15.3338
ENSG00000058085	8.41722	5.58516	4.9762	7.88997	10.6329	10.1402	12.8632	14.6861	16.992	6.23917	6.76679	6.45402	9.58952	9.61999	9.87661	14.3108	14.3098	12.0891
ENSG00000116815	4.2702	3.84259	2.82433	4.12088	1.57324	3.11266	4.27079	3.50312	1.18825	4.22495	4.28881	5.05315	1.93122	3.93545	3.19658	3.72725	1.27199	4.13436
ENSG00000116741	5.25563	5.94261	5.4245	5.22648	0.976494	4.68503	1.88118	1.07788	0.71295	6.04266	7.33863	6.9043	0.665939	3.71682	3.89327	1.01234	0.529994	0.628005
ENSG00000000971	48.3682	53.4835	30.0365	21.2074	4.55697	21.1789	13.7784	10.6441	4.45594	56.2999	41.1726	49.1306	7.39192	28.1603	17.3763	9.34113	2.64997	10.3097
ENSG00000185495	4.02384	3.26173	3.98992	1.75891	1.24774	1.34775	1.11854	0.269471	0.415888	4.12669	3.24043	3.25203	0.799127	1.39927	1.39338	0.828277	0.211998	0.680338
ENSG00000143228	9.69006	8.66817	6.09696	23.1171	8.67994	23.2005	2.38961	2.55997	1.4259	10.7589	8.24404	12.3577	8.99018	28.9474	17.4582	3.91131	0.635993	3.08769
ENSG00000143178	2.46358	2.59151	3.54162	0.904583	0.488247	1.31566	0.915169	1.07788	1.36649	1.71945	3.09747	2.15134	1.46507	0.961999	0.9016	0.506169	0.95399	0.628005
ENSG00000224837	19.5444	17.2023	10.8042	30.6051	28.6438	28.7519	18.3542	17.6503	13.6055	17.8332	12.8188	21.5634	24.2402	31.265	21.3925	14.3108	13.1969	11.8798
ENSG00000000457	7.9245	7.68518	4.3934	6.93514	3.30923	7.57306	6.91461	4.10943	4.51535	9.38331	5.71841	6.15383	3.46288	7.25872	6.88494	7.91465	4.13395	7.11739
ENSG00000143507	45.3708	43.4302	33.1746	36.0828	32.4955	33.0519	47.5888	39.0059	48.1241	44.3128	36.2643	45.7285	26.571	29.3847	33.6461	52.5036	47.1165	47.4144
ENSG00000232527	3.81854	5.80857	7.97984	6.03055	9.33094	6.12904	5.33848	5.59151	6.00066	4.71622	8.67292	5.00312	8.12446	7.65227	5.53254	5.29177	7.15492	6.59405
ENSG00000157064	6.4053	6.47879	4.61755	6.5331	2.92948	6.2574	8.49073	4.17679	7.6048	7.31997	5.00361	4.95308	3.06332	5.02863	6.68003	8.19074	6.73093	5.28571
ENSG00000226015	3.8596	4.87026	2.73467	4.27164	0.813745	3.72235	2.99972	1.41472	0.71295	3.88106	3.76462	3.55221	0.865721	3.89172	4.58996	1.15039	0.688992	1.72701
ENSG00000059588	25.5801	28.1045	16.3632	24.675	7.6492	21.564	21.5065	7.20834	13.7243	30.2133	18.5372	19.9124	6.79258	18.6715	22.3761	13.0684	9.85789	14.6011
ENSG00000143162	21.2278	20.2406	17.6184	12.7144	10.5244	13.0924	19.5744	13.5409	8.61481	21.3212	20.5386	20.2626	7.92468	11.7626	14.1387	14.2648	9.2219	16.1188
ENSG00000275131	32.2728	34.0025	16.408	17.7399	8.0832	16.6864	29.9972	8.55569	15.0314	34.8312	21.9206	20.913	6.32642	13.2931	16.0649	20.2468	13.0379	19.4681
ENSG00000143653	28.5775	28.8641	25.15	36.7361	15.4611	34.9452	24.9638	12.0588	23.6462	31.3923	33.1668	35.0718	14.1845	43.6398	35.4493	20.5229	20.2458	21.4568
ENSG00000135837	49.8463	46.2004	21.5187	49.5008	4.99097	38.4429	9.4059	6.46729	1.78238	51.3871	25.9235	31.4196	5.12773	42.2405	23.4006	8.51285	1.69598	9.94341
ENSG00000117595	0.574834	0.7149	0.717289	0.100509	0.108499	0.0641785	1.77949	1.41472	2.07944	0.589527	0.667148	0.750467	0	0.218636	0.0409818	1.84062	1.58998	1.36068
ENSG00000158711	33.5046	32.4833	16.946	31.4594	4.33997	21.0184	26.9466	5.99572	4.39653	36.0103	22.3971	33.9211	4.52839	23.3066	15.9829	11.7799	2.06698	14.3394
ENSG00000234975	75.6728	75.2433	155.741	71.8138	164.485	87.9245	103.516	186.81	167.543	74.3296	127.711	90.3563	158.427	91.3899	77.3327	129.855	154.546	129.892
ENSG00000162851	19.9139	16.7108	8.42815	25.3786	7.7577	22.7192	29.743	11.6546	7.01068	19.4053	13.0094	17.4609	7.05895	28.5102	25.4907	17.6699	6.09493	18.8401
ENSG00000143353	19.955	17.1129	17.4391	11.5083	5.15372	8.85663	9.81264	6.80413	3.62416	19.1105	20.491	25.766	5.92686	11.7189	7.62262	7.1784	5.14094	7.43139
ENSG00000197965	231.576	218.626	193.489	215.793	179.024	195.135	264.026	220.023	277.991	214.097	189.375	199.925	163.088	185.535	196.59	255.616	269.873	250.365
ENSG00000143493	14.453	14.4321	9.05578	23.7202	6.72696	21.9811	13.1174	6.26519	9.38718	15.2295	11.7227	14.1088	10.2555	29.2973	29.22	13.9427	7.47292	12.8218
ENSG00000117592	523.222	497.347	672.145	556.218	811.141	580.783	533.899	652.456	622.227	554.058	662.001	610.53	798.394	599.194	596.039	621.99	645.374	569.548
ENSG00000152904	15.8079	13.5384	16.408	12.2119	2.76673	9.27379	10.982	4.581	2.31709	16.998	17.6318	17.5609	4.3952	15.1734	10.8602	6.21208	2.91497	8.21639
ENSG00000092978	11.9894	11.6171	6.67976	13.217	3.63473	11.2954	8.54157	3.97469	2.07944	11.1028	7.52924	10.3064	5.12773	12.8995	10.6143	4.69357	1.58998	8.42573
ENSG00000143499	21.9258	23.9045	20.3531	34.927	43.8337	35.5549	23.6927	30.9217	24.2997	24.9567	20.8722	22.9143	51.0775	40.5352	39.7524	32.947	27.6127	31.0862
ENSG00000116574	5.13245	4.82558	2.1967	4.17113	0.705245	2.88803	2.18624	0.134735	0.356475	5.79702	2.81155	2.75171	0.266376	4.76627	3.56542	0.5982	0.317997	0.785006
ENSG00000186283	28.8238	29.7131	35.5507	47.0886	107.957	56.7658	32.336	55.1741	46.3418	27.0691	31.4989	31.1194	120.135	59.163	59.3826	43.9447	47.0105	44.1173
ENSG00000121481	19.7086	16.4874	8.33849	23.6699	8.24595	19.6386	19.2185	9.90304	6.71361	17.1945	12.2946	17.9112	7.99127	24.8808	16.7206	11.1817	6.20093	12.9788
ENSG00000117139	62.1232	63.1346	37.4335	56.3354	30.4883	50.6047	72.4508	41.9027	65.532	62.6373	44.6036	47.8298	24.44	45.4763	46.9651	56.2308	58.3524	57.6718
ENSG00000143248	6.93907	7.99795	4.21408	4.72393	1.24774	3.14474	2.33876	1.41472	0.356475	7.61473	4.813	6.45402	0.932315	3.41073	2.21302	1.33445	0.158998	1.77935
ENSG00000116132	156.232	156.072	89.2129	176.695	66.5643	156.242	187.508	74.5086	58.1648	173.567	105.648	149.793	66.2609	188.596	165.485	129.441	35.7746	144.703
ENSG00000116679	47.0953	44.5026	24.1189	72.9697	28.3183	67.2911	57.5031	26.206	27.2109	46.5235	27.3054	39.1744	26.7042	70.4009	68.8494	36.0301	24.0617	37.6803
ENSG00000143476	8.1298	9.82988	6.36594	34.7259	18.3906	34.1108	7.72809	4.44626	4.57476	13.903	7.43393	10.2064	17.4476	44.8204	44.0145	8.74293	5.29994	8.26873
ENSG00000121486	24.5536	20.1959	12.1043	18.4937	4.93672	14.9857	8.99916	4.10943	1.66355	28.1499	12.9141	19.4621	4.99454	16.5289	11.3929	6.44216	2.01398	8.8444
ENSG00000117594	0.533775	0.178725	0.224153	1.95993	1.46474	1.92535	1.57612	1.61682	1.60414	0.638655	0.333574	0.200125	1.59825	1.39927	1.68025	1.56452	1.16599	0.994341
ENSG00000057252	78.0132	76.6284	43.4408	62.2152	28.1556	53.589	47.1312	20.5471	20.4973	91.082	56.374	72.195	23.1747	56.1895	57.3745	33.1771	18.6028	31.2956
ENSG00000123685	1.88874	2.6362	2.95882	3.46757	9.16819	4.55667	2.84719	4.581	5.52536	1.81771	3.33574	1.55097	10.3887	4.85372	5.65549	4.69357	6.20093	4.39603
ENSG00000162852	53.9523	46.5579	20.1738	40.3545	11.6094	33.084	49.2666	14.8209	19.0714	50.6011	25.9711	39.6247	12.8526	40.0542	37.7442	29.5879	14.2568	34.2263
ENSG00000143842	7.14437	9.38307	7.84535	10.2017	20.0181	11.0066	12.8632	14.5514	15.1502	6.82869	7.76751	7.25452	20.0448	8.3519	9.05698	13.9887	14.9988	13.7114
ENSG00000116962	230.673	231.717	111.404	258.108	188.246	135.417	293.312	216.452	306.747	188.059	97.9278	181.463	147.639	98.8236	100.446	164.781	276.021	232.152
ENSG00000232679	2.25828	1.51916	4.61755	3.3168	5.85896	3.46564	5.38933	5.86098	6.06008	2.45636	2.85921	2.20137	4.72817	4.41645	3.72934	7.63856	7.57892	4.76237
ENSG00000159388	25.8675	23.8151	19.591	12.6139	22.5136	14.6327	11.3888	16.9766	15.6255	25.7427	21.8253	23.5647	21.1103	13.3368	14.6715	15.047	15.6348	13.7114
ENSG00000220749	7.7192	7.01496	18.2909	7.38743	6.40146	7.82977	7.06713	9.49884	7.90186	8.15513	18.2989	12.0575	8.59061	11.1504	12.4995	11.0437	9.2219	10.8331
ENSG00000181450	4.31126	3.97663	1.70356	2.96502	0.759495	3.43355	0.915169	1.34735	0.23765	4.71622	2.85921	2.4015	0.799127	3.67309	1.88516	0.506169	0.264997	0.732672
ENSG00000120333	24.5536	22.2513	23.2222	22.4136	36.293	24.3878	21.659	27.4186	19.2497	25.4479	26.1141	27.9174	38.4913	32.6643	26.7201	24.4802	22.7368	22.3988
ENSG00000117597	39.3351	38.1131	28.6467	38.7463	12.4232	34.4317	63.0449	21.8271	31.3104	45.1971	36.1689	37.5234	13.8515	38.6549	39.3016	50.2488	27.8777	48.147
ENSG00000121644	60.3987	57.9516	32.9505	57.2903	19.6926	55.739	76.7725	25.2629	28.518	70.6942	37.0744	56.2851	15.1834	61.5242	58.8089	54.9884	21.4118	53.1187
ENSG00000158715	1.39603	1.16171	1.43458	4.57317	7.26945	3.33728	3.05056	4.31153	4.93124	1.37556	0.953068	0.85053	6.79258	2.57991	3.56542	5.29177	5.35294	3.08769
ENSG00000162849	19.1338	19.5257	12.9112	11.4581	9.54794	8.50365	19.7778	17.3135	21.6856	13.2644	10.4361	14.7092	4.19542	4.59136	6.10629	11.6419	17.1188	12.1414
ENSG00000067533	24.9232	23.3683	18.784	36.9874	6.8897	27.4684	20.9472	9.43147	6.41655	25.3988	22.5401	27.7673	9.58952	37.4305	21.3105	13.4365	5.88294	13.9731
ENSG00000116209	174.585	162.104	128.126	157.9	165.57	158.585	159.087	174.011	173.782	184.178	165.643	187.617	212.768	182.518	171.632	213.926	174.103	188.715
ENSG00000143643	15.151	12.9129	8.42815	9.54838	4.77397	10.3327	9.50758	6.13046	6.77303	13.4117	12.4375	12.5078	4.46179	10.7132	11.4339	7.36246	6.99592	9.89107
ENSG00000116161	34.4901	31.545	36.4921	56.8882	28.0471	53.942	24.9129	14.1472	13.7243	35.5682	41.5538	39.6747	31.9651	72.8933	64.0136	22.9157	14.2038	23.2362
ENSG00000077157	12.7285	14.3427	7.84535	8.49303	3.03798	8.632	9.4059	3.63785	6.53538	14.3452	9.24476	10.2564	2.73035	7.43363	8.68814	8.0527	6.35993	8.16406
ENSG00000152104	121.29	122.159	61.8662	154.03	47.4142	136.668	163.866	58.7446	92.2082	108.67	66.2859	86.3538	39.4236	109.143	133.806	91.2025	72.5562	100.952
ENSG00000162909	721.786	719.637	483.408	720.048	477.722	700.283	831.888	572.49	847.044	756.855	555.067	693.632	422.871	716.558	758.45	821.605	776.336	774.644
ENSG00000117650	9.56688	8.22136	5.20035	25.9314	5.91321	26.5378	3.60983	2.2905	1.66355	11.2993	8.05343	10.6066	5.66048	33.2327	20.245	3.5892	0.90099	3.19236
ENSG00000203724	3.24371	1.83193	5.37967	3.61833	8.57144	4.13951	1.93202	7.14097	5.64419	3.7828	4.62238	3.45215	7.05895	5.50963	4.13916	5.84396	5.40594	4.6577
ENSG00000188783	22.5828	22.2066	31.1124	7.99048	14.1592	6.44993	19.3711	26.1386	27.2109	17.7841	20.6339	18.8117	12.786	3.67309	5.04076	13.8967	19.9808	18.5261
ENSG00000168118	45.5351	44.6813	34.923	48.1942	47.0344	50.8935	57.3506	50.0542	47.4706	49.7659	41.5061	46.0787	48.7467	54.6153	51.5961	58.3015	47.7525	46.8387
ENSG00000173726	185.138	176.089	141.754	210.667	68.7885	175.143	225.437	85.8264	124.053	206.187	163.642	189.068	62.1987	209.235	188.762	131.466	104.038	151.035
ENSG00000228110	10.6755	9.02562	7.89018	7.99048	3.96022	7.50888	9.91433	4.51363	7.07009	10.2185	8.43466	9.50592	2.39738	9.09527	7.17182	5.84396	7.57892	6.59405
ENSG00000224687	2.42252	1.47448	1.07593	1.45738	1.79024	1.21939	2.23708	1.41472	1.18825	1.81771	1.47726	1.90118	1.86463	1.04945	1.10651	2.53085	2.01398	2.30268
ENSG00000152382	5.5841	5.4958	2.73467	5.57826	3.36348	5.3589	5.54185	1.95366	3.92123	5.30575	4.14585	5.55346	4.12882	7.56481	6.84396	5.75193	3.55096	5.39037
ENSG00000173409	16.1364	14.9682	16.3183	11.9103	6.18446	12.5469	8.94831	4.85047	5.2283	16.8015	16.3928	18.0612	6.79258	16.3103	14.3026	6.99434	4.82295	7.90239
ENSG00000143514	35.1059	32.3046	16.3183	40.8067	13.9422	32.0892	44.3857	15.8988	22.9332	39.1053	21.1581	25.3658	10.9214	31.0901	36.9246	29.1278	20.0338	32.0282
ENSG00000143469	15.3152	15.6384	6.54527	6.98539	1.35624	6.93127	5.18595	4.91784	0.653538	17.2437	9.57834	12.3577	1.53166	9.57627	4.30309	4.87763	2.17298	6.07071
ENSG00000135829	170.479	163.891	102.931	290.12	88.4812	261.495	228.538	76.4623	91.3764	183.589	136.908	149.293	79.3134	297.433	316.339	156.222	77.5382	164.799
ENSG00000134717	26.0318	24.4407	19.9496	28.4441	12.2604	26.7303	22.7775	9.63357	12.4766	25.7427	23.6838	28.5178	15.3832	36.3811	33.9329	18.8663	13.8858	18.8925
ENSG00000116668	5.05033	3.75323	2.15187	1.75891	0.433997	1.57237	1.67781	0.538941	0.297063	5.01098	3.90758	4.15259	0.865721	2.57991	1.22945	1.70257	0.211998	1.30834
ENSG00000143756	55.0609	50.9813	23.7154	65.8335	23.5443	61.3546	45.1483	25.3302	19.3091	64.6024	34.6917	50.0312	26.3046	73.3743	56.8008	38.791	14.3628	37.3663
ENSG00000143702	80.0251	73.7688	20.4427	135.135	23.2731	109.296	61.5197	39.6122	8.67423	91.2785	32.5473	57.1856	23.774	123.223	80.3653	49.0524	7.04892	69.0805
ENSG00000232341	0.492715	0.7149	1.0311	1.00509	1.35624	0.83432	0.355899	0.943147	1.30708	0.835164	1.85848	0.600374	1.39847	0.743363	1.06553	1.10437	1.37798	0.994341
ENSG00000236792	2.58675	2.27875	0.582798	3.56808	0.976494	3.94698	2.44045	1.41472	0.356475	3.48804	0.619495	1.70106	1.66485	4.89745	3.27854	1.28843	0.423995	1.51768
ENSG00000143207	24.5126	25.3343	21.429	28.3436	22.6764	27.4363	34.3697	26.206	36.301	25.1532	21.6823	28.868	20.9771	32.7517	32.0478	38.3308	34.2376	33.2842
ENSG00000122176	9.36159	9.60648	11.5215	10.453	19.8011	10.0118	16.7781	21.8945	21.745	8.15513	9.24476	9.50592	16.7151	6.69027	8.1144	17.5319	18.1258	14.2348
ENSG00000213036	0.94437	1.83193	0.537967	1.35687	0.542496	1.66864	2.03371	0.741044	0.653538	0.933418	0.381227	0.900561	0.865721	1.66164	1.3524	0.736246	0.794991	1.15134
ENSG00000116906	45.8225	45.2175	39.0923	51.2597	34.2315	55.8032	47.2329	26.2734	41.7076	49.422	47.0816	53.8335	28.7686	65.241	67.8249	44.1748	39.1666	40.454
ENSG00000092969	4.22914	2.32343	1.34492	0.854328	0.108499	0.609695	4.21994	1.27999	2.25768	3.73367	1.00072	2.95184	0.665939	0.568454	0.778654	1.24242	1.53698	2.82602
ENSG00000163545	3.49006	3.30641	3.85543	3.97011	8.1917	3.75444	8.74494	13.6756	10.1001	4.02844	3.38339	3.35209	6.79258	3.49818	3.07364	9.34113	10.1229	11.1994
ENSG00000157181	20.7762	21.9385	19.9048	16.6343	2.98373	16.6222	8.79579	7.61254	1.66355	22.6968	18.8231	23.3646	3.19651	19.0214	11.8847	6.94833	1.69598	8.6874
ENSG00000076258	3.77748	2.18938	2.82433	0.452292	0.488247	0.352982	1.37275	1.21262	1.24766	4.12669	3.43105	3.40212	0.33297	0.437272	0.532763	1.61054	1.53698	1.83168
ENSG00000117697	15.4384	14.6108	11.387	22.6146	12.3689	24.3878	10.8803	6.53466	3.38651	15.426	13.6765	17.8111	12.9192	27.5482	23.4006	9.75527	3.28596	9.21074
ENSG00000143641	255.965	250.975	195.327	265.445	392.713	241.471	272.669	352.333	359.149	246.373	197.619	224.94	353.281	199.702	231.055	293.762	326.37	288.673
ENSG00000010932	1.9298	1.87661	2.06221	0.0502546	0.162749	0.0320892	0.55927	1.21262	0.9506	1.03167	2.1444	1.40087	0	0.0437272	0.163927	1.10437	0.90099	0.523337
ENSG00000010072	10.5523	10.2767	6.32111	14.1215	7.05245	11.5521	10.7278	6.53466	3.8024	11.7414	7.14801	10.2064	7.05895	15.3045	10.1225	7.96067	3.65696	9.52474
ENSG00000135766	14.0424	13.8512	3.98992	11.6591	10.5787	11.4559	8.59242	4.64837	4.04005	13.903	7.33863	7.80486	10.5218	15.3483	14.8764	10.1694	5.03495	9.52474
ENSG00000143816	3.98278	3.5745	3.40712	1.15586	3.14648	0.738052	4.27079	5.79362	5.10948	4.66709	2.85921	2.2514	2.46397	0.874545	1.27044	6.62622	5.77694	5.80904
ENSG00000066027	29.8093	30.696	22.9533	32.5147	13.3997	27.7251	31.5733	15.023	17.4673	35.5682	25.8758	28.5178	9.25655	29.6908	27.2119	25.5846	13.5679	26.3239
ENSG00000162733	425.952	382.159	175.063	259.163	66.5101	205.884	219.386	71.1402	65.6508	464.007	219.587	278.473	70.0568	209.585	168.025	94.6537	45.1555	122.932
ENSG00000094975	51.653	46.5132	19.0082	52.9181	8.89694	39.3093	20.0829	12.1262	3.08945	59.3458	24.3509	41.726	7.72489	51.6419	28.4004	17.0257	2.64997	18.0028
ENSG00000162772	3.32583	3.12769	3.36229	1.25637	1.89874	1.57237	3.15225	5.92835	6.53538	3.34066	2.47798	2.20137	1.59825	1.74909	1.47534	6.39614	3.60396	4.60537
ENSG00000135828	8.25298	8.48944	4.43823	5.27673	1.57324	3.30519	5.38933	2.55997	3.56475	8.94117	6.52852	7.85489	1.33188	4.19782	3.81131	2.66889	2.80897	3.14002
ENSG00000076356	28.8238	34.1812	19.591	97.7955	98.0834	71.8799	149.63	118.5	159.82	27.2656	17.9177	21.7135	77.7151	53.5221	66.1446	114.808	154.758	121.257
ENSG00000116711	3.36689	3.61918	1.83805	3.51782	0.379747	3.40146	4.37247	2.0884	0.594125	4.07756	1.95379	4.10256	0.532751	2.71109	2.49989	2.94499	0.476995	3.29702
ENSG00000231684	3.49006	4.64685	5.37967	3.81935	9.92768	7.57306	6.50787	10.5094	9.56541	4.22495	3.66931	5.40337	11.7205	6.69027	6.59807	7.68457	8.63891	7.27439
ENSG00000285665	2.62781	2.59151	1.1656	3.41731	1.24774	2.6955	2.74551	1.61682	0.71295	2.21073	0.905415	2.75171	0.998909	2.18636	3.31953	1.74859	0.264997	2.35502
ENSG00000143845	2.09404	2.05534	3.72094	2.31171	4.55697	2.34251	2.13539	4.91784	2.67356	3.09502	3.66931	2.2514	6.45961	3.45445	1.92614	2.89897	2.80897	2.51202
ENSG00000236439	55.0198	49.7749	110.732	51.6617	78.3365	59.4934	63.0449	96.942	74.3845	60.6722	121.659	100.713	79.3134	95.1505	74.423	109.057	90.576	87.7113
ENSG00000123684	61.8768	60.0963	27.4363	52.2648	11.8807	42.0369	50.3851	15.0904	12.7143	60.9178	31.3083	49.4308	11.2544	51.0734	39.6704	22.5475	6.78393	32.8656
ENSG00000235386	5.9947	6.79155	13.4492	3.61833	10.0362	5.55144	6.91461	13.4735	11.526	5.10924	8.86354	7.15446	13.7849	4.37272	5.12273	10.3535	10.4409	10.1527
ENSG00000123836	14.8225	14.0299	4.93136	4.72393	0.759495	4.04324	10.7278	2.76207	4.21829	14.9347	5.5278	9.45589	0.799127	3.97918	4.38505	4.50951	4.18695	6.28005
ENSG00000117691	38.3907	39.7217	82.5331	37.9925	95.7506	47.5241	44.3857	85.1527	66.9579	39.7931	65.0469	48.8304	111.878	55.0963	48.6864	68.3329	67.4683	59.7651
ENSG00000203705	11.004	9.87456	11.387	11.1565	7.48645	9.75513	8.43989	4.31153	7.18891	11.2993	7.52924	11.7573	5.66048	12.8558	12.7044	8.51285	4.61095	6.96039
ENSG00000224040	3.20265	2.99365	2.06221	3.2163	4.06872	4.33205	0.508427	2.0884	2.07944	0.933418	2.09675	1.90118	3.06332	6.20927	3.23756	2.76092	1.85498	3.45403
ENSG00000008118	0.492715	0.35745	0.986273	1.40713	4.23147	2.0858	2.08455	4.51363	4.15888	0.343891	1.28664	0.500312	4.79476	1.22436	1.55731	3.45116	3.07397	3.8727
ENSG00000171161	17.8609	17.0236	25.2396	24.1222	59.4034	24.6124	33.9629	57.1278	49.9065	15.8681	23.8744	17.9612	57.0044	23.7002	27.9906	49.6506	44.5195	42.5997
ENSG00000117143	93.6159	91.7754	56.7555	230.769	50.7234	188.749	129.903	59.8898	34.6375	104.297	74.53	101.813	38.5579	255.455	188.188	65.1578	21.4118	74.5756
ENSG00000152332	218.191	189.359	80.6054	247.102	32.7668	220.196	176.17	41.8353	27.5674	255.904	118.133	158.148	35.095	238.576	177.328	65.618	12.6139	81.6406
ENSG00000162757	2.25828	2.27875	3.00365	4.72393	5.96746	4.01115	4.32163	4.24416	5.2283	2.25986	2.47798	2.55159	6.79258	4.41645	4.91782	6.21208	7.15492	5.23337
ENSG00000196878	13.8781	15.5044	17.6184	22.6146	42.6402	20.0237	22.8284	31.5954	28.6962	12.6748	14.5343	15.9599	33.8963	14.0364	14.5485	18.9583	23.6377	21.4568
ENSG00000133059	56.0463	54.7346	29.7675	47.5911	14.3219	41.6197	64.5194	21.1534	55.1348	55.9068	34.5964	38.524	10.9214	41.1036	47.6618	40.3095	45.9505	42.7567
ENSG00000074964	24.4305	26.9428	38.106	18.1922	34.6113	17.6812	22.4216	34.7617	27.6862	26.1357	29.4498	24.3151	39.69	14.3863	17.95	24.02	25.2277	26.5332
ENSG00000116918	35.8861	31.0088	15.8252	31.7609	9.54794	29.843	23.7435	9.29673	4.21829	33.6031	24.3986	37.1732	9.8559	33.8886	25.1218	12.2401	2.17298	19.2065
ENSG00000285053	1.9298	1.51916	0.582798	2.61324	0.488247	1.34775	1.37275	0.0673676	0.534713	1.42469	0.810108	1.55097	0.466157	1.70536	1.51633	1.05835	0.370996	0.680338
ENSG00000274020	1.56026	1.4298	2.42085	0.65331	0.759495	0.705963	0.711798	0.538941	1.06943	1.27731	1.85848	1.20075	0.732533	0.568454	1.02455	1.1964	0.847991	0.785006
ENSG00000231767	1.60132	2.1447	3.8106	2.01018	1.73599	1.4761	4.11826	1.88629	1.60414	1.86684	7.00505	4.10256	1.33188	2.53618	2.74578	2.66889	1.69598	2.82602
ENSG00000176393	67.543	66.8432	84.8195	61.7629	138.445	73.9015	64.977	106.374	90.2476	68.9747	76.1978	67.5421	155.364	66.1593	75.4065	92.491	87.184	82.5303
ENSG00000174606	29.1934	27.1215	14.1216	29.3487	9.00544	28.1743	22.0657	8.55569	7.07009	32.2275	17.2505	24.8155	9.12337	28.9474	29.8757	14.5409	4.98195	14.6534
ENSG00000235750	0.287417	0.536175	0.851781	1.50764	0.650996	0.705963	2.64382	2.96418	4.15888	0.638655	0.667148	0.200125	0.399563	0.568454	0.286873	2.34679	2.33197	2.56435
ENSG00000123689	10.5113	9.69584	16.4528	52.6668	91.9531	59.4934	77.9419	99.6367	95.773	10.3659	15.5827	12.0575	90.8341	59.1192	55.7762	97.6907	103.614	81.1173
ENSG00000116903	18.3536	18.8108	10.58	16.6845	4.77397	14.4722	17.4899	4.64837	5.28771	17.5876	12.2469	15.7598	4.99454	12.987	13.6469	8.00668	2.22598	12.6648
ENSG00000151414	108.028	100.175	34.1161	133.878	59.7289	132.368	60.6045	61.1024	10.516	121.639	47.6058	102.064	43.6856	162.971	101.676	53.7	11.1299	58.5614
ENSG00000177614	0.0410596	0.0446813	0	0.452292	1.08499	0.609695	0.966011	2.0884	2.73298	0.0982546	0.0476534	0	0.133188	0.262363	0.409818	1.51851	1.96098	1.62235
ENSG00000197472	0.739073	0.625538	0.403475	1.40713	0.488247	0.994766	0.254213	0.134735	0.356475	0.835164	1.23899	0.800499	0.932315	1.53045	1.47534	0.368123	0.317997	0.471004
ENSG00000234004	0.821192	0.536175	1.1656	0.502546	0.813745	0.513428	1.0677	1.01051	0.356475	0.442146	1.38195	1.25078	0.399563	0.78709	0.983563	0.460154	1.16599	0.471004
ENSG00000136643	24.6768	27.3449	14.3906	28.4944	7.16095	29.5863	37.4711	14.8209	10.0407	28.8377	19.7285	23.3145	8.92358	30.4779	29.5889	19.9707	7.57892	25.9575
ENSG00000133069	2.29934	3.52982	4.12441	2.91477	6.02171	3.01639	2.89803	3.03154	3.44593	2.80026	2.38267	3.35209	7.85808	2.75482	3.6064	2.57686	3.12697	2.82602
ENSG00000233461	3.98278	2.8596	4.70721	2.36197	1.51899	3.30519	2.54213	1.48209	1.06943	3.73367	4.52708	3.35209	2.86354	2.57991	2.49989	3.31311	1.90798	3.24469
ENSG00000069248	43.5232	43.743	22.1463	57.8933	18.2821	49.3211	38.132	12.1262	18.2991	51.7802	32.9285	42.8767	14.5175	60.606	59.7925	24.7103	14.6808	31.4002
ENSG00000117791	6.98013	7.01496	6.4556	3.06553	5.20797	3.72235	5.08427	4.85047	3.92123	5.89527	6.81444	6.1038	3.72926	4.94118	4.22113	6.44216	6.25393	6.01838
ENSG00000226986	0.205298	0.312769	0.896612	0.502546	2.00724	1.02686	0.55927	1.34735	0.9506	0.343891	1.09603	0.400249	1.53166	0.481	1.47534	0.782262	1.11299	0.785006
ENSG00000143322	167.4	157.323	81.5468	105.886	25.7143	93.155	174.848	47.831	69.8097	156.618	98.6902	109.418	29.1681	104.945	116.716	93.1352	41.6575	91.898
ENSG00000185220	3.53112	2.99365	2.68984	2.31171	1.79024	3.14474	3.96573	2.22313	3.08945	4.17582	2.38267	4.45277	1.73144	2.31754	3.81131	3.22108	2.59697	3.66336
ENSG00000131791	42.3735	42.1791	16.5873	29.6	12.6944	28.2064	58.9775	21.1534	31.6669	40.6283	20.3957	34.4715	8.45743	25.012	28.0725	31.2905	20.2988	35.2206
ENSG00000162769	10.347	8.08731	6.14179	9.24685	2.00724	6.32158	9.25337	2.62734	4.81241	11.7905	6.00433	8.40523	3.12991	7.08381	7.08985	6.35013	2.22598	6.80338
ENSG00000133065	51.653	50.7133	36.9404	39.4499	50.5064	37.6728	64.8244	73.4307	76.1668	51.338	36.5025	37.5734	51.6769	33.5388	37.7442	63.5013	72.8212	64.0565
ENSG00000277462	3.12053	1.69789	1.21043	3.01528	0.542496	1.89326	1.16938	0.471573	0.297063	3.09502	1.23899	2.4015	0.932315	3.27954	2.33596	0.966324	0.211998	1.41301
ENSG00000035687	54.6914	51.875	25.9121	86.4882	22.4594	73.5485	72.5525	24.3197	27.1515	62.5882	31.3083	49.4808	18.5797	81.2015	76.3901	40.7696	18.0198	45.2687
ENSG00000213080	25.6212	21.6704	17.1701	47.9932	24.5208	47.6846	30.9632	19.065	22.8144	22.402	21.3011	24.9655	27.0371	53.1286	50.6125	23.0537	23.3727	23.8642
ENSG00000180287	1.84768	1.34044	0.537967	2.11069	1.57324	1.05894	0.864326	1.34735	0.772363	1.52295	1.23899	0.600374	0.799127	1.22436	1.02455	0.828277	0.741992	0.994341
ENSG00000234678	0.862251	1.07235	0.717289	0.452292	0.108499	0.577606	0.355899	0.404206	0.356475	1.22818	0.953068	1.10069	0.199782	0.131182	0.204909	0.460154	0.847991	0.41867
ENSG00000163431	14.0013	12.0639	14.7493	2.71375	3.03798	3.36937	13.7275	15.8314	20.735	13.3135	15.6303	13.3083	2.13101	1.443	1.68025	8.6509	8.32091	7.43139
ENSG00000230124	36.8715	38.6493	55.3658	32.364	56.6909	40.2078	33.8612	48.9763	43.2523	36.9437	52.8	41.4258	59.4684	41.8907	40.8179	51.3072	48.9715	40.0353
ENSG00000226723	9.89536	8.66817	3.27263	15.4282	4.33997	14.9536	8.84663	5.45678	2.19826	12.4292	3.04982	10.2064	4.99454	19.1088	10.7372	5.47583	0.741992	8.00706
ENSG00000007341	21.7205	18.1853	12.1491	21.7602	15.3526	22.302	19.6253	15.6293	18.0614	22.8933	13.6289	16.2601	16.9149	20.8579	23.5236	16.8877	18.8678	17.4795
ENSG00000117222	21.7205	22.8768	14.4354	32.1127	12.5317	29.9072	25.4213	12.3956	26.2009	25.841	16.1545	21.2632	14.4509	33.8012	33.1953	25.8607	30.4217	25.5912
ENSG00000143324	38.1033	36.2365	14.6596	37.6407	9.54794	31.2549	51.5037	17.3135	16.5167	45.4919	20.3004	33.4708	10.2555	32.4019	30.3675	26.965	9.5929	30.7722
ENSG00000235363	16.2185	13.7172	19.4565	24.9765	38.897	33.3728	18.5576	31.0565	16.9326	14.1978	21.2534	29.1181	39.6234	47.3566	27.7857	26.2288	19.5568	21.0382
ENSG00000118193	11.8662	10.0086	3.67611	16.8855	1.62749	14.1834	0.813483	0.875779	0.178238	14.5908	5.19422	9.75608	2.66376	16.354	6.06531	1.10437	0.317997	1.46534
ENSG00000198756	5.21457	4.15536	4.30374	2.66349	2.60398	1.89326	4.57584	3.09891	4.81241	5.45313	2.95451	3.8524	2.53057	1.79282	2.09007	4.04936	5.03495	4.76237
ENSG00000135749	13.5907	14.5661	11.1628	15.2774	10.3617	11.7126	9.45674	7.61254	9.14953	12.2327	10.6744	11.307	8.05786	9.22645	10.6963	8.09871	7.89691	8.00706
ENSG00000143786	21.0636	21.9385	21.8773	23.4186	39.0597	27.6609	37.166	61.7088	53.2336	25.841	21.587	25.5659	40.9553	27.1109	25.9005	60.6023	65.2423	54.6364
ENSG00000180867	160.83	156.965	144.848	205.391	153.255	173.859	182.983	146.188	199.923	172.289	144.914	168.555	138.915	172.504	173.886	160.87	202.829	173.434
ENSG00000054282	18.6	19.2576	18.515	33.4696	8.13745	24.6124	25.1671	7.54518	7.1295	22.1564	19.9191	18.4615	9.92249	28.7725	21.5154	12.01	4.50495	14.1301
ENSG00000143126	1.14967	1.60853	0.806951	0.603055	0.433997	0.352982	0.660955	0.943147	1.01001	1.32644	0.905415	1.50093	0.532751	0.0437272	0.286873	0.782262	0.794991	0.994341
ENSG00000162702	34.2437	31.7684	11.9249	31.7609	14.8644	25.896	70.0104	26.6102	17.8238	37.7298	17.9177	26.4165	11.3876	25.8865	24.5071	45.7393	6.88992	48.461
ENSG00000054267	40.0742	34.8961	11.9698	23.6197	2.27848	17.7133	9.66011	4.7831	1.30708	42.2986	19.5856	28.2176	2.93013	19.6335	10.4913	5.61388	0.741992	8.11173
ENSG00000175137	44.1801	45.3068	60.4765	90.5086	199.259	99.1557	159.544	251.955	210.142	42.053	56.4217	39.5246	178.006	81.0703	94.2172	204.216	216.079	185.471
ENSG00000134245	17.1218	18.4087	12.4181	3.91986	3.58048	3.46564	8.79579	7.27571	5.28771	18.7175	12.1516	13.5084	5.52729	3.97918	5.69647	6.71825	4.45195	6.43705
ENSG00000069275	272.677	263.441	170.267	343.34	71.501	288.963	206.523	57.5993	63.9279	304	189.47	224.69	78.8472	323.45	267.98	94.1935	40.4386	106.133
ENSG00000143674	1.39603	1.11703	0.268984	1.1056	0.216999	0.641785	0.813483	0.336838	0.23765	1.0808	0.285921	0.350218	0.266376	1.09318	0.778654	0.5982	0.264997	0.523337
ENSG00000134375	65.1616	67.1113	62.4042	86.3374	29.0778	77.0783	97.3129	42.8458	47.2924	68.8273	71.2895	85.4532	35.4946	100.66	80.4473	62.3049	51.8334	62.4341
ENSG00000097046	6.81589	8.04263	3.72094	10.3022	1.68174	8.72827	2.33876	1.01051	0.653538	7.12346	4.00289	5.55346	1.93122	10.2759	8.1144	1.42648	0.476995	2.72135
ENSG00000203667	1.31391	1.78725	1.74839	2.51273	1.19349	1.73282	1.72865	1.27999	0.534713	1.17905	1.95379	1.601	0.399563	1.443	1.27044	1.24242	0.847991	0.785006
ENSG00000203706	6.89801	5.85325	9.01095	5.62852	5.53346	4.07533	2.74551	3.43575	3.03004	8.20426	8.52996	7.95495	7.99127	6.51536	5.49156	3.72725	3.12697	3.55869
ENSG00000185420	17.6146	16.2193	24.9258	16.4835	31.6275	22.655	17.5916	20.8166	17.289	19.3562	23.1119	23.9149	35.9607	24.7059	26.2284	21.3051	21.6238	17.8981
ENSG00000076321	31.4516	29.0875	12.5526	30.9568	9.87343	27.4684	36.4034	11.5199	13.4866	35.0769	16.4881	26.3664	11.7205	27.8543	29.261	25.6306	11.2889	26.5332
ENSG00000143575	41.3881	44.6366	73.4325	60.1045	139.747	79.1962	56.232	98.761	82.7616	48.5378	69.0498	46.9793	176.873	109.712	97.0039	87.3833	85.5411	77.7156
ENSG00000135778	32.0675	29.5343	33.2643	24.8258	48.7704	29.843	24.4045	36.4459	30.3598	30.8028	32.6902	28.4677	47.3483	31.9646	32.1707	32.5329	29.2557	30.0396
ENSG00000213070	1.35497	0.7149	1.12076	2.01018	0.976494	1.12312	0.864326	0.471573	1.30708	1.0808	0.810108	0.950592	1.1321	2.01145	1.43436	0.920308	0.90099	1.04667
ENSG00000250536	0.780132	0.536175	2.1967	1.00509	2.54973	1.21939	0.915169	2.0884	1.06943	0.687782	1.81083	1.10069	2.73035	1.48673	0.9016	1.38046	1.21899	1.72701
ENSG00000117280	41.1006	42.1791	28.3778	14.8251	8.67994	15.9804	19.8795	13.9451	22.1015	46.2779	31.356	36.4227	9.32315	17.8407	19.5073	22.5475	23.4257	20.3578
ENSG00000082497	9.8543	8.17667	3.85543	6.33208	2.27848	4.68503	2.23708	0.606309	0.415888	11.8888	6.48087	7.40461	3.19651	6.07809	5.49156	1.33445	0.794991	2.14568
ENSG00000136636	44.9602	41.2408	17.3046	48.3952	11.4467	38.5713	28.2177	9.49884	8.37716	49.8642	25.2563	42.4765	12.786	44.8204	39.2606	15.2311	4.18695	19.3635
ENSG00000163874	7.96556	9.38307	11.0732	5.47775	11.0669	7.18799	6.76208	11.5872	10.1595	6.87782	8.43466	7.90492	13.2522	4.59136	5.49156	9.20308	10.5999	9.94341
ENSG00000054392	10.0185	8.57881	7.26256	5.07572	6.83545	6.35367	7.6264	8.62306	10.2784	8.94117	7.14801	7.60474	5.59389	5.15981	5.73745	9.01902	8.53291	7.11739
ENSG00000135750	4.22914	5.54048	5.82798	4.8747	5.09947	4.84547	9.71095	9.29673	10.4566	5.84615	3.85993	5.05315	3.86245	3.58563	6.39316	10.1234	8.69191	8.8444
ENSG00000213058	0.656953	0.402132	1.0311	0.251273	0.705245	0.705963	0.711798	0.538941	0.4753	0.835164	1.00072	0.45028	1.39847	0.655909	0.819636	0.874293	1.05999	0.942007
ENSG00000137975	13.755	12.5554	4.66238	7.6387	3.25498	5.90442	10.5244	4.64837	2.31709	15.6225	8.33935	12.2076	2.53057	7.17127	6.47513	6.30411	1.43098	7.85006
ENSG00000153187	347.2	340.918	215.994	493.601	118.59	401.565	479.803	116.95	208.3	401.468	272.959	319.749	112.411	416.546	407.4	214.386	151.79	269.571
ENSG00000143341	3.12053	3.61918	1.0311	4.02037	1.46474	2.72758	2.79635	1.01051	0.534713	3.19327	1.47726	1.55097	0.399563	1.74909	1.92614	1.1964	0.423995	1.83168
ENSG00000162545	93.041	97.852	91.7234	171.318	173.219	138.754	117.904	121.06	141.758	89.9029	75.3401	93.5583	176.274	128.427	127.412	97.4146	123.595	120.001
ENSG00000090432	37.0357	38.7834	49.0895	46.5358	107.903	54.2308	49.4191	85.4222	68.2056	37.828	47.2722	40.6753	119.736	52.2103	59.8744	73.3025	71.8672	63.1145
ENSG00000158825	4.10596	3.48514	9.86273	3.2163	7.05245	3.69026	3.1014	5.72625	4.753	4.96186	6.29025	6.15383	6.5928	4.11036	3.19658	4.27943	4.55795	4.76237
ENSG00000158828	46.8079	48.4792	52.2276	41.6611	88.9152	47.2995	42.5553	77.8096	60.6008	45.9831	51.2274	46.2788	93.0983	41.7595	43.0309	56.875	62.3803	54.8981
ENSG00000117242	8.08874	7.41709	7.93501	6.73412	12.6402	7.34843	7.21966	10.8462	11.4072	7.90949	7.86281	7.30455	12.3199	3.45445	4.91782	6.30411	9.4339	8.3734
ENSG00000134371	59.3722	48.4792	19.7703	49.35	18.2279	48.7756	31.8275	18.6608	8.79305	64.7498	28.2108	48.3301	21.1103	57.239	37.0476	26.2288	8.16191	33.2319
ENSG00000066557	20.653	19.0789	6.63493	18.544	5.69621	17.4565	6.81292	5.99572	1.78238	21.7143	11.5321	19.8624	4.19542	27.6356	10.2864	5.65989	1.53698	4.5007
ENSG00000118454	33.1761	31.1429	17.0805	34.7259	18.0651	31.993	24.0994	15.6967	10.0407	35.0769	20.8722	33.4208	14.9836	28.2478	27.6217	22.3175	7.84391	23.8118
ENSG00000116761	3.07947	3.75323	1.92772	2.81426	2.00724	2.53505	1.67781	1.61682	2.8518	3.97931	2.28736	2.90181	2.39738	3.67309	2.54087	1.93265	2.01398	1.41301
ENSG00000007968	1.31391	1.4298	1.30009	2.36197	5.31646	3.08057	0.457584	0.741044	1.30708	0.982546	1.28664	0.550343	7.72489	3.80427	4.508	0.5982	0.95399	0.83734
ENSG00000117318	12.3589	12.332	13.7182	88.1466	225.733	116.612	237.435	426.37	317.679	9.57982	15.2491	11.4071	225.487	106.432	108.151	335.544	359.76	325.725
ENSG00000142676	823.286	744.167	1655.28	806.737	1095.03	862.27	934.489	1183.25	1172.21	858.205	1494.03	1219.31	1084.02	1126.98	976.965	1341.17	1327.74	1049.55
ENSG00000057757	35.1059	35.0301	47.2963	55.5313	103.671	54.2308	49.775	71.8139	68.265	36.9928	41.5061	40.3251	94.297	59.644	62.7431	66.4923	72.1852	60.2361
ENSG00000011009	39.1708	42.9834	75.2706	51.4105	114.195	59.8785	80.5348	138.036	109.378	40.7756	61.0917	45.6284	128.593	49.2369	57.1286	115.683	115.221	110.843
ENSG00000117308	19.996	20.9555	34.8782	36.8366	85.3347	45.31	22.0149	36.3112	30.3598	21.0756	29.2592	23.5647	93.7642	45.5201	49.506	32.2568	32.1706	29.3069
ENSG00000238085	0.94437	0.7149	1.21043	0.351782	1.24774	0.705963	1.01685	1.21262	0.831775	0.638655	1.52491	0.900561	1.26528	1.04945	0.573745	0.736246	1.37798	0.628005
ENSG00000287516	11.045	9.91924	12.8664	4.17113	9.60219	4.74921	6.10112	4.71573	5.7036	10.6115	13.6765	13.7586	7.19214	5.85945	4.42603	6.44216	4.82295	6.28005
ENSG00000158716	9.97748	10.1873	18.6944	10.3022	26.7451	15.0819	15.507	30.2481	25.0127	8.25338	16.2498	11.5072	32.3646	16.4414	14.9993	21.7193	25.5987	21.2998
ENSG00000213085	0.533775	0.312769	0.806951	0.603055	0.705245	0.994766	4.11826	4.04206	5.82243	0.5404	0.571841	0.500312	0.665939	0.218636	0.9016	3.49717	4.98195	3.24469
ENSG00000163399	243.442	230.868	156.817	262.078	404.051	255.623	370.796	455.405	466.329	243.72	198.858	213.533	359.474	245.616	271.136	419.016	473.55	368.586
ENSG00000177888	21.6384	18.4534	8.56264	8.69405	2.27848	9.69095	3.8132	5.38941	0.772363	25.7427	11.2462	16.06	1.1321	10.8444	4.22113	4.32545	1.16599	3.19236
ENSG00000243364	3.32583	3.61918	6.09696	2.11069	4.39422	3.20892	2.64382	4.04206	3.50534	3.63542	4.86065	3.45215	7.52511	2.53618	2.66382	4.50951	4.39895	4.13436
ENSG00000169241	27.8795	29.2662	44.5616	21.1572	41.3925	24.6445	19.2694	33.2796	27.508	25.4479	40.5054	28.8179	50.4116	28.2041	23.3186	30.4162	29.8917	28.3649
ENSG00000163463	1.84768	3.88727	4.43823	1.75891	2.76673	2.31042	5.13511	2.55997	4.753	2.702	3.38339	3.00187	3.3297	1.83654	1.72124	2.3928	4.76995	3.66336
ENSG00000169231	21.0636	24.8428	38.106	15.0764	28.6981	15.0819	19.5744	26.5429	27.2703	22.5986	31.5466	23.1644	26.3712	9.96981	13.483	22.8236	23.5317	21.3522
ENSG00000236675	16.6702	19.7044	31.2021	13.82	28.4268	15.2745	16.5747	31.2586	21.0914	15.6225	24.5892	18.5616	32.631	13.6429	16.8025	20.799	23.9027	21.2998
ENSG00000177628	93.2053	92.2668	136.913	62.7178	142.297	68.4142	96.4486	142.819	125.004	90.5907	131.714	96.8103	147.705	57.4576	66.6364	118.26	123.171	104.72
ENSG00000116521	77.0278	74.439	133.505	77.1408	167.577	83.6566	86.5343	140.866	120.845	80.5196	112.414	82.5514	178.671	76.1291	84.2996	116.373	125.238	110.633
ENSG00000176444	24.6358	25.8705	35.6403	16.6343	20.9404	15.467	26.7433	22.6355	33.2116	23.0898	33.0238	24.4152	20.9105	13.2931	18.3598	22.8697	34.0256	27.8415
ENSG00000143630	2.91523	2.94896	3.31746	0.854328	3.09223	2.34251	1.72865	2.0884	3.56475	2.40724	2.62094	3.55221	3.86245	2.09891	1.72124	2.34679	1.43098	2.56435
ENSG00000117335	301.788	269.741	104.679	170.212	70.5788	151.301	167.374	88.319	40.4599	317.018	147.773	255.809	85.107	160.304	147.371	141.221	23.1077	172.021
ENSG00000203709	1.97086	2.36811	1.83805	0.753819	0.488247	0.705963	2.18624	0.606309	1.12884	1.27731	1.95379	2.00125	0.133188	0.306091	0.942582	0.874293	1.27199	1.41301
ENSG00000142657	146.501	147.761	201.917	147.196	287.849	166.639	212.675	328.956	286.606	165.068	196.332	167.104	293.746	173.422	179.828	278.347	281.957	237.124
ENSG00000175279	1.02649	1.74257	2.7795	2.2112	1.41049	2.63132	1.01685	0.875779	0.653538	0.982546	2.62094	1.15072	1.33188	1.88027	1.96713	1.1964	1.53698	1.15134
ENSG00000160049	65.3669	71.0432	70.4289	103.826	139.747	112.569	92.0761	113.178	118.35	54.3348	63.3314	68.1424	142.178	75.7793	72.9476	74.3609	110.027	101.213
ENSG00000182004	7.18543	7.05964	11.2525	9.2971	5.64196	7.22008	6.35534	3.83996	3.92123	7.5656	12.6758	12.9581	3.19651	12.0687	10.9012	6.21208	3.39196	4.8147
ENSG00000158156	15.6437	15.6384	24.5672	18.745	41.6095	20.6655	13.6767	21.1534	20.6161	15.0329	23.2072	18.8617	46.3494	20.2894	22.3761	21.8113	22.7368	19.5205
ENSG00000182118	6.93907	6.34474	8.92129	5.27673	8.51719	6.2574	11.5413	17.5156	14.7937	6.97607	8.33935	7.80486	11.2544	8.17699	8.72912	14.5869	15.3168	13.1881
ENSG00000143633	7.67814	7.23837	5.46933	11.9606	6.67271	9.30588	10.0669	5.11994	6.71361	6.82869	7.00505	7.15446	8.12446	10.4945	9.26189	6.44216	4.02796	8.47806
ENSG00000132773	5.62516	6.4341	8.47298	14.2723	30.9223	16.3334	13.575	20.2103	19.1308	6.28829	7.10036	6.55408	29.9673	17.2723	17.5402	15.5992	17.4898	13.8161
ENSG00000070759	1.31391	1.07235	1.07593	1.50764	1.62749	1.15521	0.915169	1.68419	1.30708	0.933418	1.3343	0.950592	1.79804	0.699636	1.39338	1.10437	1.43098	0.83734
ENSG00000280670	1.43709	1.16171	2.60017	1.40713	2.87523	0.770141	0.711798	1.27999	1.06943	1.57207	1.76318	1.85115	2.1976	1.00573	1.18847	1.01234	1.58998	1.15134
ENSG00000132763	7.9245	9.02562	8.87646	14.4733	25.0091	14.6006	10.016	14.0125	14.259	9.77633	10.1502	8.75545	26.5044	8.57054	8.36029	7.59254	13.8328	11.5658
ENSG00000259865	4.68079	4.51281	6.14179	3.16604	2.11574	3.04848	2.28792	1.54946	0.4753	6.23917	5.81372	6.30393	2.06441	2.886	2.66382	2.48483	0.529994	3.29702
ENSG00000227671	23.5271	21.6257	6.72459	12.0611	6.56421	11.8409	11.1854	4.04206	1.78238	23.4828	8.24404	16.6103	5.59389	10.4945	8.1144	9.47917	1.53698	12.2984
ENSG00000228818	3.98278	4.60217	3.67611	11.8601	21.6456	11.135	6.10112	12.0588	9.56541	4.27407	3.33574	4.80299	20.1114	10.101	11.7208	10.7216	10.1759	9.62941
ENSG00000162636	14.4119	12.3767	4.30374	9.2971	2.00724	7.86186	9.15169	2.35787	1.24766	16.605	6.62383	11.9074	2.26419	9.66372	6.96691	4.04936	0.794991	6.28005
ENSG00000162639	4.18808	3.21705	2.73467	3.56808	4.06872	4.23578	3.86404	2.76207	4.99065	2.75113	3.09747	3.75234	2.66376	4.329	4.63094	3.91131	4.50495	3.50636
ENSG00000134186	59.5775	53.7516	31.2021	47.0886	12.2604	34.9452	41.0301	11.2504	8.85246	61.753	39.8383	47.2294	8.7904	40.4914	30.6954	23.5139	4.98195	25.9052
ENSG00000116266	48.4093	42.8493	24.5672	28.6954	11.1754	30.9019	15.1511	12.5304	2.91121	50.0607	30.4982	48.4302	10.1889	35.9438	22.9088	15.3231	3.65696	15.7525
ENSG00000244716	432.399	399.495	429.432	395.052	330.706	471.327	463.889	428.391	356.832	421.512	469.482	662.413	352.149	661.462	451.128	574.962	378.416	443.999
ENSG00000273382	1.47815	2.10002	2.15187	3.16604	2.00724	3.11266	1.88118	2.96418	2.8518	1.76858	1.66787	1.50093	2.13101	2.75482	2.49989	2.48483	2.91497	2.40735
ENSG00000215717	56.9907	58.4878	36.8956	59.602	17.4141	49.1607	61.8756	22.7029	31.0133	61.8513	46.1285	58.7866	22.1092	56.4081	45.4898	32.6709	20.9878	35.6393
ENSG00000132676	87.539	82.7497	102.572	113.324	150	112.312	107.126	141.809	141.283	85.4815	105.981	92.0073	168.216	125.016	120.487	142.234	146.278	126.334
ENSG00000203761	12.6874	11.7959	15.1079	20.6044	42.6402	22.6871	23.4893	32.2017	31.251	11.3975	12.7235	11.6573	45.4836	19.4149	21.4745	27.011	28.3017	27.8939
ENSG00000132718	51.2013	52.7239	33.085	42.7164	40.7957	40.9138	30.1497	33.347	36.7169	58.4615	42.8404	48.4802	39.4236	36.2936	41.1867	31.1984	34.5026	33.8076
ENSG00000143622	31.041	27.1215	17.2598	16.9358	7.70345	16.3334	25.8281	11.9241	14.8531	28.8868	23.3978	26.9668	9.8559	22.6507	17.2124	17.6239	17.3308	20.1485
ENSG00000132680	38.3907	39.4089	26.7639	35.1782	23.9241	34.1429	37.827	23.1745	32.9145	35.2734	28.9256	30.3189	26.5044	33.7574	34.6296	31.2905	32.2236	34.2786
ENSG00000163479	145.556	148.655	273.467	194.485	459.44	239.899	194.728	341.554	273.06	156.47	225.687	182.564	488.067	257.422	236.055	272.871	286.886	243.456
ENSG00000160803	37.8159	39.1855	50.4344	51.9633	119.946	57.4718	50.1817	82.7948	70.7603	36.1577	47.2245	40.4752	117.139	52.9974	59.9564	71.9221	69.3232	69.6039
ENSG00000116586	34.8596	36.728	68.1425	37.9422	80.9947	45.3742	38.0812	64.7403	54.303	37.9263	56.6599	43.6272	78.2478	48.8871	43.6046	56.783	57.0804	48.9844
ENSG00000198952	82.694	86.637	117.366	124.079	270.434	135.609	130.361	216.25	186.912	79.2423	96.6888	80.1999	284.889	123.398	135.035	173.708	175.004	161.345
ENSG00000163472	5.9947	5.18303	4.75204	4.02037	6.13021	4.1716	4.47416	5.38941	6.11949	5.84615	4.67004	4.55284	7.32533	4.46018	3.85229	5.88997	6.78393	4.91937
ENSG00000198715	79.4914	79.2646	126.96	40.5052	83.3817	45.6309	70.1629	109.136	99.3971	72.1189	107.077	84.8028	89.1693	40.5789	42.9079	91.1565	97.7839	80.1229
ENSG00000163468	322.893	337.701	439.698	489.229	877.868	576.162	414.215	660.338	582.064	359.022	452.183	354.421	917.331	619.09	649.521	647.575	628.679	546.259
ENSG00000254726	4.59867	5.76389	5.15552	8.89507	7.59495	7.86186	8.23652	6.80413	10.0407	5.79702	5.95668	5.00312	6.45961	6.29672	7.45869	10.6756	10.2289	8.00706
ENSG00000237424	0.94437	0.848944	1.34492	1.95993	3.20073	2.24625	1.01685	1.61682	1.01001	0.491273	0.953068	0.750467	5.26092	1.79282	2.29498	1.51851	1.58998	1.57001
ENSG00000135821	976.972	954.213	705.23	520.387	782.822	588.196	521.188	744.817	699.226	1075.3	863.242	915.12	886.032	670.82	705.994	802.002	752.221	658.829
ENSG00000168275	16.1775	15.9065	23.2671	18.6947	16.7089	19.5103	24.0486	18.3914	17.8832	16.6541	24.1603	20.7629	22.7085	25.0994	24.1793	28.8977	21.8888	21.2475
ENSG00000153207	29.5629	28.9535	17.3494	44.2241	6.02171	33.084	17.8966	8.42095	1.9012	35.9612	24.1603	27.8173	5.39411	34.6757	21.1056	12.1021	1.96098	14.2871
ENSG00000156869	4.47549	5.22771	3.18297	2.91477	1.62749	3.36937	2.59298	1.48209	1.66355	4.56884	3.4787	4.20262	1.19869	3.23582	4.22113	2.3928	1.05999	2.61669
ENSG00000033122	1.43709	1.74257	0.986273	0.603055	0.162749	0.705963	0.254213	0.0673676	0	1.22818	1.04838	2.10131	0	0.306091	0.573745	0.138046	0	0.0523337
ENSG00000116678	106.837	94.0988	26.988	38.5955	12.9114	35.5549	25.2688	27.0818	4.99065	113.582	36.4549	75.1968	12.3865	42.5029	21.7204	21.0751	5.03495	22.7128
ENSG00000185630	73.3735	74.7965	34.8782	45.2794	28.9151	42.454	32.0817	18.3914	20.4379	79.0949	46.0809	61.9386	27.9694	40.2728	40.0392	31.3825	15.9528	29.8302
ENSG00000159352	84.6238	82.8838	162.107	115.385	189.819	126.207	98.6857	136.352	135.401	93.6366	134.526	102.014	201.979	141.152	141.346	131.42	130.485	115.972
ENSG00000158710	196.84	202.987	345.285	371.683	942.425	480.6	359.153	634.064	501.442	217.978	296.071	221.338	1069.3	469.499	487.683	529.085	523.422	455.827
ENSG00000162734	566.499	568.435	598.892	653.36	1402.57	764.109	775.809	1337.79	1067.29	559.658	630.264	526.878	1491.17	798.94	846.889	1134.69	1075.04	1002.4
ENSG00000049239	94.0265	98.3435	80.1123	82.0658	123.526	72.9388	83.8904	114.525	106.467	86.2184	81.392	87.6046	104.219	37.4305	57.7434	70.4956	94.551	74.4709
ENSG00000244038	270.377	281.403	360.259	286.652	538.048	293.263	295.803	456.281	398.836	254.921	325.568	274.671	529.688	258.253	274.291	358.552	387.638	331.953
ENSG00000158747	449.52	458.877	857.071	373.14	877.162	482.141	460.635	840.277	666.192	444.848	659.237	478.998	960.884	385.324	414.613	622.68	618.98	587.708
ENSG00000126091	2.1351	2.72556	2.68984	1.85942	2.98373	2.02162	1.93202	3.09891	2.73298	1.22818	2.81155	2.30143	3.3297	2.09891	2.49989	2.43882	1.85498	1.67468
ENSG00000171163	16.3417	18.4534	34.7885	16.8353	28.4268	16.8789	28.9803	24.5218	33.0334	17.0963	22.4924	20.1125	24.2402	13.5117	18.6057	27.7013	40.1206	33.2319
ENSG00000172456	8.49933	7.59582	8.83163	7.03565	13.1827	8.24693	6.35534	9.76831	7.66421	6.43567	10.0072	7.30455	13.0524	9.44508	8.72912	9.20308	8.37391	6.64638
ENSG00000162946	6.77483	5.67452	4.88653	5.32699	3.79747	3.72235	2.84719	1.34735	1.84179	7.71298	4.71769	6.75421	2.1976	4.59136	5.90138	2.34679	2.11998	3.03536
ENSG00000168389	2.79205	2.81492	3.98992	6.83463	15.6239	8.66409	7.32135	8.89253	8.13951	2.99676	4.14585	2.70168	15.1834	6.9089	7.41771	8.973	8.9039	8.11173
ENSG00000160087	56.1695	58.3538	86.2989	69.1001	145.118	80.1589	69.2986	117.557	99.5754	51.2398	71.8137	64.8404	165.952	71.188	79.3408	97.8748	104.038	90.956
ENSG00000157870	31.041	32.3939	47.0273	50.8577	112.677	63.28	31.5225	50.0542	41.2323	34.9295	38.8375	34.0212	129.192	53.4347	62.6202	46.7977	46.7455	44.4837
ENSG00000179085	28.0848	27.0322	63.0766	19.8003	53.4359	33.3086	27.5059	44.7321	40.4599	28.7395	49.8931	37.0231	64.5961	31.6148	30.7364	42.2421	37.9476	40.8203
ENSG00000116685	64.5457	70.6858	90.6923	83.0206	210.217	107.691	88.1104	153.868	129.044	68.8273	81.2491	69.7434	217.629	76.6976	96.0204	114.44	113.048	104.301
ENSG00000083444	384.564	383.857	592.84	448.573	1029.39	471.936	442.738	693.954	604.344	335.441	478.774	380.637	946.766	341.685	379.696	475.569	550.505	477.441
ENSG00000116691	11.8252	11.2597	23.3567	14.9759	31.6275	16.6864	11.2362	18.7956	16.279	10.3659	16.4404	12.1576	34.4956	14.1676	14.8764	14.2188	17.0658	16.0141
ENSG00000162521	47.7112	48.4345	21.6083	46.2342	23.2188	40.625	43.6739	22.5008	28.518	44.5093	28.8303	41.2257	23.0415	49.7616	44.5882	26.1828	25.2277	32.6562
ENSG00000162520	22.049	19.6598	10.2214	11.9606	8.35444	9.40214	11.5413	8.08412	11.1696	20.9774	12.1993	16.6604	7.25874	10.7569	12.1716	9.38714	8.9039	10.2574
ENSG00000162522	13.4675	15.9959	12.956	7.13615	11.3382	4.68503	7.11798	11.4525	9.80306	8.74466	11.0556	12.9581	12.9858	4.19782	4.13916	7.13239	8.00291	7.48372
ENSG00000116497	22.2132	20.9555	18.246	20.1018	12.1519	19.3498	20.3879	11.3178	14.972	24.2689	16.5357	15.8599	11.7205	21.2952	22.6629	15.7373	15.1048	14.9674
ENSG00000121900	6.28212	7.19369	13.4043	8.49303	19.8554	9.8193	6.71124	15.1577	10.3378	6.77957	12.3422	6.95433	21.2435	9.3139	9.09796	11.2278	8.05591	9.1584
ENSG00000143222	55.3073	49.4175	93.3821	54.3252	51.4287	53.3002	58.0624	55.9825	67.8491	53.647	91.9235	65.4908	46.5491	64.6726	61.3907	74.9591	70.0652	60.1314
ENSG00000143258	14.7404	17.3363	21.0255	14.2221	25.6601	16.0125	14.7952	20.7492	22.6362	14.8364	14.7249	16.9606	29.5011	12.025	13.483	16.1514	20.4048	16.3805
ENSG00000143224	12.6874	12.6895	20.3531	12.3626	26.3111	13.9267	12.1006	17.5156	14.8531	14.3452	18.7754	13.4584	30.167	14.43	15.2862	13.4825	16.8538	14.2348
ENSG00000158850	31.2463	34.4046	47.2066	35.8315	75.7325	41.8764	62.4857	96.942	84.3064	29.5255	42.3162	32.3201	81.7773	35.0693	37.4574	80.757	85.7531	72.0112
ENSG00000158859	8.17086	9.11498	6.18662	17.4886	27.5588	15.5633	61.2654	76.8665	86.3264	8.05687	6.9574	6.05377	21.643	9.00781	10.4094	60.5563	74.6762	58.4044
ENSG00000158882	12.5232	13.9406	16.8563	16.8353	41.501	20.7617	20.5404	31.3933	25.9039	12.2818	13.0094	12.5578	39.024	21.1203	21.2696	29.956	26.0227	23.2885
ENSG00000188931	7.22649	5.58516	2.55534	5.67877	1.13924	5.03801	6.40618	1.81893	3.14886	7.61473	3.19278	5.35333	1.19869	5.07236	5.04076	3.26709	2.86197	4.8147
ENSG00000188092	11.1682	13.9852	15.2424	17.0866	4.66547	14.2797	16.3713	6.60203	12.239	13.51	16.774	14.9593	4.66157	17.0536	18.1959	9.20308	10.2819	10.5191
ENSG00000198658	10.8808	11.7512	19.6358	10.5535	31.0308	15.6275	13.7784	23.9829	21.0914	10.0711	16.1545	12.808	32.8974	16.2665	14.2207	15.7373	22.3128	18.5261
ENSG00000116688	145.803	141.416	110.821	194.234	384.793	222.346	171.187	284.561	228.144	159.222	131.333	121.826	403.892	212.208	235.932	236.749	227.58	209.963
ENSG00000259943	2.54569	2.27875	1.6139	3.26655	2.27848	2.85594	1.88118	1.34735	0.356475	1.47382	2.62094	1.70106	1.46507	4.37272	2.21302	1.33445	0.847991	1.09901
ENSG00000084073	93.6569	84.9838	49.6723	110.208	24.5751	87.9245	90.0424	37.2543	29.9439	107.048	67.239	90.5564	25.0393	112.86	97.2088	47.4879	21.6238	57.2008
ENSG00000049089	1.76556	1.25108	2.01738	0.954838	1.19349	0.609695	1.11854	1.34735	1.96061	0.982546	2.33502	1.10069	1.19869	0.437272	0.614727	1.10437	1.32499	0.471004
ENSG00000187801	2.25828	1.51916	0.851781	3.61833	0.922244	2.9843	4.62669	1.75156	0.891188	1.57207	0.905415	1.10069	0.665939	1.96773	2.09007	3.45116	0.688992	3.34936
ENSG00000260920	2.25828	1.9213	1.38975	3.7691	1.30199	1.95744	4.62669	1.95366	1.18825	1.27731	1.19134	2.50156	0.998909	1.79282	1.59829	2.07069	0.688992	3.55869
ENSG00000158887	1.9298	1.78725	3.13814	1.45738	2.98373	1.60446	1.72865	2.62734	3.03004	1.27731	1.66787	1.75109	3.79585	2.05518	1.84418	1.28843	1.85498	1.77935
ENSG00000117640	39.9099	41.1515	51.7793	37.892	82.8935	44.0906	41.7419	70.6013	53.6495	48.0465	53.6101	44.7279	89.1027	51.0734	51.1863	59.9581	59.3064	54.4794
ENSG00000127423	1.60132	1.25108	1.47941	7.0859	7.4322	6.80292	2.89803	2.02103	3.08945	1.32644	2.43032	1.15072	7.6583	7.56481	9.13894	3.72725	2.33197	2.93069
ENSG00000182749	18.3947	17.247	26.0466	21.0567	40.4702	22.1737	17.7441	28.9681	23.7056	15.5733	20.1097	18.3614	44.4847	17.0974	21.5974	21.4892	24.3267	21.8755
ENSG00000117632	145.885	139.182	148.703	238.86	229.801	239.739	83.9921	79.3591	78.8998	167.475	164.69	179.562	234.344	325.156	297.446	108.274	92.166	96.5034
ENSG00000187147	38.8424	36.3259	56.3521	46.8373	112.677	59.2046	52.0121	83.9401	66.4826	38.5649	47.5105	38.7741	117.805	62.7486	60.4891	72.3362	68.2633	62.2771
ENSG00000126106	13.2622	12.6448	24.2533	5.12597	8.73419	7.89395	8.94831	13.1367	10.3972	13.3135	22.969	13.9087	12.7194	5.42218	6.14727	9.20308	10.9709	8.5304
ENSG00000198520	1.14967	2.27875	4.03475	0.251273	0	0.224625	1.16938	1.07788	1.24766	1.17905	2.1444	1.20075	0.399563	0.306091	0.286873	0.736246	1.48398	1.04667
ENSG00000142945	19.4212	21.0449	19.6806	71.7133	123.581	83.7208	18.4559	27.486	26.2603	21.616	21.9682	20.2626	129.192	90.6466	91.9222	33.6373	25.6517	26.3239
ENSG00000142937	939.484	915.207	1628.65	942.425	1263.64	1101.08	1060.32	1258.56	1270.42	981.956	1547.16	1154.17	1330.55	1357.82	1199.25	1497.02	1362.67	1209.9
ENSG00000234093	5.70728	6.38942	10.9835	5.9803	10.3074	5.13428	7.77893	13.002	8.67423	5.06011	11.0079	12.0575	8.7238	8.8329	6.72102	8.23676	11.2889	8.32106
ENSG00000173846	24.3894	28.596	39.0474	23.7704	54.0869	27.8855	43.4197	75.7212	56.7389	22.009	30.1646	26.6166	49.6791	21.6887	24.0973	49.0524	57.7694	53.1711
ENSG00000222009	16.4649	15.9065	22.8636	3.97011	6.02171	3.65817	13.8292	11.5872	11.5854	12.4292	15.4874	11.307	4.46179	2.23009	3.07364	7.63856	14.1508	11.4088
ENSG00000117425	0.574834	1.07235	1.79322	0.201018	0.542496	0.0962677	1.0677	0.134735	0.415888	0.343891	0.905415	0.950592	0.732533	0.0437272	0.122945	0.644216	0.847991	0.523337
ENSG00000070785	26.4424	27.9705	35.6403	55.0288	83.3274	63.3441	43.623	52.4794	51.7483	28.8377	37.6939	33.3708	82.643	71.494	68.9724	61.8907	62.2213	51.9151
ENSG00000126107	38.1854	37.1748	57.6521	42.6159	96.0219	47.46	46.9278	73.8349	60.066	38.2702	52.657	38.8242	109.48	41.6283	47.6618	65.9861	68.7932	66.3592
ENSG00000126088	105.154	105.224	158.342	106.389	244.395	137.053	95.8385	180.411	133.381	108.129	164.071	125.378	288.352	144.606	144.215	161.422	148.451	136.382
ENSG00000162408	21.7205	23.0109	28.8709	34.7762	35.3708	31.8967	31.1157	25.3302	35.4693	19.6509	24.065	20.2626	30.2336	22.7382	23.4416	24.02	35.4036	32.2899
ENSG00000204859	12.9748	13.0023	22.6843	10.3022	17.1429	10.3006	11.5921	15.764	16.8137	11.3484	16.6787	11.7073	20.0448	10.2759	11.5569	14.4488	14.7868	11.9321
ENSG00000171488	26.7709	22.9662	13.225	45.5809	11.4467	32.4743	26.9466	12.1262	7.48598	33.4557	14.0578	21.1632	11.1212	43.6835	30.6134	17.5319	6.78393	19.6251
ENSG00000119285	73.1682	65.9496	28.8709	114.832	29.1321	96.6848	111.651	30.1133	25.6662	80.1266	36.7884	55.9849	30.0339	103.109	98.8891	56.691	17.0128	73.6859
ENSG00000237991	4.22914	3.84259	9.54892	5.4275	11.1754	6.83501	5.33848	9.22937	5.46595	3.88106	8.00578	7.05439	11.7871	7.52109	6.02433	6.81028	6.09493	6.28005
ENSG00000117758	66.7218	59.3814	46.1755	77.5931	52.2424	78.7149	107.431	64.875	75.9886	69.466	54.5155	68.993	54.0743	80.5019	84.9553	84.3923	59.2534	80.9603
ENSG00000117751	42.7841	40.8834	32.3229	57.0892	30.4883	61.2262	52.5713	32.808	53.9466	45.2462	40.1718	39.5746	33.5633	67.6023	71.3903	56.691	57.1864	53.9561
ENSG00000130775	3.94172	4.24472	6.09696	3.51782	7.2152	4.71712	6.76208	11.0483	7.90186	3.93018	4.43177	5.60349	7.25874	4.11036	3.52444	7.7766	8.05591	7.79772
ENSG00000117748	19.7497	19.481	23.805	41.7113	78.3365	49.3532	23.5402	30.3828	26.1415	18.914	21.8729	21.2132	95.6955	51.2921	54.014	32.855	32.4886	28.1555
ENSG00000117122	39.0887	42.9834	66.3493	25.1273	57.0164	29.5863	52.673	77.877	71.6515	38.221	51.4657	42.9768	66.3275	26.8485	28.7692	57.8414	66.8853	65.0508
ENSG00000159363	20.6119	23.6811	38.6888	37.691	85.5517	37.8974	41.1826	68.715	59.1154	22.7459	27.3531	24.7654	95.3625	26.455	33.851	40.3095	57.4514	50.3974
ENSG00000117118	56.1695	50.8473	69.2184	69.3514	112.46	77.2067	65.0278	94.8536	86.4452	62.4408	75.0065	72.3951	130.457	100.092	88.9715	98.611	91.636	85.0946
ENSG00000282057	5.83046	4.066	3.04848	3.3168	0.976494	2.59923	8.6941	3.97469	3.44593	4.76535	2.81155	3.00187	1.79804	2.01145	2.54087	4.41748	2.80897	4.44837
ENSG00000142871	769.128	827.453	758.758	409.374	592.786	338.349	838.599	976.831	1064.32	683.41	681.635	758.522	495.659	257.335	304.044	737.351	971.161	867.798
ENSG00000143498	4.59867	3.79791	1.88288	6.43259	0.976494	5.23054	3.60983	1.81893	1.24766	4.8636	2.38267	4.70293	1.93122	6.99636	4.26211	2.48483	0.158998	2.77369
ENSG00000154305	76.1655	70.1049	43.3512	55.1293	11.3382	35.2019	31.014	8.55569	6.53538	86.5623	51.2751	65.7409	8.32424	31.746	26.3513	15.5072	5.93594	23.3408
ENSG00000272750	1.31391	1.96598	3.13814	0.854328	0.108499	0.770141	0.508427	0.134735	0	1.52295	3.33574	3.10193	0.0665939	0.699636	0.245891	0.230077	0.211998	0
ENSG00000186063	60.8503	62.4197	50.5689	83.8749	20.3436	67.612	60.0452	19.8735	21.2103	67.157	58.3754	66.5414	18.9793	85.0495	65.5299	31.9347	13.2499	38.727
ENSG00000162819	61.8768	60.0963	29.8572	46.4353	14.9729	38.3466	25.1163	14.6188	6.89185	63.9146	39.743	57.6359	15.7162	46.4821	34.1788	19.4645	4.92895	29.2546
ENSG00000164010	19.3801	17.6938	11.2973	12.8652	8.67994	9.59468	11.643	8.01675	10.2784	19.6018	10.6267	13.3083	7.12555	10.8006	10.7372	12.2861	9.3809	9.42007
ENSG00000164011	6.48741	7.81922	10.6697	5.93004	12.2604	6.5462	8.94831	10.7788	8.85246	5.20749	9.34007	7.80486	12.0535	7.3899	8.72912	8.3748	9.1159	7.22205
ENSG00000225099	0.862251	1.16171	1.25526	1.15586	0.433997	0.641785	1.57612	1.07788	1.12884	0.491273	1.38195	0.950592	0.665939	1.22436	0.942582	1.10437	1.05999	0.523337
ENSG00000154309	11.7841	10.3661	11.5663	10.4027	7.05245	8.95289	10.1177	8.42095	10.1595	9.97284	13.4383	9.9562	7.6583	11.2816	10.9831	10.7676	10.0699	9.89107
ENSG00000143067	14.9457	16.3087	7.0384	24.876	8.95119	21.4035	42.352	19.7387	34.3998	17.3911	10.722	13.1582	5.79367	19.5898	21.4335	27.2871	23.8497	27.2135
ENSG00000092621	19.0106	22.7428	36.8956	21.509	51.1574	24.6124	18.761	36.0417	25.2503	22.1564	30.9747	24.2651	106.417	48.7122	50.4486	38.4689	32.8066	32.1852
ENSG00000137970	603.453	546.005	800.45	543.956	320.29	569.52	584.945	455.944	296.706	620.527	774.606	954.645	278.03	785.21	518.338	458.59	284.554	344.147
ENSG00000130764	48.3271	51.2494	53.2139	64.6274	137.306	69.9545	70.773	122.407	93.4559	49.3729	51.0368	46.9292	148.638	66.5966	73.8082	94.4236	90.947	86.2983
ENSG00000284770	0.98543	0.982988	1.0311	0.65331	0.271248	0.352982	1.22022	0.336838	0.356475	1.17905	1.00072	1.15072	0.466157	0.306091	0.327854	0.552185	0.635993	0.41867
ENSG00000198837	28.3722	29.8471	30.6193	27.8913	61.1393	29.2654	34.4205	51.5362	46.4606	23.532	26.543	26.6166	63.9302	20.3769	22.9088	31.9807	46.4805	41.71
ENSG00000160741	23.3629	23.6364	39.0026	22.5643	43.454	23.1363	30.1497	44.7321	42.8364	23.5811	32.9762	24.115	51.6103	17.9282	19.7942	32.809	39.6966	33.1796
ENSG00000143578	2.54569	2.81492	4.66238	3.66859	7.16095	3.46564	0.966011	2.42524	1.84179	2.21073	3.81227	3.10193	7.45852	3.54191	3.40149	1.74859	2.33197	1.88401
ENSG00000143543	14.9046	16.1746	26.8984	15.8302	32.4413	17.617	15.4562	24.2524	20.6756	19.4544	29.1162	14.459	39.357	20.6393	22.9498	26.0907	23.4787	23.5502
ENSG00000143545	44.1801	46.1111	91.3199	39.9524	23.9241	40.4003	48.6056	33.1449	50.56	58.8054	85.5379	52.983	23.3745	47.5315	46.1865	51.4912	50.3495	47.3097
ENSG00000177954	9.11523	9.29371	13.8078	6.58335	12.3147	8.56782	8.84663	12.1262	13.0708	6.28829	14.5343	13.7085	14.3843	8.39563	7.90949	10.3075	11.9779	9.26307
ENSG00000231416	0.821192	0.7149	0.537967	0.904583	1.24774	0.738052	1.27107	1.21262	0.891188	0.835164	1.14368	1.4509	1.1321	1.31182	1.39338	0.874293	1.21899	0.83734
ENSG00000162642	19.0927	19.213	15.3769	17.1871	15.4611	18.2909	27.0992	19.5366	17.4079	18.9631	16.9646	19.7123	15.4498	19.3712	18.9746	26.3208	18.8148	22.2942
ENSG00000142867	28.6596	29.445	14.301	32.4645	15.8951	24.9654	36.7084	18.4587	14.972	34.5365	20.491	33.3208	16.9149	29.9094	30.1626	25.6306	12.8259	29.6209
ENSG00000117394	97.5165	104.51	118.442	131.969	266.366	124.314	102.753	156.967	141.818	98.5493	103.837	91.507	291.015	116.052	125.855	136.804	144.158	129.788
ENSG00000116198	37.241	39.0514	27.9295	39.8519	37.4323	36.9668	50.0801	47.1573	55.5507	34.4874	25.304	29.0681	35.7609	30.8277	29.1381	41.2758	53.6884	53.7467
ENSG00000169598	5.5841	5.0043	3.31746	5.02546	7.26945	5.90442	5.2368	8.82516	7.78304	4.56884	5.28953	4.5028	7.79149	4.76627	5.98334	8.23676	8.10891	7.32672
ENSG00000162836	7.34967	7.59582	8.7868	5.72903	7.70345	6.38576	5.03343	5.32204	5.2283	6.82869	8.24404	6.65414	8.92358	6.9089	7.33574	6.02802	5.61794	3.92503
ENSG00000116667	13.0159	10.8129	11.0732	5.67877	7.05245	5.3589	3.05056	2.69471	3.03004	14.2469	13.1047	13.0581	6.32642	6.29672	8.31931	3.91131	2.59697	3.66336
ENSG00000261326	1.84768	1.69789	1.52424	0.552801	0.433997	1.12312	0.864326	0.0673676	0.297063	1.76858	1.09603	2.05128	0.266376	0.568454	0.286873	0.414139	0.0529994	0.314002
ENSG00000125945	15.4795	11.349	6.18662	10.1514	3.58048	9.94766	10.5753	4.64837	8.67423	14.9838	10.0549	10.7567	2.46397	9.70745	9.79465	6.48817	8.7449	6.17538
ENSG00000204219	3.69536	4.15536	7.44188	1.80917	2.76673	2.02162	1.83034	2.62734	3.38651	4.27407	5.5278	3.90243	3.59607	1.53045	2.41793	3.77326	1.74898	2.87835
ENSG00000162885	15.7669	13.6725	11.8353	22.4136	7.5407	17.4886	23.6927	9.63357	12.0607	16.998	12.1993	13.8086	7.6583	19.9396	20.4499	17.0717	7.04892	18.8925
ENSG00000213075	0.780132	0.625538	1.07593	0.804074	0.650996	0.994766	1.22022	0.673676	0.9506	0.687782	1.52491	1.30081	0.665939	1.09318	0.860618	0.920308	0.794991	0.83734
ENSG00000259834	1.9298	2.01066	1.0311	0.552801	0.216999	0.192535	0.152528	0.0673676	0	2.60375	1.4296	1.85115	0	0.437272	0.204909	0.276092	0.105999	0.314002
ENSG00000177272	2.54569	2.50215	1.83805	0.502546	0.650996	0.288803	0.813483	0.943147	0.831775	1.86684	2.23971	2.35146	0.732533	0.699636	0.491782	1.15039	0.741992	1.51768
ENSG00000179456	13.6318	12.198	5.87281	12.4631	6.61846	10.2686	12.3039	4.17679	6.1789	11.4467	9.14946	9.9562	3.2631	13.6429	10.9012	7.4545	4.13395	8.6874
ENSG00000225855	10.347	10.1427	16.5425	1.05535	0.867994	0.994766	1.83034	0.202103	2.02003	9.1868	11.6274	10.9068	1.26528	0.743363	0.860618	1.01234	1.32499	1.46534
ENSG00000160753	17.943	22.2513	38.4646	37.0879	80.2895	39.0205	26.9466	37.8606	33.6869	19.9457	22.8736	21.8636	86.1059	33.8449	36.6787	29.772	36.7286	31.0339
ENSG00000125459	13.4265	16.4874	28.3778	26.4842	60.4884	30.9661	28.6244	43.8563	39.2717	13.7065	17.9653	17.9612	61.3996	28.9912	31.3101	38.791	36.5166	36.7383
ENSG00000287839	2.79205	3.03833	3.94509	1.85942	1.68174	1.28357	0.711798	0.875779	0.772363	2.75113	4.1935	2.4015	2.13101	2.01145	1.3524	1.15039	0.90099	0.785006
ENSG00000160752	337.715	348.022	523.98	97.5442	213.635	122.132	280.499	486.192	367.823	351.113	485.064	376.735	266.575	139.665	145.158	442.852	406.983	359.637
ENSG00000121957	59.8238	60.3197	26.8535	32.1127	5.58771	27.4684	11.0329	3.09891	3.08945	65.9779	35.2159	52.7328	7.99127	29.4284	25.2858	6.21208	2.17298	7.95473
ENSG00000188396	0.862251	1.34044	0.403475	0.351782	0.488247	0.192535	1.27107	0.808412	0.831775	0.982546	0.714801	0.500312	0.133188	0.0437272	0.0819636	0.276092	1.85498	0.994341
ENSG00000242352	7.63708	5.40643	1.47941	7.94023	2.44123	6.80292	4.77921	1.95366	1.01001	7.5656	1.66787	3.55221	1.33188	6.99636	5.24567	2.85296	0.264997	4.3437
ENSG00000263590	2.3404	1.29576	2.01738	0.703565	1.62749	0.898498	0.508427	0.741044	0.356475	1.81771	1.62022	1.30081	0.865721	0.393545	0.573745	1.1964	0.95399	0.523337
ENSG00000270872	4.72185	3.66387	0.76212	4.07062	1.84449	3.24101	3.86404	1.21262	1.30708	4.51971	1.81083	3.35209	1.73144	3.54191	3.36051	2.89897	0.847991	3.14002
ENSG00000082482	23.5271	20.8662	11.2525	20.0516	10.5244	17.6812	19.727	11.2504	13.7243	24.9567	16.4881	19.0619	11.4542	19.8959	19.9172	18.038	11.5539	18.0551
ENSG00000143612	159.516	161.657	165.066	151.568	275.534	171.068	159.29	247.239	208.835	174.893	193.282	160.75	299.273	212.689	205.114	248.851	233.303	210.277
ENSG00000116747	42.004	40.7046	13.4492	36.5351	7.16095	33.437	17.9983	11.9914	3.03004	53.6961	20.5386	38.2238	7.32533	41.8907	19.8352	12.4242	2.27898	13.3451
ENSG00000243710	1.19073	1.16171	2.51051	0.0502546	0.271248	0.128357	0.305056	0.606309	0.415888	1.76858	1.4296	1.4509	0.0665939	0.306091	0.204909	0.966324	0.90099	0.628005
ENSG00000117395	55.143	54.7346	91.6337	145.085	190.036	151.622	110.481	114.525	114.547	61.6056	82.2022	68.5427	193.921	172.548	162.657	130.592	127.358	117.385
ENSG00000120942	19.7086	19.1683	17.4839	38.495	73.454	43.4488	28.3702	48.1005	39.5093	20.2896	17.0123	18.6616	71.2555	39.9667	41.4736	38.5609	38.1066	35.4299
ENSG00000116874	14.1656	13.8959	10.0869	12.0611	6.9982	12.1939	14.4902	10.9809	7.90186	16.605	13.5336	16.3102	7.92468	14.2114	13.1142	11.5959	7.26092	10.7807
ENSG00000065600	7.59602	5.94261	4.21408	5.57826	8.35444	7.47679	12.4565	14.6861	14.0808	6.97607	4.9083	6.40399	6.19323	8.00209	7.74556	15.1391	14.2038	14.6534
ENSG00000162576	285.898	333.814	587.953	271.375	634.558	318.421	260.721	444.357	371.982	298.94	431.788	330.456	618.524	198.084	234.621	303.38	365.643	329.807
ENSG00000009780	8.49933	9.02562	6.41077	4.52292	2.98373	4.65294	6.30449	2.89681	3.98064	8.99029	7.48159	7.25452	1.73144	5.07236	5.53254	5.33779	4.08096	5.18104
ENSG00000023572	25.8675	22.43	32.9505	28.6954	22.2424	29.4258	23.1334	16.3703	16.5167	25.0549	32.3567	34.0712	23.5742	31.9646	24.753	22.6856	17.0128	21.7708
ENSG00000077254	84.3364	78.2369	31.8297	68.497	14.7017	62.1568	66.3497	23.0397	14.1996	89.8538	42.9357	64.7403	16.1823	64.8038	64.4644	46.6596	7.68492	55.5784
ENSG00000134644	89.3457	86.3689	31.7401	93.1721	42.9115	70.115	93.9573	46.6858	66.4826	94.4718	37.265	68.0424	40.9553	65.416	70.5297	72.0601	49.1835	81.4313
ENSG00000215788	3.03841	3.48514	7.12806	0.804074	1.73599	1.95744	2.23708	1.68419	1.84179	3.19327	5.00361	3.30206	2.73035	0.481	1.06553	1.15039	1.96098	1.83168
ENSG00000266472	58.551	54.6452	105.711	70.2559	90.8139	79.9022	70.4171	81.3127	76.048	58.8054	96.3552	92.4076	98.226	94.2759	77.0458	94.5156	86.3361	78.2389
ENSG00000117625	25.9086	23.2789	12.7767	17.4886	6.50996	11.8409	15.9646	9.49884	6.71361	26.3814	13.8671	24.7154	6.72599	14.3863	10.9831	11.0437	7.52592	12.5078
ENSG00000121766	34.0384	29.8471	44.3823	48.8475	58.0471	51.4711	38.132	48.8415	49.4312	34.34	46.0809	37.2232	55.5393	59.4691	53.1944	53.838	54.0594	42.0763
ENSG00000143157	46.9722	47.5409	26.4052	61.1599	44.973	55.1293	68.1801	55.3762	78.3057	52.2714	31.3083	39.5746	41.9542	66.5529	71.9231	71.1398	75.6832	65.0508
ENSG00000160058	77.3152	73.7241	72.9394	69.4519	122.279	74.0298	83.9413	140.731	119.597	72.954	78.7711	70.4439	117.538	68.9141	71.6362	107.584	110.716	103.621
ENSG00000162614	144.981	133.508	84.9091	55.6319	13.9422	44.0906	33.2511	20.0082	7.01068	166.345	117.704	133.233	12.4531	47.7064	26.8021	31.1524	5.56494	38.0466
ENSG00000143344	41.6344	38.4259	19.2323	34.4244	24.4666	37.8653	21.3539	18.4587	22.9332	43.0355	23.5884	35.2219	25.3057	38.1739	41.1048	25.3085	23.3727	22.9745
ENSG00000162613	74.8927	76.0922	39.6751	107.595	52.0254	98.7706	122.633	54.3657	66.6608	88.5765	56.0881	67.5921	46.5491	116.927	111.061	81.7234	56.4444	82.4256
ENSG00000117569	9.4437	7.10432	7.71086	5.9803	1.89874	4.81338	2.99972	1.27999	1.60414	9.13767	6.76679	8.3552	1.73144	7.215	5.73745	1.93265	1.21899	2.14568
ENSG00000142856	10.5934	9.47243	8.7868	14.021	15.7866	17.0073	5.33848	8.9599	3.14886	11.7905	11.818	15.7098	16.5819	26.3675	14.6715	7.04036	2.75597	5.86138
ENSG00000116396	3.36689	3.75323	2.86916	11.0058	20.8861	11.6805	16.0154	24.185	24.7156	3.09502	2.47798	3.35209	14.7838	4.89745	7.00789	16.1974	18.1788	17.4271
ENSG00000058668	650.179	598.104	212.407	693.614	282.044	498.57	801.281	358.126	533.108	623.081	266.049	409.805	229.549	400.148	426.58	465.17	442.015	570.804
ENSG00000163875	41.3881	36.594	29.0951	50.0536	41.3925	49.2249	52.9272	48.2352	54.3624	45.7375	39.2188	39.4746	38.9574	56.6268	49.1372	53.1938	48.3885	52.4907
ENSG00000162735	64.792	60.9006	52.3173	66.8386	85.7687	73.9978	72.7559	92.361	94.4065	67.5009	58.709	59.487	86.9717	77.7908	78.3982	97.4146	91.424	83.8386
ENSG00000131238	72.1828	72.8752	69.5771	78.7992	90.3257	82.7902	77.9927	84.4117	99.2783	76.7859	74.0058	77.4482	97.4269	94.4946	98.2334	99.5313	99.2149	83.1583
ENSG00000171680	13.6728	15.5044	18.6944	11.7596	24.4123	15.1782	11.8972	21.4229	17.289	13.0679	15.9639	14.5591	27.9029	8.96409	11.8437	13.5745	15.8468	15.1768
ENSG00000075391	55.5947	55.5835	21.7428	40.9073	12.0434	33.8862	58.8758	23.2418	29.1715	55.4647	30.6888	38.9242	13.6518	33.0141	34.0149	37.7786	26.4467	44.7453
ENSG00000116977	44.9602	43.5196	30.709	32.0122	10.3617	31.4795	31.2174	10.5767	11.7043	47.8008	36.8361	37.5734	12.5862	40.2728	36.8017	22.2254	9.91089	23.2362
ENSG00000242485	45.9046	49.2835	72.4014	73.6733	148.047	88.7909	63.6551	104.622	91.02	49.9624	60.2339	60.0374	147.705	100.223	85.4471	91.3406	93.491	77.8202
ENSG00000272455	1.7245	1.56384	2.06221	3.71884	6.72696	4.04324	3.40646	5.38941	4.39653	1.67033	2.28736	1.30081	7.05895	2.84227	3.6064	4.60154	4.66395	4.29137
ENSG00000179403	2.17616	3.84259	5.91764	3.2163	6.29296	3.52982	3.25393	4.17679	4.69359	2.60375	4.9083	4.15259	6.45961	1.924	1.59829	4.46349	2.96797	3.45403
ENSG00000215915	1.06755	0.804263	1.70356	2.16095	5.20797	2.53505	2.13539	3.57048	2.43591	1.22818	1.4296	0.900561	6.06005	2.53618	2.62284	2.07069	2.70297	2.72135
ENSG00000135776	20.1603	17.5151	6.81425	25.1776	14.4847	23.2326	16.6256	10.9136	3.50534	21.0265	10.3884	17.8111	11.3876	22.9568	20.1221	10.7216	2.33197	12.1414
ENSG00000135763	13.8781	14.9682	8.204	39.5504	48.2279	39.0205	35.7933	44.3953	39.3905	15.1312	6.76679	12.1576	54.2074	41.4097	48.2356	44.1748	38.4776	39.983
ENSG00000135801	23.5682	24.6194	14.6596	32.6152	31.3563	34.5601	37.2677	34.2901	29.7063	22.1073	17.1552	19.7123	31.5655	35.0693	37.4164	39.9874	26.4997	37.8373
ENSG00000169914	22.6238	23.1449	15.7804	20.8054	4.93672	17.7133	25.5739	4.98521	9.09011	19.3562	14.6296	15.3596	3.79585	16.0042	16.8435	9.20308	6.62493	14.2871
ENSG00000079277	24.5536	26.3173	28.4226	19.147	26.0398	18.9006	20.3879	21.1534	23.765	21.5178	27.5437	25.0156	30.7664	18.6278	21.2696	22.9157	23.4787	22.5035
ENSG00000117408	40.2795	42.8047	59.4005	42.5657	93.9061	52.4659	48.8598	81.5822	69.7503	39.8422	52.4188	38.3739	101.689	44.4706	54.3009	66.4002	67.7333	61.7015
ENSG00000132768	11.4556	12.9129	16.3632	22.6648	56.3111	32.2497	31.7258	52.8836	41.8858	11.1519	14.2007	12.3077	61.9989	26.5424	28.6463	38.6529	44.6785	39.7213
ENSG00000117410	68.241	76.0029	106.876	79.9048	192.749	105.349	118.311	210.591	151.858	77.6211	106.219	83.6521	226.686	102.059	102.045	171.729	177.919	163.857
ENSG00000159214	3.20265	4.2894	7.57637	2.51273	4.82822	3.08057	2.69466	4.04206	3.8024	2.94764	6.62383	3.75234	4.46179	2.66736	2.86873	2.16272	3.17997	3.34936
ENSG00000196517	2.99735	4.02132	5.46933	2.01018	6.02171	1.89326	5.99944	8.15148	9.32776	2.94764	4.33646	2.55159	10.5884	2.23009	2.54087	6.76426	7.20792	7.01272
ENSG00000159455	2.46358	1.9213	4.12441	0.804074	2.27848	0.866409	1.52528	1.81893	2.3765	2.55462	3.14513	2.00125	1.1321	0.481	0.778654	1.1964	1.32499	1.46534
ENSG00000187173	33.8331	32.0812	66.6183	32.1127	58.5354	36.5175	22.8284	41.9027	33.3304	33.0627	57.8036	35.5722	61.8657	27.9417	26.3923	36.9504	32.5946	32.6039
ENSG00000172031	0.574834	1.07235	0.537967	1.00509	0.596746	0.609695	1.32191	0.471573	0.653538	1.12993	0.238267	0.550343	0.599345	0.393545	1.02455	1.01234	0.158998	0.366336
ENSG00000228594	3.24371	3.61918	9.41442	3.61833	9.49369	4.78129	4.1691	5.79362	6.59479	3.88106	5.95668	3.0519	8.99018	2.18636	2.45891	4.96966	6.51893	6.28005
ENSG00000272106	2.79205	3.66387	2.10704	2.81426	5.26222	2.95221	1.67781	3.83996	2.61415	3.48804	3.57401	3.15196	5.66048	3.23582	3.1556	3.26709	2.27898	1.83168
ENSG00000189409	0.410596	0.670219	1.83805	0.402037	1.13924	0.577606	0.508427	1.14525	0.653538	0.884291	1.47726	0.700436	1.46507	0.437272	0.409818	0.414139	0.741992	0.471004
ENSG00000189339	122.399	123.812	64.7354	74.3266	105.624	67.5157	70.1121	93.2368	88.0493	115.302	70.7653	98.5614	96.5612	47.2692	67.0462	71.692	79.4461	72.0635
ENSG00000215914	1.56026	1.65321	2.7795	0.402037	2.06149	1.12312	0.864326	2.02103	1.66355	1.22818	2.47798	1.55097	2.53057	1.57418	0.942582	1.33445	1.58998	1.20368
ENSG00000008128	4.59867	5.94261	11.7008	6.33208	5.64196	5.39099	6.05028	4.10943	5.94125	6.14091	9.53068	6.00374	4.72817	4.89745	6.22923	6.67223	6.73093	5.91371
ENSG00000268575	1.23179	1.69789	1.47941	1.40713	1.03074	0.705963	1.47444	0.875779	1.06943	0.736909	1.09603	1.15072	0.33297	0.612181	0.696691	0.828277	1.37798	0.523337
ENSG00000227775	6.65165	6.9256	3.58645	4.97521	4.88247	3.8828	5.69438	3.23365	4.09946	5.99353	3.81227	6.50405	3.3297	2.31754	2.33596	3.45116	4.98195	3.55869
ENSG00000008130	75.8781	78.1029	81.8607	92.8705	171.429	98.1609	91.0593	145.043	117.874	74.5261	79.7242	77.8985	184.732	90.7778	104.176	121.803	123.648	106.028
ENSG00000078369	437.818	426.751	395.092	502.697	471.863	476.814	532.73	512.937	620.92	436.005	387.136	409.655	472.417	488.302	537.968	563.229	622.372	535.636
ENSG00000117505	74.7695	72.0709	48.7757	85.4831	42.9115	76.4045	90.6017	52.5468	49.1341	83.4181	57.613	72.4451	37.6256	77.7033	73.8492	69.1151	37.4706	61.9108
ENSG00000162889	104.456	103.795	111.18	114.731	265.064	125.822	176.272	306.792	245.136	95.7491	102.931	100.012	236.408	105.033	121.716	224.693	209.613	197.769
ENSG00000224114	0.739073	0.759582	0.672459	1.25637	2.33273	0.545517	1.37275	1.14525	1.06943	0.736909	1.47726	1.05065	0.799127	0.874545	1.63927	2.57686	1.05999	1.30834
ENSG00000162894	1.80662	2.05534	1.74839	0.65331	0.976494	0.385071	1.4236	2.42524	2.79239	1.71945	1.04838	2.00125	0.932315	0.524727	0.491782	1.28843	1.85498	1.46534
ENSG00000198890	15.4795	17.1129	8.7868	30.3538	22.1339	30.1318	32.2851	22.9724	30.0627	18.128	10.865	13.4584	19.845	30.8277	31.3101	28.1614	29.2557	27.5799
ENSG00000224550	2.21722	2.1447	3.04848	2.2112	5.04522	2.6955	2.74551	3.36838	3.20828	2.21073	3.52635	3.75234	5.32751	4.76627	2.95069	3.5892	3.60396	2.93069
ENSG00000142669	304.539	315.092	739.929	420.48	982.949	549.624	393.421	709.449	562.636	293.339	463.144	370.531	1098.07	390.528	373.549	476.812	575.362	512.347
ENSG00000142910	3.90066	4.20004	6.27628	1.80917	6.40146	2.3746	5.79607	8.01675	10.1595	3.88106	4.47942	4.45277	5.32751	1.924	2.04909	5.982	6.67793	6.59405
ENSG00000162517	57.2371	58.175	91.3647	57.8933	152.441	79.3888	65.1295	117.085	91.7923	63.3251	84.9184	67.6421	170.147	79.2775	82.0046	106.158	95.717	89.1243
ENSG00000085840	3.07947	3.93195	3.40712	11.8098	19.0416	14.5043	3.15225	2.69471	4.2777	4.61796	2.95451	2.4015	21.3101	17.9719	18.4008	3.95732	4.92895	3.76803
ENSG00000143751	22.0079	21.6257	6.85908	34.927	14.3219	33.2765	35.9966	14.0798	19.725	24.4654	9.86426	17.0106	10.988	33.5388	33.851	29.3118	16.1648	28.2079
ENSG00000163041	48.0808	45.3962	55.8141	59.3004	46.0579	56.4129	58.5199	40.7574	49.7877	58.5597	61.044	64.7904	43.286	74.861	63.6447	54.6203	46.7985	53.9037
ENSG00000270598	0.656953	1.47448	2.28636	1.1056	3.14648	1.15521	1.32191	1.54946	1.12884	1.03167	1.71552	1.55097	2.46397	1.74909	1.39338	1.51851	1.32499	1.20368
ENSG00000182827	113.694	102.544	38.6888	88.5486	15.6239	71.559	92.432	19.065	18.5367	119.871	55.5162	94.4588	14.917	78.8402	60.4072	43.9907	10.7059	46.7863
ENSG00000236773	3.53112	3.30641	3.98992	5.17623	4.66547	3.81862	3.30478	5.38941	3.50534	3.19327	3.90758	3.70231	5.79367	5.33472	4.38505	4.27943	4.82295	5.1287
ENSG00000143753	172.122	163.221	125.077	202.828	257.089	213.554	237.385	280.788	290.171	176.416	153.587	173.758	280.494	234.815	246.424	265.785	260.439	260.727
ENSG00000143748	14.7815	15.6384	13.7182	20.4034	9.92768	20.5371	17.6933	8.42095	15.5661	16.9489	15.2014	17.611	10.3887	20.3769	23.3596	17.0257	10.9179	15.5431
ENSG00000143771	37.3232	35.2982	42.1856	37.5904	45.3527	37.3519	44.4365	46.2816	46.52	40.137	47.987	50.8317	55.4061	59.644	50.0388	57.2432	53.5294	45.5303
ENSG00000233384	0.533775	1.25108	1.56907	1.35687	3.58048	1.95744	1.62697	2.55997	1.66355	1.03167	1.4296	0.650405	2.46397	1.57418	1.68025	2.30077	1.80198	2.25035
ENSG00000237624	4.0649	4.51281	5.46933	3.66859	9.00544	4.36414	3.1014	5.59151	4.87183	3.48804	4.43177	3.8524	9.52293	5.50963	5.77843	7.91465	6.14793	4.9717
ENSG00000163909	0.0410596	0.178725	0.224153	0.753819	1.19349	0.673874	28.2685	55.9151	44.6188	0.147382	0.0953068	0.150093	1.19869	0.393545	0.327854	34.6496	35.0326	30.4582
ENSG00000090621	382.059	369.023	355.462	421.586	384.25	368.513	420.113	390.732	544.516	371.943	347.012	358.073	326.244	338.493	363.673	391.085	502.17	409.616
ENSG00000143369	119.237	117.199	236.93	92.167	174.033	84.3305	124.514	192.537	172.712	101.35	155.303	120.675	179.071	58.0698	62.4973	130.96	161.33	137.899
ENSG00000143420	87.5801	87.1285	109.745	84.7293	136.926	94.7916	86.5343	119.443	112.943	98.402	114.321	91.8572	127.794	101.797	105.077	112.922	122.906	105.871
ENSG00000143457	32.0265	31.545	18.784	24.3232	9.54794	21.2752	18.3034	6.73676	10.1595	33.8978	24.2556	34.6716	9.98909	22.126	22.2941	12.01	7.63192	15.2814
ENSG00000143384	289.799	278.23	166.68	464.905	133.346	430.894	457.381	159.19	292.725	305.719	194.664	240.75	119.07	435.305	457.111	287.458	247.401	319.445
ENSG00000143761	380.581	383.946	461.262	518.125	1167.29	616.177	552.558	979.121	783.473	386.239	458.092	378.436	1205.48	588.219	625.3	792.477	768.651	689.811
ENSG00000143793	17.8199	18.23	35.73	25.7304	61.4106	30.6773	22.1166	35.2333	28.518	16.8998	27.1148	18.6116	60.0011	28.2478	27.9906	26.2748	27.7717	27.7892
ENSG00000162910	18.9695	18.4534	41.6476	24.9263	65.3166	33.3086	23.3368	42.8458	32.0828	21.4195	37.2173	20.913	66.3941	32.5768	32.0478	33.0851	34.5026	32.7086
ENSG00000198835	1.31391	1.07235	2.24153	0.703565	1.35624	1.31566	0.305056	0.471573	0.831775	0.786037	1.52491	0.750467	2.13101	0.918272	0.655709	0.5982	0.688992	0.471004
ENSG00000181873	8.41722	10.7682	11.2076	12.0611	12.7487	10.6215	12.1514	12.6651	16.0414	9.87458	9.67364	9.60598	13.2522	6.29672	9.83563	10.0774	15.5818	12.0891
ENSG00000269934	1.14967	1.20639	1.47941	0.804074	0.759495	0.513428	1.4236	1.21262	1.48531	1.0808	1.04838	0.650405	0.599345	0.743363	0.286873	1.28843	0.90099	1.72701
ENSG00000154370	24.6768	29.445	40.8855	32.565	66.4016	35.5228	34.9289	54.0288	47.7082	24.2198	30.0217	27.367	69.9902	30.1718	37.7033	43.7607	43.4595	45.5827
ENSG00000162931	1.31391	0.893626	0.851781	0.753819	0.976494	0.609695	0.55927	0.134735	0.4753	1.27731	0.953068	0.200125	1.46507	0.349818	0.778654	0.552185	0.741992	0.680338
ENSG00000171960	11.6199	11.7512	17.7529	21.2577	21.9169	22.6871	12.1514	12.8672	14.4967	12.5766	18.4419	15.8098	23.2413	23.9625	21.7613	13.4825	17.8608	13.8684
ENSG00000065978	500.065	483.183	418	607.427	621.592	716.681	555.456	631.706	711.94	565.701	523.044	475.946	596.881	784.292	801.44	780.099	726.781	645.693
ENSG00000117385	76.2066	81.4987	113.959	87.1918	193.183	88.2454	99.0924	143.83	133.916	78.4071	94.2585	77.9485	187.062	62.7486	68.0708	110.575	123.012	106.656
ENSG00000001460	11.9894	11.7959	12.2388	14.6743	19.1501	15.0498	11.8972	14.6861	13.3678	11.4958	12.104	10.8067	21.2435	15.1296	16.1058	14.6329	14.3098	13.8161
ENSG00000001461	130.857	132.301	91.2751	116.138	74.4305	98.3856	79.6197	56.5214	95.7136	140.946	106.315	104.865	67.0601	104.858	116.962	84.9905	83.9511	69.9702
ENSG00000117602	9.77218	10.6341	4.88653	13.2672	9.43944	11.1991	10.1177	6.6694	6.83244	8.84291	5.71841	9.25576	6.45961	8.65799	8.81109	6.8563	4.55795	7.27439
ENSG00000177606	98.0503	109.156	113.915	169.207	227.957	166.543	232.402	261.184	290.884	94.9139	102.312	94.4088	189.26	144.825	153.969	234.172	265.262	229.536
ENSG00000116539	82.5708	74.1262	26.4949	63.2706	8.73419	42.7749	47.4362	12.5977	7.84245	77.965	36.6455	52.6328	7.72489	41.4097	31.638	17.946	3.33896	25.6959
ENSG00000162923	174.585	165.41	84.9988	116.892	36.2388	86.32	166.205	63.8645	82.9993	177.988	92.6859	138.386	29.5677	82.9943	74.8738	79.8367	60.6313	105.034
ENSG00000084652	169.617	171.308	156.504	165.589	295.389	165.067	151.816	227.298	203.607	147.284	141.149	145.491	283.89	148.367	170.525	201.363	215.443	189.082
ENSG00000160051	2.01192	1.29576	2.1967	2.46248	5.04522	2.56714	1.93202	2.4926	3.8024	1.42469	2.23971	2.20137	3.66267	3.06091	2.86873	1.74859	3.70996	2.09335
ENSG00000160055	10.0596	11.215	20.4876	10.1012	17.3056	10.1402	10.8803	17.5156	15.7443	10.0711	15.4874	12.0575	25.7053	9.3139	10.6143	15.0931	17.7548	14.2871
ENSG00000183615	2.25828	2.01066	3.45196	0.251273	0.488247	0.385071	1.22022	2.02103	2.02003	1.12993	3.19278	2.55159	1.19869	0.174909	0.163927	2.16272	1.80198	1.36068
ENSG00000116478	100.144	103.75	103.872	102.017	140.127	117.318	112.617	123.62	138.669	96.3386	107.22	99.3119	153.233	124.054	126.388	150.24	144.582	128.427
ENSG00000175130	11.5377	10.6341	12.5974	27.7908	52.8392	31.0624	98.7365	153.531	145.026	11.3484	12.0087	11.7073	52.809	25.9303	27.8676	120.146	131.81	120.734
ENSG00000168679	36.2967	32.528	18.4702	17.7399	8.13745	14.8894	21.7098	13.0693	13.7837	34.1435	25.3993	31.7698	11.0546	19.24	17.3763	22.1794	13.0379	20.3055
ENSG00000084623	184.891	173.051	239.664	248.509	562.623	309.789	234.893	416.13	329.799	192.53	233.74	208.78	632.043	348.2	340.108	384.827	347.941	309.659
ENSG00000134248	81.8728	71.9815	109.073	69.8539	110.995	77.6238	86.4834	121.935	102.368	76.2947	110.747	112.77	136.451	103.284	85.7749	121.205	123.171	102.731
ENSG00000198492	70.9099	70.4177	55.6348	84.076	49.7469	70.3075	89.7374	55.6457	77.058	76.5403	57.8036	69.6934	39.8232	75.036	71.6772	62.811	70.9132	72.4822
ENSG00000225616	0.328477	0.625538	1.0311	0.703565	1.68174	0.641785	0.406742	1.14525	0.653538	0.343891	1.09603	0.750467	1.46507	0.524727	1.31142	0.828277	1.16599	0.889673
ENSG00000253304	15.9722	16.9342	15.6907	18.4434	43.0742	22.6229	14.9478	16.3703	15.982	16.1629	16.0116	15.6598	43.3526	19.5461	25.1628	15.047	17.6488	15.5431
ENSG00000116353	18.9285	18.5427	28.1984	25.4288	61.3563	33.0198	23.286	39.2753	32.0828	18.128	24.9227	20.3627	60.6005	33.3202	31.9658	30.3242	33.9726	24.8062
ENSG00000186205	0.615894	0.759582	1.1656	0.703565	1.03074	0.673874	0.55927	0.0673676	0.4753	0.933418	1.3343	1.40087	0.932315	0.349818	0.819636	0.138046	0.529994	0.209335
ENSG00000238078	1.02649	1.83193	1.38975	0.954838	0.433997	0.898498	0.660955	0.471573	1.18825	1.47382	1.04838	1.65103	0.133188	0.655909	0.532763	0.414139	0.688992	0.471004
ENSG00000136630	2.99735	2.90428	5.82798	3.26655	7.05245	3.33728	8.18567	10.5094	9.56541	3.19327	3.38339	3.45215	8.39083	2.01145	3.64738	7.08637	7.73792	6.75105
ENSG00000116141	2.3404	2.81492	1.0311	2.2112	0.813745	1.4761	2.49129	1.01051	0.891188	2.30898	1.14368	1.15072	1.1321	1.66164	1.3524	1.88663	1.16599	2.35502
ENSG00000162817	51.3655	43.6089	49.762	13.9205	18.7704	16.6543	21.964	27.2839	30.0033	48.0956	49.226	47.2294	21.2435	15.8293	19.1385	33.2691	29.3087	25.4342
ENSG00000117593	28.9059	24.9322	16.139	43.6713	34.6113	41.4272	26.184	16.0335	23.8838	27.7078	17.5365	24.4652	30.6332	44.733	44.7111	26.3208	18.8678	26.2192
ENSG00000185278	6.77483	8.31072	3.85543	7.18641	0.922244	5.16637	5.69438	1.34735	1.72296	8.106	4.813	5.25327	1.53166	6.64654	5.45058	1.74859	1.27199	2.66902
ENSG00000135870	31.5338	27.2109	16.9908	23.3684	4.55697	20.6655	17.8966	4.44626	3.92123	30.7537	24.5892	29.5684	3.86245	19.1963	14.9174	8.74293	2.54397	9.62941
ENSG00000197852	30.0556	29.5343	27.257	15.3779	27.6673	21.6281	10.2194	15.023	12.9519	31.0484	28.5921	28.2676	26.6376	15.3045	20.0401	14.1727	14.2568	12.1938
ENSG00000171385	2.87417	2.27875	1.65873	0.301528	0.0542496	0.256714	1.01685	1.07788	0.653538	4.22495	2.52563	1.75109	0	0.349818	0.368836	0.644216	0.635993	1.15134
ENSG00000276600	3.20265	2.01066	3.58645	5.52801	9.60219	7.34843	3.4573	5.05257	4.81241	2.94764	2.47798	2.90181	7.85808	4.15409	4.09818	3.95732	4.45195	4.13436
ENSG00000158769	1.43709	0.893626	1.30009	0.753819	1.13924	0.930588	1.0677	1.88629	0.9506	0.638655	1.38195	1.65103	1.19869	0.349818	0.573745	0.874293	1.48398	1.20368
ENSG00000215845	1.27285	1.51916	3.90026	1.75891	2.00724	1.57237	1.22022	2.22313	2.13885	1.47382	1.90614	1.85115	2.39738	1.35554	1.43436	2.30077	2.59697	1.25601
ENSG00000158773	23.6503	20.464	29.3192	22.1623	53.3274	30.1639	28.2177	45.5405	39.034	20.5352	26.7812	24.8655	59.7347	31.7023	29.7118	38.0087	44.0425	34.6449
ENSG00000162755	1.31391	1.69789	1.70356	0.552801	1.68174	0.481338	0.864326	1.07788	0.831775	1.57207	2.09675	1.05065	1.26528	0.568454	0.409818	0.828277	0.582994	1.25601
ENSG00000143256	34.7775	36.3706	55.4106	62.0644	46.9802	58.7233	70.5188	49.5152	60.5413	35.126	50.9415	37.9236	57.5371	68.2145	62.2514	71.5079	65.6663	69.3422
ENSG00000158793	17.8609	18.0066	28.6019	18.544	37.5408	18.3871	16.8798	26.4755	22.042	16.0155	23.1119	19.4621	36.3603	19.3274	19.4664	20.799	24.0087	20.3055
ENSG00000158796	15.9722	17.2023	25.5086	19.2978	42.6945	22.7513	22.6758	36.7154	32.2016	19.0614	23.3502	17.7611	41.0884	18.8027	22.417	32.901	32.4356	25.9575
ENSG00000174574	84.049	81.454	45.7272	110.309	61.6818	104.097	150.291	103.342	146.036	86.7588	60.0433	79.2494	55.1398	97.1182	94.504	136.62	136.845	133.87
ENSG00000168653	139.192	127.699	254.189	142.522	222.098	170.875	169.255	232.688	196.24	141.094	246.654	228.392	210.637	226.551	163.231	240.845	218.252	189.5
ENSG00000121931	20.653	17.5151	11.656	14.5236	8.35444	12.1939	11.1854	7.27571	4.87183	25.7427	17.9177	21.2632	8.39083	14.1239	8.64716	10.8596	2.96797	12.0891
ENSG00000162777	7.39073	8.17667	10.8938	3.86961	6.50996	4.33205	4.72837	6.93887	5.58478	9.87458	11.4845	9.10567	5.06114	4.50391	5.45058	5.10771	4.66395	4.5007
ENSG00000156171	30.7947	28.462	24.1189	22.6146	10.1989	21.3072	23.4893	15.6967	13.8431	32.6205	28.4014	36.6728	7.92468	29.4284	22.499	20.5689	15.3698	19.9915
ENSG00000143515	146.624	157.099	91.813	114.028	167.089	122.356	159.849	197.455	205.627	145.662	119.181	122.576	151.701	103.459	125.076	181.209	191.328	175.161
ENSG00000160712	12.1947	11.0363	6.23145	6.13106	3.90597	6.09695	10.5244	5.92835	13.1896	11.6432	8.76823	9.50592	3.46288	5.15981	6.06531	8.6509	9.75189	9.36774
ENSG00000143252	69.1854	66.9772	62.6732	63.0193	138.554	79.0679	71.2306	118.702	95.06	68.4834	78.2946	69.8935	146.373	90.8652	76.9638	107.952	99.5859	90.014
ENSG00000288670	5.09139	5.22771	3.04848	3.2163	0.650996	2.72758	3.66067	1.14525	3.8024	5.84615	4.47942	4.95308	0.665939	3.62936	3.44247	2.57686	2.06698	2.87835
ENSG00000143437	45.453	42.8047	28.8261	32.6152	27.1248	33.9504	43.9789	36.648	46.52	43.8215	31.1177	36.7729	24.9061	31.9646	35.2034	41.0457	44.9435	46.0537
ENSG00000143799	137.755	128.905	95.4443	153.277	118.915	152.648	91.161	69.9276	107.715	146.891	105.409	130.131	108.215	161.135	182.615	94.3316	97.9959	85.0946
ENSG00000158864	105.646	102.901	162.287	114.983	210.217	120.11	111.549	160.672	154.175	107.245	143.961	103.565	222.024	132.231	133.232	137.31	156.454	128.375
ENSG00000117450	237.283	220.86	297.675	348.968	433.346	355.484	386.862	388.374	447.436	249.223	315.513	315.747	440.452	446.368	410.884	444.555	506.409	387.479
ENSG00000132780	44.0569	41.4195	56.621	96.5391	33.3093	76.6291	50.0801	22.2313	33.8057	44.755	52.7523	43.8273	34.8286	93.9261	91.4714	31.1524	37.5766	32.8656
ENSG00000159592	60.4808	57.5942	39.2268	63.4716	28.2098	52.9151	69.7562	33.2796	44.6188	60.967	45.0801	54.9842	24.7063	55.1838	56.391	47.0277	38.8486	47.676
ENSG00000159596	17.3271	18.6321	14.3906	20.3029	13.0199	18.6759	15.202	9.09463	11.5854	18.9631	18.9184	18.8617	17.2478	20.7704	18.6057	13.2985	11.6599	13.3451
ENSG00000230896	2.1351	2.54683	3.36229	1.80917	0.705245	1.41193	2.18624	1.01051	1.72296	1.57207	2.71625	2.70168	0.932315	0.961999	0.9016	1.10437	0.847991	2.14568
ENSG00000143570	2.99735	3.79791	2.55534	1.60815	2.76673	1.70073	2.13539	4.24416	2.61415	1.76858	3.19278	2.70168	3.52948	1.00573	1.8032	3.40514	2.54397	2.19802
ENSG00000143774	173.025	177.653	362.859	192.576	472.297	259.409	202.506	376.114	289.517	181.28	313.512	221.238	535.282	261.139	246.751	328.642	316.036	282.131
ENSG00000142864	216.014	209.957	165.559	373.794	94.7741	324.39	258.128	86.2306	117.696	239.643	198.619	225.34	100.29	375.53	321.42	150.148	109.497	173.8
ENSG00000143390	36.4609	33.3769	25.5983	24.273	27.8843	25.4147	25.2688	25.1955	29.8251	35.2734	27.4484	30.8192	29.2347	29.6908	30.2036	31.8427	24.7507	25.8529
ENSG00000198160	42.1271	41.0174	18.0667	33.8214	7.2152	29.2012	12.6598	6.8715	2.3765	50.3555	22.3495	35.9224	7.39192	38.9172	20.9007	10.3995	2.22598	14.0254
ENSG00000162426	3.03841	4.33408	5.51416	1.85942	4.44847	2.31042	4.11826	5.38941	5.40654	2.35811	3.19278	3.45215	3.72926	2.01145	1.59829	4.1874	5.14094	3.66336
ENSG00000117245	5.74834	6.25538	11.2525	3.51782	5.69621	2.9843	4.01657	4.24416	4.63418	5.45313	6.62383	6.15383	6.72599	2.53618	3.52444	5.15373	4.82295	4.9717
ENSG00000188295	3.98278	4.15536	2.7795	6.08081	2.49548	5.58353	6.60955	2.96418	4.69359	4.8636	4.24115	4.55284	2.86354	3.71682	2.82774	3.49717	5.61794	4.0297
ENSG00000169905	94.3549	99.5052	101.362	100.76	29.5661	81.0574	94.1607	30.7196	42.5988	116.137	110.604	98.6614	31.6321	78.9714	75.7344	51.7213	25.7047	67.1965
ENSG00000116750	24.143	21.7151	13.5837	39.5504	13.3454	32.9556	13.4225	8.69043	3.44593	25.4971	18.3942	24.7154	13.452	37.6929	26.8021	12.1941	3.92196	13.1358
ENSG00000235169	0.780132	0.893626	1.88288	0.452292	0.705245	0.481338	0.152528	0.943147	0.891188	0.638655	1.09603	1.00062	1.59825	0.481	0.0819636	0.460154	1.00699	0.628005
ENSG00000116514	9.97748	10.4107	8.96612	9.54838	17.3056	9.72304	12.8124	19.1998	16.0414	10.0711	10.7697	10.8568	15.583	9.09527	10.4094	13.9887	13.2499	13.9731
ENSG00000162419	13.098	11.081	12.7319	15.4784	11.9349	14.5043	21.8115	20.0082	29.4092	9.1868	8.14874	11.7073	13.3854	9.22645	9.26189	15.4152	24.7507	21.6662
ENSG00000154222	48.6146	53.3494	58.6384	44.4251	84.7922	50.0271	41.7927	61.3046	57.749	50.6502	48.2729	47.3295	88.5033	38.8735	48.0717	51.5833	54.9074	52.4907
ENSG00000197147	9.93642	10.3214	4.12441	9.14634	2.22424	6.51411	6.35534	1.61682	0.653538	12.1344	5.67076	8.60536	1.66485	5.55336	5.61451	2.16272	0.264997	3.03536
ENSG00000189195	3.57218	4.066	1.70356	1.6584	0.433997	1.63655	0.203371	0.202103	0	4.51971	1.57256	2.30143	0.732533	2.14263	0.860618	0.322108	0.105999	0.785006
ENSG00000131236	488.445	469.69	417.597	685.724	582.044	706.284	808.704	691.529	951.907	534.456	482.872	470.393	553.262	822.335	816.276	932.226	1001.69	836.764
ENSG00000097021	57.5245	63.0006	102.886	90.5588	218.735	106.793	74.3829	131.636	110.626	63.9637	89.5408	66.7416	230.881	97.9928	107.167	114.072	107.96	101.632
ENSG00000143337	65.1616	61.4814	31.9194	72.8692	23.6528	66.9381	70.9764	25.6671	30.9539	67.4518	44.0318	58.0361	22.9083	74.7736	66.0627	46.8437	22.6308	51.8627
ENSG00000081870	17.943	14.7895	21.3842	20.7552	16.7089	19.9916	14.1343	12.7999	9.38718	16.8015	23.2549	21.5134	19.179	26.6736	18.8516	12.3781	9.64589	14.5488
ENSG00000078808	299.407	320.499	539.715	320.222	729.332	369.379	353.713	592.498	525.682	285.823	425.879	311.544	717.216	278.105	318.797	444.647	489.98	423.589
ENSG00000133216	4.76291	4.46813	4.61755	15.2271	26.2568	14.9857	18.761	30.1807	28.9933	4.02844	5.14657	4.55284	20.4443	12.1124	14.5076	24.5262	25.8637	19.5205
ENSG00000143183	97.1059	89.4519	63.256	104.027	72.9115	104.065	108.854	79.6286	83.8311	98.6967	84.5848	116.773	78.3144	131.838	113.561	106.48	82.4141	92.4214
ENSG00000142794	26.5656	27.5684	7.26256	14.2723	17.9024	14.0872	12.2531	16.7745	14.972	28.543	13.5336	19.312	20.2445	17.7095	19.3434	16.2895	15.7408	14.7581
ENSG00000248333	38.5139	39.3642	56.5314	49.149	57.4504	49.1928	48.809	45.0016	59.4125	39.9896	46.3191	38.1237	57.0044	44.7767	49.465	45.5553	52.8934	44.536
ENSG00000162390	1.84768	1.87661	2.28636	6.5331	13.3997	7.38052	4.37247	8.62306	8.73364	2.01422	2.0491	1.70106	11.1212	5.72827	5.8604	7.7766	5.77694	6.07071
ENSG00000117448	67.6662	70.4177	130.054	54.275	126.51	75.2813	68.0275	109.136	83.5934	68.9256	101.931	81.7509	146.107	80.0646	73.4394	98.8871	98.2609	81.4836
ENSG00000143387	699.491	671.023	662.641	409.123	690.11	462.31	631.314	965.311	827.319	672.405	761.12	767.978	697.172	428.789	423.342	832.235	860.817	737.539
ENSG00000159023	24.7179	20.6874	11.7904	7.13615	2.16999	5.6477	4.62669	2.55997	5.64419	24.4163	16.2022	15.8098	1.39847	6.86518	7.95047	4.7856	3.07397	3.76803
ENSG00000004455	63.8477	65.8602	79.395	87.4933	123.96	96.396	87.0935	108.462	101.536	70.252	76.865	72.6452	132.322	118.282	113.397	114.808	105.787	102.365
ENSG00000142920	6.52847	5.36175	11.2525	4.57317	7.6492	3.43355	5.08427	7.61254	5.88184	5.99353	8.67292	5.85365	8.7904	3.62936	3.89327	5.84396	5.45894	5.02404
ENSG00000116525	9.32053	11.6618	13.3147	9.09608	17.8481	8.79245	9.96517	14.8882	15.4473	10.2676	10.9126	10.9068	16.1157	7.215	6.02433	9.98534	14.0448	10.4144
ENSG00000163131	2.70993	3.08301	1.83805	1.30662	0.759495	2.31042	2.38961	2.0884	2.55474	2.84938	2.23971	3.40212	0.599345	1.74909	1.68025	3.49717	2.59697	2.82602
ENSG00000183814	3.57218	3.52982	1.83805	7.6387	3.90597	9.75513	1.62697	2.22313	0.534713	4.51971	2.00144	3.90243	2.39738	9.61999	5.8604	1.56452	0.476995	1.88401
ENSG00000213516	21.8848	22.564	13.3147	26.6349	20.5606	29.6825	16.8798	13.5409	12.1796	24.1706	14.5343	22.0137	27.7697	34.8506	29.4659	18.7283	12.8789	16.1711
ENSG00000117226	17.3271	14.0299	8.96612	14.8251	3.58048	15.0819	7.72809	3.03154	1.30708	18.914	11.6274	16.2601	3.66267	17.7095	11.9667	4.64756	0.741992	4.86704
ENSG00000117228	14.3298	12.8235	7.17289	7.48794	2.60398	7.50888	26.3365	11.3851	10.0407	15.3277	9.67364	13.6085	3.66267	9.3139	10.7782	20.4769	6.57193	20.7765
ENSG00000234518	23.2808	21.5364	9.63858	36.8366	19.7469	34.881	29.8447	17.9198	20.8538	23.8267	11.961	24.9155	22.5087	51.8168	37.0476	19.3725	20.8818	24.8062
ENSG00000126705	53.4596	59.7389	58.5488	48.4957	72.5318	32.8594	41.4876	46.2816	49.1936	41.4143	41.4108	51.0818	67.7926	21.0328	25.2448	28.2074	43.1415	38.413
ENSG00000235912	2.54569	2.59151	3.36229	2.81426	3.41773	2.95221	2.44045	3.09891	2.55474	2.21073	4.1935	2.85178	3.99563	4.19782	4.22113	2.71491	2.80897	3.24469
ENSG00000126709	29.2755	30.8301	63.5249	19.5993	42.2605	21.6281	29.0312	51.3341	41.7076	27.2656	46.9863	38.3239	45.9498	18.3217	19.0975	37.5486	40.1736	33.5459
ENSG00000137959	2.50463	2.18938	1.6139	3.41731	0.705245	2.31042	0.864326	0.336838	0.178238	1.6212	1.85848	2.50156	0.665939	3.71682	1.96713	0.552185	0.635993	1.25601
ENSG00000174151	22.0901	23.6364	20.2634	20.2024	38.1375	23.1042	30.8107	45.4058	37.9052	16.7524	18.7754	18.9618	33.4301	19.3274	19.1795	34.7876	34.8736	29.7779
ENSG00000181754	13.3444	11.8405	11.2076	4.27164	7.8662	4.04324	3.71152	6.73676	5.94125	11.3484	10.9603	9.1557	5.86026	4.37272	4.83585	3.86529	5.08794	4.86704
ENSG00000065135	110.532	106.297	58.2798	147.95	29.7288	129.095	111.244	34.4922	19.1902	124.39	77.3892	121.125	25.3723	175.521	116.47	46.6136	14.5218	61.0735
ENSG00000073756	3.57218	2.54683	1.34492	2.26146	1.46474	1.31566	4.32163	2.55997	2.25768	3.29153	1.23899	2.4015	0.865721	1.48673	0.9016	2.3928	1.11299	2.40735
ENSG00000153904	273.252	266.881	143.189	156.845	60.0544	128.421	207.642	97.2789	56.1448	301.347	185.277	270.268	52.0098	134.592	120.241	120.468	39.5376	151.454
ENSG00000155380	69.8424	65.2347	32.7263	122.923	34.7198	107.435	106.821	39.7469	38.2022	74.0348	39.9812	56.5852	34.3625	122.917	125.486	70.0815	28.3017	80.0183
ENSG00000134259	4.47549	4.82558	8.7868	5.4275	11.1212	4.94174	12.3548	22.6355	14.8531	4.22495	7.86281	4.15259	15.3832	6.16554	6.72102	13.5745	15.4228	14.0778
ENSG00000223764	0.410596	0.0893626	0.493136	1.30662	4.17722	1.4761	6.10112	4.85047	7.24833	0	0.0953068	0.100062	1.66485	0.874545	0.778654	2.62288	5.93594	4.8147
ENSG00000188976	74.1536	71.7135	108.042	163.529	367.596	198.183	157.917	261.723	222.262	71.9715	94.0679	78.9992	385.379	167.126	186.672	214.478	217.192	189.5
ENSG00000187583	2.95629	5.31707	6.50044	7.83972	17.4684	7.92604	8.43989	10.3072	11.8231	2.75113	5.76606	4.30268	13.3854	5.59709	6.80298	6.48817	9.4339	8.16406
ENSG00000188290	1.88874	1.78725	3.90026	1.70866	5.58771	3.62608	28.3194	54.2983	48.0647	1.86684	3.00217	2.60162	5.26092	1.57418	1.63927	35.2478	39.1666	37.942
ENSG00000187608	19.298	19.9279	42.1856	17.7399	39.2767	24.2274	21.2522	36.2438	24.775	20.9774	36.2166	24.9155	40.3559	24.3998	19.8352	31.2445	28.2487	29.7779
ENSG00000188157	95.9152	100.667	115.842	66.6879	132.369	49.7383	102.906	131.232	124.588	77.0807	85.4426	92.3575	118.471	21.3389	25.8595	52.4576	113.843	92.526
ENSG00000116221	72.5523	73.5454	129.157	108.902	256.926	137.727	91.2626	162.625	133.322	79.4879	111.652	81.2506	290.816	138.834	144.953	140.301	124.549	119.373
ENSG00000157216	18.1073	18.0066	24.881	23.3684	38.1375	23.2647	53.2831	71.3423	72.2456	17.3911	19.8238	19.0118	33.2304	21.5575	19.3434	58.3015	61.4793	54.4271
ENSG00000135775	15.0278	15.7725	7.89018	15.7297	17.3056	17.7453	18.4559	16.9093	18.7149	17.8332	12.0087	16.5103	18.9127	18.0594	21.0646	19.8787	18.5498	17.2701
ENSG00000119280	123.384	123.052	93.5614	32.4645	44.322	34.3997	95.1267	105.094	121.736	114.81	98.452	100.162	35.2948	30.2593	32.3346	104.087	111.299	95.823
ENSG00000137965	4.39338	4.73622	3.45196	5.62852	1.73599	5.90442	2.54213	1.54946	0.4753	5.55138	3.43105	6.1038	2.86354	9.18272	4.79487	1.28843	0.741992	2.25035
ENSG00000160714	76.3298	81.9902	88.1369	79.9048	127.107	87.5394	92.6354	132.58	122.271	83.2707	92.5429	80.1999	131.923	87.1484	86.4716	124.058	130.75	109.22
ENSG00000160710	222.83	216.838	128.036	232.176	201.212	208.355	235.859	220.966	267.475	232.569	153.206	170.306	172.412	184.485	217.04	239.97	249.68	225.768
ENSG00000123472	57.894	57.1474	41.9614	61.3609	37.4323	52.5301	42.1994	34.6943	45.1535	63.2759	52.8476	55.7347	36.0939	57.0203	62.2104	43.0244	44.5725	38.256
ENSG00000159658	126.012	125.063	48.417	109.103	42.4775	86.673	129.547	45.9447	69.3938	132.398	62.6166	98.9616	35.6277	81.5076	91.9632	84.0241	52.7344	101.841
ENSG00000143801	1.64238	1.96598	1.74839	1.20611	1.84449	1.37984	1.83034	1.41472	0.831775	2.55462	2.19206	1.70106	2.26419	1.04945	1.3524	1.33445	1.85498	1.88401
ENSG00000132185	0.98543	0.7149	0.941442	2.36197	4.93672	3.14474	6.40618	7.61254	12.239	0.589527	0.285921	0.650405	4.12882	2.27382	2.74578	7.22442	8.21491	6.90805
ENSG00000162746	1.5192	0.938307	1.47941	3.01528	5.31646	3.01639	5.9486	6.60203	6.1789	0.884291	1.38195	1.10069	3.66267	1.924	3.36051	4.96966	5.51194	5.44271
ENSG00000081721	11.5788	11.8405	12.6871	17.4886	11.5009	15.3387	16.7781	10.9809	15.8037	11.6432	12.6282	15.0093	11.6539	19.1088	18.114	11.964	16.0058	11.9844
ENSG00000082512	7.84238	7.10432	5.37967	5.67877	1.35624	4.74921	9.60927	2.0884	2.02003	6.14091	5.43249	4.90305	1.39847	4.81	4.38505	2.43882	1.74898	3.24469
ENSG00000170385	24.3483	21.5364	7.93501	14.0713	5.69621	9.97975	20.3371	15.2925	9.74365	22.1073	12.8664	18.3614	3.99563	8.65799	5.36862	13.9427	7.20792	14.6011
ENSG00000224763	1.02649	0.7149	1.6139	0.301528	0.650996	0.352982	1.27107	1.01051	1.36649	0.589527	1.19134	0.85053	0.932315	0.218636	0.327854	1.10437	1.53698	0.942007
ENSG00000118217	83.8026	78.2369	44.2926	81.1109	42.8572	75.2172	72.6034	37.8606	40.6976	88.2817	59.3285	70.9442	42.6867	81.9886	85.693	58.5316	36.4636	58.7184
ENSG00000117054	32.1907	28.462	12.1939	29.6502	6.23871	26.1527	13.5242	6.19782	2.8518	33.1609	16.917	29.4183	5.12773	31.2213	18.7287	7.1784	2.80897	9.42007
ENSG00000137955	42.4146	43.9217	36.0438	37.1382	9.43944	27.693	34.9289	12.1262	11.8825	52.9101	40.3624	47.4295	8.12446	42.328	27.7857	16.4275	9.75189	19.2065
ENSG00000213047	8.3351	7.28305	2.24153	4.67368	1.30199	5.77606	3.1014	2.82944	0.356475	8.25338	3.85993	6.15383	0.865721	6.03436	2.78676	2.71491	0.582994	2.61669
ENSG00000117399	24.8821	35.611	44.4271	146.392	363.907	195.648	35.1323	56.993	50.5006	33.2592	43.6982	34.5215	418.143	212.033	213.597	56.737	53.0524	52.9617
ENSG00000066322	141.45	143.516	245.627	165.589	371.556	189.551	164.527	274.456	228.441	154.554	219.015	150.344	436.59	204.993	208.597	235.047	242.154	203.945
ENSG00000159479	40.1973	41.4642	62.718	46.6363	75.5155	53.4927	54.4017	80.6391	77.771	44.1163	58.3278	42.8267	79.5797	56.1458	56.0631	83.9321	81.2481	67.4582
ENSG00000116337	71.6079	68.407	91.6337	70.1052	149.675	77.9768	104.177	157.438	142.768	63.9637	84.2513	66.0912	145.707	54.9214	68.2347	123.275	137.851	125.078
ENSG00000066279	39.4172	36.0578	13.0009	37.4397	9.60219	40.8496	2.94888	3.16628	0.594125	46.72	18.2989	30.1688	7.52511	43.4649	12.7453	3.81928	1.48398	2.30268
ENSG00000117020	57.8119	52.4558	26.7639	47.5911	11.1212	36.0683	56.7404	15.6293	13.6649	64.3567	33.3097	45.2782	9.32315	40.2728	34.6296	21.9033	8.26791	29.9349
ENSG00000198912	17.6146	18.23	19.053	25.0771	25.8228	24.1632	24.4553	21.9619	26.2603	18.7666	20.2527	15.3095	26.6376	26.1926	27.13	29.4499	28.8847	25.2772
ENSG00000183856	28.9881	28.8641	29.9468	60.205	90.5427	56.6696	14.7952	19.9408	17.7049	30.5572	27.1148	26.5165	92.6987	52.1666	60.9809	16.2895	18.3378	12.9788
ENSG00000163382	36.9947	39.0961	77.4673	41.4098	102.749	60.5203	38.5896	76.3275	56.6795	43.0355	65.5711	45.4783	135.452	61.1307	53.973	64.0074	57.5044	56.7821
ENSG00000132688	455.844	464.953	736.836	554.158	366.673	485.542	707.222	490.841	872.651	493.778	617.636	500.962	258.518	374.174	472.848	531.524	766.637	549.818
ENSG00000143320	76.2887	78.2369	144.713	48.546	116.094	68.6709	101.99	182.903	143.838	79.0949	106.887	85.3031	106.284	51.1171	52.2108	131.374	127.782	119.426
ENSG00000143319	21.5973	22.9215	21.6532	47.6916	87.8844	49.8025	42.8095	76.597	55.6695	23.0898	24.1603	21.7636	95.6955	50.8985	51.9649	64.2375	57.5044	47.1004
ENSG00000143303	8.54039	8.31072	16.6321	5.87979	12.5859	8.56782	6.30449	10.9809	12.1796	9.92371	12.0563	10.4065	14.917	7.82718	7.00789	7.22442	9.96389	7.22205
ENSG00000143314	44.5497	42.6706	74.3739	72.3164	160.742	92.4491	52.8256	93.3042	70.998	46.7692	69.3357	46.2288	194.787	100.398	90.078	75.5573	68.7932	70.8075
ENSG00000143321	253.338	276.22	325.605	346.254	763.672	415.876	252.993	438.429	331.878	286.216	309.509	271.319	902.947	414.184	451.087	392.557	360.608	345.246
ENSG00000143294	40.2795	44.3685	68.3218	57.3405	118.752	63.7934	63.5534	100.31	84.6628	38.1719	57.6606	44.2776	133.654	58.9006	62.6612	81.0791	82.1491	76.0932
ENSG00000123091	152.454	139.45	63.4801	129.506	81.3745	113.243	169.001	97.6831	93.6341	163.152	89.4455	147.992	76.7162	129.039	123.396	176.101	80.9301	169.09
ENSG00000085832	61.1377	55.4495	32.5918	53.4709	26.2568	47.8771	47.2329	26.206	10.516	64.7006	37.7892	55.5346	26.7708	52.0354	46.4734	37.0884	7.15492	44.1697
ENSG00000131591	11.743	9.96393	25.5086	12.3626	30.1628	15.0178	15.8121	26.5429	20.9132	9.48157	15.9639	12.5078	29.7009	12.8995	13.524	20.2468	23.1077	18.8925
ENSG00000085831	1.02649	1.83193	1.65873	0.351782	0.976494	0.545517	1.0677	1.81893	1.48531	1.47382	2.0491	1.80112	0.599345	0.568454	0.327854	0.736246	1.05999	1.30834
ENSG00000187634	0.328477	0.0893626	0.806951	4.42241	9.27669	4.94174	15.0494	20.6819	20.3191	0.196509	0.285921	0.400249	4.52839	1.48673	2.66382	8.69691	13.9388	10.2574
ENSG00000156875	6.73377	6.65751	0.76212	6.23157	1.95299	3.85071	5.18595	3.83996	1.66355	8.49902	1.14368	4.40274	2.93013	4.50391	4.58996	3.91131	1.48398	3.92503
ENSG00000156876	4.47549	2.68088	1.70356	3.86961	0.650996	3.40146	0.813483	0.808412	0.23765	3.58629	1.52491	2.80174	1.19869	4.94118	1.92614	0.5982	0.0529994	0.41867
ENSG00000137992	35.5165	33.9578	14.3906	28.8461	4.44847	23.4893	18.2525	3.77259	3.08945	36.0594	20.0621	26.3664	5.26092	24.4873	22.7859	11.5039	1.27199	14.4441
ENSG00000225169	1.97086	1.96598	1.6139	1.25637	3.79747	1.63655	1.4236	2.42524	1.78238	1.91596	2.00144	2.4015	3.72926	1.53045	1.88516	1.97866	2.27898	2.51202
ENSG00000137996	57.5655	53.5282	44.203	69.9544	24.9006	57.1509	68.8919	30.7196	30.4786	56.349	48.4635	54.634	20.9771	68.9579	61.5137	44.4969	28.4607	48.3564
ENSG00000121774	132.91	135.876	110.776	187.299	92.1159	157.494	185.169	88.7905	138.194	138.097	118.848	137.736	77.9149	165.464	167.288	125.208	114.002	137.062
ENSG00000121775	12.0715	11.3044	16.7666	12.5134	27.3418	12.0976	14.5919	23.5113	20.0814	9.38331	13.9148	9.65601	30.0339	14.7361	15.86	19.2805	20.3518	18.4738
ENSG00000025800	153.358	148.342	115.528	151.92	139.801	139.749	179.627	163.569	205.983	145.613	126.186	120.425	118.737	151.471	179.418	221.518	206.009	181.493
ENSG00000160050	5.46093	5.31707	11.3421	5.4275	11.0669	6.32158	3.20309	4.44626	4.15888	5.89527	9.19711	6.85427	12.6528	6.253	5.8604	4.69357	4.61095	3.71569
ENSG00000064703	24.6768	21.0449	14.4803	33.5701	18.9331	28.2385	22.2691	12.8672	14.4967	24.5636	18.6325	23.9149	13.9181	34.5008	30.8593	20.2468	13.0909	22.0848
ENSG00000122406	624.311	590.731	828.38	578.431	346.004	594.678	674.683	488.82	613.553	644.01	836.794	853.982	356.877	791.769	642.349	715.448	648.819	562.483
ENSG00000154511	18.4768	17.8725	11.7456	12.9154	5.20797	11.0708	8.38904	6.60203	3.26769	18.6192	12.5805	19.3621	5.39411	12.8121	9.26189	6.07403	1.64298	6.75105
ENSG00000143033	11.1271	12.0639	5.15552	15.1266	3.68898	13.317	6.50787	3.36838	1.18825	12.3309	6.14729	12.3577	2.46397	13.0744	10.4913	3.22108	0.90099	4.44837
ENSG00000189410	33.0119	37.1748	40.8855	13.0159	22.7306	13.1566	18.4559	30.1807	25.7256	36.2559	40.5531	34.8717	37.3592	14.6486	18.9746	28.1154	29.0967	28.9405
ENSG00000117298	486.761	494.398	506.048	399.424	725.806	373.936	648.6	927.922	879.186	451.283	452.04	458.986	661.611	291.53	333.428	642.697	733.088	624.446
ENSG00000116791	55.0609	53.2154	27.257	45.5809	8.35444	40.4324	26.9975	13.4735	6.83244	58.9527	37.5986	60.5377	8.19105	55.8834	38.5639	19.6486	5.72394	18.2645
ENSG00000162623	22.9934	24.4407	14.301	24.8258	6.02171	21.0505	13.5242	10.5094	3.74299	27.6587	16.1069	23.4646	5.92686	29.1223	17.4992	9.89331	3.81596	13.9208
ENSG00000154358	8.66357	10.0533	11.5215	6.13106	8.51719	4.74921	5.44017	8.89253	7.30774	9.38331	10.0549	8.45527	6.45961	3.54191	4.42603	6.53419	8.7979	6.59405
ENSG00000220323	1.76556	2.27875	0.627628	1.35687	1.35624	1.25148	1.52528	0.943147	0.653538	1.96509	0.810108	1.35084	2.06441	1.53045	1.02455	1.15039	0.741992	1.93635
ENSG00000261716	5.50198	6.38942	3.40712	3.41731	2.22424	3.20892	3.8132	0.875779	1.06943	6.14091	2.66859	4.90305	1.93122	2.84227	3.1556	2.16272	0.90099	1.98868
ENSG00000184260	0.698013	0.536175	1.0311	0.904583	2.27848	0.802231	1.11854	1.01051	1.18825	0.589527	0.810108	1.25078	2.79694	1.09318	1.22945	0.644216	0.847991	0.889673
ENSG00000178096	5.50198	7.81922	11.3421	7.68896	16.9801	9.30588	6.35534	10.9809	8.5554	7.27084	9.34007	7.05439	17.714	8.17699	8.77011	8.23676	9.5399	8.3734
ENSG00000159164	48.943	50.2664	55.2313	13.5185	21.3201	12.9961	20.4388	31.3933	27.2109	53.647	51.704	49.731	27.8363	11.2379	15.4911	28.2535	25.6517	22.7652
ENSG00000143368	49.3126	53.5729	80.7847	92.2675	209.675	108.75	96.8045	152.588	138.788	51.2398	64.0939	51.6822	222.224	92.7455	97.7826	114.946	122.588	110.633
ENSG00000116857	36.2146	34.8961	50.7931	42.0129	96.3474	50.4443	33.5562	63.7298	47.4706	39.4983	53.9913	37.5234	107.283	49.4992	52.9075	51.9514	49.9785	44.536
ENSG00000226970	1.88874	2.6362	3.40712	2.764	6.07596	2.47087	2.33876	2.69471	3.3271	2.1616	4.14585	3.55221	4.99454	2.27382	2.90971	3.08303	2.64997	2.98302
ENSG00000174529	1.14967	0.670219	2.645	1.50764	0.108499	1.05894	0.660955	0.673676	0.594125	1.27731	2.52563	1.70106	0.399563	1.61791	0.983563	0.5982	0.95399	1.09901
ENSG00000116984	46.151	42.8047	20.8014	56.7877	11.9349	41.0421	43.0129	9.70094	12.7143	46.8183	26.4477	35.322	8.25765	43.5086	40.6949	24.3882	4.02796	24.8062
ENSG00000143742	120.428	115.412	99.5687	124.079	90.2172	116.484	98.2281	75.7886	38.6181	137.999	127.139	172.407	70.7227	162.797	102.455	69.9434	35.0856	72.7439
ENSG00000196187	33.5457	36.8621	41.6476	23.8207	38.246	20.9222	35.4882	45.0016	47.1735	25.9392	34.0245	30.6691	42.5535	18.4529	20.6548	34.1894	42.9295	39.7213
ENSG00000143819	15.9722	18.0512	32.3677	15.5287	32.2243	14.9215	20.5404	30.6523	28.7557	18.3736	26.7812	16.9105	31.8985	12.1999	14.5076	26.2748	24.0617	21.4045
ENSG00000120948	136.071	137.484	99.7481	197.802	58.2099	175.624	204.998	71.3423	139.976	151.607	113.653	128.28	59.8679	195.636	203.721	125.162	124.973	138.318
ENSG00000009724	1.76556	2.05534	0.717289	0.703565	0.162749	0.673874	0.711798	0.336838	0.23765	2.11247	1.00072	0.800499	0.133188	0.174909	0.327854	0.0460154	0.0529994	0.261669
ENSG00000116649	75.0569	87.8881	184.209	203.38	503.925	264.126	166.459	282.473	236.165	72.954	116.417	93.2581	544.805	163.671	168.271	168.877	240.405	215.196
ENSG00000171824	61.343	63.4027	78.9018	81.5632	65.6963	81.6992	68.8919	51.132	70.6415	66.1253	73.1957	64.4902	66.5273	82.5133	92.5779	69.9434	64.7653	67.6152
ENSG00000117614	46.151	40.1238	39.5854	31.6604	11.7179	27.7893	29.4379	14.0125	12.5955	43.8215	44.8419	46.9292	10.7882	36.4685	23.8924	20.5689	9.2219	19.3111
ENSG00000117616	51.8172	54.958	39.0474	28.2431	15.8951	25.0617	31.4716	13.6756	17.5861	47.6043	40.1718	51.332	14.5841	20.0271	22.2531	15.4152	17.1718	21.0382
ENSG00000224183	2.91523	3.12769	1.52424	4.67368	2.22424	4.20369	3.50815	1.54946	1.60414	3.97931	3.66931	3.8524	0.932315	4.94118	3.52444	2.53085	2.27898	2.40735
ENSG00000183726	117.102	111.346	101.765	133.778	85.7144	120.688	152.782	95.8642	120.489	122.966	110.365	122.676	105.818	141.195	125.65	148.998	115.645	140.411
ENSG00000238084	18.1483	16.8895	9.8179	21.0064	7.26945	19.8953	16.5747	11.0483	10.516	17.1945	10.1502	19.5622	6.32642	22.126	16.1468	15.8293	9.69889	12.9788
ENSG00000204178	24.0199	20.9108	22.6394	21.0567	14.9187	16.2692	30.5056	17.9872	20.0814	24.1706	23.0166	20.1626	14.9836	17.4034	20.9417	27.6092	15.8998	26.6379
ENSG00000198860	29.1112	29.8024	31.5607	30.3035	15.5696	28.784	23.3876	14.6188	13.3084	31.638	32.7856	31.3695	20.9105	38.5674	32.7854	21.6733	15.9528	19.3635
ENSG00000155816	56.1285	55.2261	30.4848	54.1745	41.0127	35.6832	52.3171	41.0269	32.5581	41.5617	24.5892	47.5796	38.8243	36.9058	31.474	40.2175	31.0047	56.4681
ENSG00000180875	1.97086	2.54683	1.56907	5.12597	3.52623	5.0701	28.8787	19.4692	27.8051	1.67033	1.62022	1.30081	2.79694	3.27954	3.68836	25.7686	21.7298	23.5502
ENSG00000134684	118.334	115.188	172.867	141.165	276.348	163.013	166.764	246.902	225.589	124.98	164.261	118.124	329.374	192.269	191.303	236.151	227.845	201.904
ENSG00000125944	135.209	131.408	68.0528	191.822	43.888	145.332	160.561	45.6079	41.9452	147.382	90.3985	127.079	36.2937	174.078	136.305	58.8537	27.0297	69.1852
ENSG00000143382	109.095	118.539	169.773	72.8189	133.563	60.3919	87.7545	128.133	121.796	70.4485	98.2614	101.513	133.854	38.2613	38.1131	71.0018	107.006	93.1017
ENSG00000184007	235.477	235.783	199.003	258.811	121.085	237.653	297.684	136.015	209.429	273.835	224.019	235.897	103.221	285.539	278.144	250.232	181.523	250.469
ENSG00000137942	31.7391	28.6854	10.8938	17.6896	3.47198	14.2476	10.4228	4.3789	2.73298	35.3716	16.2498	23.9649	2.66376	15.2171	10.2864	5.06169	0.635993	5.70438
ENSG00000157077	37.7748	37.3089	23.9844	39.1483	16.3291	39.5981	32.5393	10.7115	18.6555	42.7407	26.2094	33.671	12.3865	38.9172	41.2277	25.2625	12.1899	24.9109
ENSG00000162542	15.3973	16.264	25.0603	13.82	27.4503	14.1834	7.9823	12.5304	10.6348	16.8015	20.491	17.9612	26.3046	14.0802	13.6469	11.4118	9.1159	8.11173
ENSG00000121753	21.8026	21.4917	32.009	14.0713	26.3111	12.7394	17.4899	28.227	26.498	16.2611	22.4448	18.0612	27.7697	6.20927	9.22091	15.2311	17.8078	17.7411
ENSG00000162631	14.9457	14.7895	10.4455	33.5198	19.8554	28.6878	16.5239	10.1725	13.4866	16.2611	12.2946	16.06	22.2424	31.2213	34.1378	16.9337	11.6069	16.0665
ENSG00000163374	18.6411	20.5087	25.5534	25.2278	34.6113	22.1737	25.0146	29.7765	32.3204	16.4085	22.7783	17.2608	36.893	22.0385	21.7613	27.4252	31.9057	26.1145
ENSG00000143740	27.4278	26.8981	34.0264	29.6	61.8988	36.1004	32.7427	52.8162	45.6882	31.2941	31.4036	28.8179	66.4607	36.1187	34.8755	45.6933	43.8305	40.0876
ENSG00000117411	76.2066	80.4263	122.612	109.354	250.362	144.273	101.94	184.385	142.768	79.6353	109.126	83.6521	275.432	121.037	140.609	136.712	134.672	133.974
ENSG00000162745	8.3351	10.7235	11.4318	8.04074	12.0977	8.66409	15.7104	17.9872	20.1408	7.81124	6.76679	9.65601	15.0502	7.73972	7.2128	16.1514	16.7478	14.8104
ENSG00000186501	29.8914	31.8131	60.9696	36.5351	81.5915	43.7055	44.6907	76.9338	66.7203	30.5572	40.9819	32.8705	87.5044	39.7481	39.5884	56.0928	60.6313	58.2474
ENSG00000157873	14.5762	15.9065	32.9953	3.7691	10.0362	6.2574	7.32135	12.9346	9.9813	13.51	23.1119	16.9105	12.5197	3.54191	4.99978	8.973	10.0699	8.5304
ENSG00000180667	15.5616	13.181	6.0073	8.54328	0.867994	8.15066	5.18595	3.36838	1.06943	16.1629	8.67292	12.908	1.73144	7.34618	4.99978	2.43882	0.794991	3.97736
ENSG00000168264	58.6741	61.7942	41.3338	66.5371	47.9567	48.7756	104.634	67.0308	97.4959	52.5662	38.6946	59.1869	32.0983	38.6112	46.4734	73.8087	81.0361	84.6236
ENSG00000162775	9.40265	7.32773	6.41077	11.1565	6.29296	9.94766	8.79579	4.64837	2.97063	10.7589	6.81444	8.45527	4.66157	10.4508	10.7782	5.70591	2.06698	6.38471
ENSG00000081692	6.98013	7.23837	11.5663	9.14634	26.0398	13.4775	13.3208	28.5639	17.3485	7.5656	9.34007	7.30455	23.2413	10.1884	11.9667	17.5779	18.5498	18.5785
ENSG00000173171	20.694	25.0215	38.7785	24.4237	57.7759	31.64	24.3028	42.509	33.2116	20.437	29.6404	24.115	66.8603	32.7517	30.6544	35.3858	34.0256	28.9929
ENSG00000143862	32.8477	31.5003	39.0923	26.9867	58.9694	32.7952	44.284	70.9381	58.6996	33.21	31.4513	34.9718	72.1212	28.0292	30.2446	55.8627	57.5044	51.4964
ENSG00000143376	31.4106	33.4216	32.7263	27.037	16.0036	26.6661	36.0475	17.583	32.7363	34.4382	31.9754	28.4177	16.7817	27.417	27.8676	33.5452	29.4147	36.4766
ENSG00000143436	22.049	23.5917	32.547	34.1731	69.9278	41.2347	33.7595	50.7952	42.3611	25.6444	29.5451	27.9674	82.2435	49.3243	45.2849	50.847	45.0495	43.908
ENSG00000143450	0.698013	1.83193	1.92772	2.2112	3.20073	1.797	1.72865	2.89681	2.31709	0.933418	2.47798	1.85115	2.99673	1.96773	1.76222	2.48483	2.11998	2.61669
ENSG00000159445	19.4212	18.5874	19.4565	23.8709	15.9494	24.1632	16.4222	13.4062	18.8338	21.4195	19.2996	18.9618	19.512	25.6242	24.3842	17.808	17.5428	19.2065
ENSG00000197747	229.852	215.677	430.374	220.417	408.825	255.655	213.031	342.564	269.376	220.041	289.018	302.238	540.276	271.634	230.932	291.968	300.03	300.239
ENSG00000123473	11.0861	9.91924	4.25891	29.4995	13.0742	27.5005	12.6598	5.99572	3.14886	12.6748	5.57545	9.60598	11.5873	26.3675	29.5479	9.80128	2.33197	9.78641
ENSG00000203786	5.50198	4.24472	7.48671	2.61324	4.50272	2.66341	0.355899	0.606309	1.12884	4.02844	4.43177	4.90305	5.32751	1.39927	1.59829	0.138046	0.794991	0.471004
ENSG00000240386	1.97086	0.848944	1.25526	1.75891	3.09223	1.89326	0.355899	1.21262	0.891188	0.982546	1.76318	1.85115	2.06441	0.655909	1.18847	0.782262	1.53698	1.20368
ENSG00000020129	67.1324	65.9943	98.8515	76.9901	165.624	82.6619	106.465	179.535	146.036	56.7911	76.2931	64.8404	146.773	48.4061	60.4482	119.548	129.796	117.28
ENSG00000186603	0.821192	0.759582	1.70356	2.26146	6.13021	3.33728	2.49129	2.76207	3.38651	0.5404	0.810108	1.4509	8.7904	3.67309	3.68836	3.77326	3.60396	2.30268
ENSG00000117643	1.31391	1.16171	0.896612	0.201018	0.108499	0.352982	1.22022	1.14525	1.18825	1.47382	0.762455	0.950592	0.199782	0.174909	0.286873	0.736246	1.27199	0.732672
ENSG00000162430	198.359	215.855	244.596	186.595	378.174	174.565	218.319	348.493	289.992	128.713	140.53	187.617	411.084	88.9849	91.4714	152.265	252.065	228.751
ENSG00000163531	36.3377	38.9174	35.9093	27.5395	36.727	21.6281	34.4713	37.9953	43.2523	32.7679	32.1184	32.9205	26.3712	14.6924	19.2205	30.4622	39.5376	31.7666
ENSG00000143028	11.8252	11.2597	14.3906	1.45738	2.38698	1.76491	13.8292	23.5787	19.3685	11.4958	13.8195	10.3565	4.46179	1.18064	1.76222	17.4859	16.4828	16.7991
ENSG00000154429	7.18543	5.31707	3.18297	6.93514	2.38698	7.95813	4.11826	1.68419	1.48531	7.81124	3.43105	5.00312	2.73035	10.4071	6.92593	2.991	0.582994	4.8147
ENSG00000187815	2.29934	4.60217	3.54162	2.86451	2.00724	2.88803	4.8809	1.68419	1.30708	3.29153	3.33574	3.20199	0.732533	4.06663	3.23756	2.02468	1.16599	3.08769
ENSG00000117010	2.01192	1.74257	2.37602	1.45738	0.922244	2.27834	0.813483	0.471573	0.415888	2.50549	1.95379	2.60162	0.799127	1.924	1.39338	0.736246	0.741992	0.732672
ENSG00000242125	42.6199	46.7366	62.3145	42.7667	30.868	34.1429	26.8449	19.1998	30.0627	39.6457	51.0845	45.9786	38.4247	42.809	49.1372	29.6339	30.5277	27.9985
ENSG00000200087	1.84768	2.23406	2.37602	0.904583	0.542496	0.898498	0.711798	0.404206	0.772363	2.45636	2.19206	2.00125	0.599345	1.22436	0.9016	0.5982	0.529994	0.366336
ENSG00000180098	16.8755	18.5874	22.5498	16.7348	31.3563	23.7781	17.9475	30.046	22.9926	17.0963	21.0152	19.1119	43.4192	28.4227	23.9744	25.1704	22.7368	21.6662
ENSG00000188060	3.40795	3.93195	4.3934	1.25637	1.19349	1.02686	0.864326	1.34735	1.60414	3.88106	4.76534	3.90243	3.06332	1.79282	1.51633	1.33445	1.32499	0.942007
ENSG00000240038	1.80662	1.34044	1.52424	0.954838	0.325498	0.352982	1.16938	0.673676	0.415888	1.67033	2.1444	0.900561	0.133188	0.262363	0.409818	0.460154	0.211998	0.471004
ENSG00000143850	5.13245	6.16602	4.93136	12.3124	16.9801	10.4611	3.1014	3.30101	3.20828	5.10924	4.43177	5.90368	10.0557	5.291	4.99978	2.71491	2.38497	2.25035
ENSG00000197056	16.7113	17.247	6.76942	15.0261	8.57144	15.5312	5.49101	4.51363	1.06943	13.4609	7.57689	15.2095	8.99018	12.8558	7.00789	4.04936	1.32499	6.85572
ENSG00000116560	189.901	178.01	151.886	294.944	160.036	250.489	339.833	185.396	272.347	194.79	158.4	162.701	126.795	243.386	246.956	243.191	253.761	264.599
ENSG00000174842	8.78675	8.31072	6.36594	11.0058	5.09947	10.6215	6.60955	4.581	1.60414	9.08855	7.91047	11.1569	7.32533	13.5992	10.6143	7.04036	1.27199	6.28005
ENSG00000122484	21.1457	20.9555	13.0905	17.8404	6.02171	16.6222	8.08399	5.18731	1.84179	22.4512	15.535	18.1113	9.65612	18.5841	12.0077	9.2491	1.64298	12.4031
ENSG00000132781	0.205298	0.759582	0.672459	0.854328	1.08499	0.449249	1.01685	1.34735	0.831775	0.442146	0.857762	0.350218	1.53166	0.524727	0.942582	0.690231	0.794991	0.785006
ENSG00000121903	11.6609	14.298	7.80052	11.9606	4.01447	10.8462	17.6933	7.14097	15.5067	13.1661	9.14946	8.40523	3.52948	11.1504	14.2207	13.1144	14.7338	11.1471
ENSG00000116809	17.5735	20.2853	33.9816	21.1069	44.3762	23.9065	24.7096	37.5238	33.984	19.307	27.4484	17.8111	46.083	20.8579	21.9662	32.4869	31.5347	27.1612
ENSG00000173641	8.70463	8.80221	15.4666	14.2221	31.4105	18.4513	21.0997	39.4774	35.9446	6.58306	9.34007	7.80486	29.9673	12.7246	14.0568	29.4959	31.8527	27.9985
ENSG00000142634	57.6477	65.324	89.8853	103.122	244.612	130.571	112.261	219.484	173.069	62.146	75.1494	67.0418	290.15	115.571	128.314	162.204	162.973	160.298
ENSG00000160062	5.46093	6.2107	4.30374	5.93004	1.95299	5.03801	8.03315	2.35787	2.43591	3.97931	2.38267	6.25389	2.06441	2.57991	1.8032	3.72725	0.847991	4.23903
ENSG00000176261	18.2305	18.0512	25.1051	16.3327	11.5009	16.3655	16.5239	12.3956	8.61481	15.6716	22.4924	22.9143	10.1223	21.9511	16.5157	15.4612	9.2749	11.5134
ENSG00000213281	71.4847	69.6581	29.1399	89.1517	30.651	89.3364	76.6708	30.4502	20.022	77.179	40.4101	64.1399	43.3526	110.98	82.9472	48.6843	17.6488	52.5431
ENSG00000052723	33.9152	29.4896	19.4565	29.3989	8.46294	24.2595	15.1003	9.90304	5.94125	34.6347	20.1574	27.317	10.5884	28.2915	18.6877	11.918	5.67094	10.7807
ENSG00000227232	7.26755	8.89157	17.0805	7.18641	10.8499	6.61038	7.37219	13.2041	10.7537	7.46735	13.1523	8.60536	10.2555	5.15981	8.19636	10.9517	9.3809	8.42573
ENSG00000132485	89.8794	91.9988	32.0987	68.6981	21.0489	67.9329	44.6907	26.6102	11.5854	95.7982	42.0303	85.9035	27.6365	80.5019	47.7028	31.1064	8.7979	42.2856
ENSG00000143418	98.8715	100.578	61.911	109.002	208.047	124.827	120.294	194.154	156.908	103.266	80.6296	84.5026	241.736	127.159	139.789	174.905	160.005	146.691
ENSG00000143412	2.79205	2.54683	3.76577	1.25637	1.73599	1.15521	1.37275	0.336838	0.4753	1.22818	1.95379	3.8524	2.46397	0.349818	0.245891	0.552185	1.00699	0.523337
ENSG00000143363	7.55496	7.46177	5.73832	7.94023	10.1989	7.86186	8.89747	8.01675	9.26835	8.00775	6.2426	6.9043	10.8548	8.26445	8.52422	10.2154	8.69191	8.6874
ENSG00000143443	3.49006	3.75323	6.41077	3.06553	6.8897	3.91489	2.84719	4.91784	3.74299	3.97931	5.14657	4.30268	6.99236	3.367	3.48345	3.54319	4.29295	4.0297
ENSG00000197622	60.9735	61.9283	48.7757	69.7031	99.0598	70.3075	129.293	161.009	167.009	62.5882	46.4144	55.7347	88.0372	69.8324	78.0294	167.404	169.757	144.807
ENSG00000213190	6.85695	6.16602	4.93136	16.0815	15.0814	14.4081	19.9303	20.1429	18.6555	4.71622	4.71769	5.95371	13.9847	15.6981	12.9503	17.7619	17.8078	20.8812
ENSG00000162783	97.147	105.403	114.542	95.5843	169.584	106.857	92.2287	135.342	130.292	103.511	109.031	99.3619	161.623	89.5097	107.7	113.014	120.256	97.1837
ENSG00000160785	32.8066	34.8067	35.1472	36.5351	56.4739	36.6459	40.2674	55.1067	57.1548	31.8345	33.1668	28.5178	58.7358	35.4191	39.0147	49.0064	49.3955	45.2687
ENSG00000091483	74.7284	70.4177	88.9439	115.485	97.8664	107.595	89.2289	67.3003	76.2263	89.0186	94.3538	87.4545	118.337	129.914	125.65	89.3619	75.3122	86.089
ENSG00000054277	17.4093	15.281	6.05213	11.1565	6.40146	10.7178	6.05028	5.99572	6.29773	17.2928	9.05415	11.207	6.45961	13.8178	11.8028	8.0527	8.69191	8.16406
ENSG00000203668	37.4463	33.6003	12.8215	38.294	6.50996	34.3355	5.9486	4.51363	0.772363	44.3128	14.296	31.5697	7.6583	39.2233	17.7451	4.69357	1.21899	6.85572
ENSG00000054523	90.0026	83.0625	34.0264	79.8546	14.2134	58.9479	89.4831	22.905	33.7463	87.6431	43.031	62.4389	15.9825	61.0432	59.2597	41.736	25.7577	52.1244
ENSG00000197785	37.4053	44.6366	68.1873	85.9354	215.263	109.777	75.3997	128.133	109.913	43.2811	49.7502	43.8773	235.676	98.7361	109.135	95.3899	102.819	97.0267
ENSG00000205090	4.02384	3.48514	6.76942	1.6584	3.90597	2.47087	1.67781	2.0884	2.07944	3.04589	6.14729	3.90243	4.99454	1.39927	1.63927	1.88663	2.17298	1.20368
ENSG00000160075	93.9854	96.1988	138.571	117.144	255.95	139.428	117.142	201.092	168.494	97.6159	126.282	103.464	312.991	154.445	157.083	172.926	165.994	154.332
ENSG00000215014	0.698013	1.69789	0.403475	1.1056	1.46474	0.930588	1.32191	2.0884	2.19826	0.687782	1.00072	1.10069	0.599345	0.743363	1.02455	2.25475	2.01398	1.98868
ENSG00000197530	35.147	39.7217	74.0601	25.4288	58.2099	25.19	25.6756	42.4416	36.7169	35.3225	55.5162	41.2257	54.5404	17.797	23.0318	30.8763	38.8486	37.942
ENSG00000116128	14.7815	12.8235	10.6248	11.8601	15.8409	9.40214	11.9989	12.3956	14.1402	11.8888	8.67292	11.3571	8.65721	8.61427	8.40127	8.973	11.2359	8.47806
ENSG00000174371	5.46093	6.16602	4.52789	20.0013	6.72696	16.7185	3.4573	0.741044	0.653538	7.61473	4.95596	6.65414	6.85917	21.0765	18.5648	1.1964	0.370996	2.30268
ENSG00000152760	2.21722	2.45747	2.33119	1.90968	0.813745	2.21416	0.915169	0.336838	0.356475	3.19327	1.4296	2.35146	0.665939	3.23582	2.41793	1.15039	0.582994	0.628005
ENSG00000152763	5.91258	5.13835	4.75204	4.37215	1.30199	4.36414	2.59298	1.01051	0.23765	6.53393	5.28953	5.25327	2.53057	4.81	3.03265	2.48483	0.582994	2.98302
ENSG00000118473	82.7351	84.4029	57.3832	24.9765	16.8174	20.9543	27.7093	18.7956	13.3084	86.5131	59.4238	73.5458	15.1834	20.2457	19.9172	19.8787	12.6669	26.6902
ENSG00000143815	46.5616	46.6473	14.9286	56.4359	17.3056	45.6309	40.9284	12.1262	12.8331	53.7944	21.7776	39.7748	18.7129	57.4576	52.4567	24.3882	6.88992	32.6039
ENSG00000185842	5.33775	4.87026	3.94509	4.67368	2.54973	4.58876	2.64382	1.68419	1.9012	5.60051	5.76606	4.80299	3.59607	4.50391	3.36051	2.25475	1.00699	3.08769
ENSG00000143479	42.9073	41.2855	27.3467	40.1032	28.4268	37.416	50.8935	40.9595	58.4025	43.232	34.5011	38.0737	28.036	37.037	38.318	52.4115	53.4234	53.6421
ENSG00000120337	5.00927	4.51281	2.7795	2.56299	0.271248	1.89326	5.28764	2.82944	1.84179	5.64964	3.38339	5.40337	0.266376	2.23009	1.55731	2.30077	0.370996	2.25035
ENSG00000162368	141.697	142.712	84.3712	160.413	61.0851	128.357	99.9567	64.6056	28.8151	158.534	104.361	158.249	43.2195	151.908	94.8319	57.1971	19.8748	63.6901
ENSG00000212916	2.1351	1.83193	1.0311	2.41222	0.542496	1.70073	1.62697	1.54946	0.23765	4.07756	1.3343	2.50156	0.932315	1.39927	1.76222	1.47249	0.317997	0.628005
ENSG00000117600	11.9073	9.91924	3.63128	2.01018	0.922244	1.54028	13.1683	6.26519	3.14886	11.6923	5.28953	9.20573	0.665939	1.26809	1.31142	6.30411	1.16599	7.53606
ENSG00000116981	0	0	0	0.100509	0.0542496	0.160446	1.98287	3.83996	4.04005	0	0	0	0.199782	0.0874545	0.0409818	1.1964	2.49097	1.25601
ENSG00000254685	10.2238	10.0086	4.07958	10.3525	2.60398	8.08649	5.2368	3.43575	1.12884	11.9379	7.43393	12.1576	4.19542	11.5003	6.55709	3.91131	1.32499	4.39603
ENSG00000177144	26.4013	23.2789	12.1043	24.3735	13.8337	25.7356	22.7267	12.0588	9.44659	26.9218	13.5812	19.5122	14.9836	26.5862	25.5317	20.4308	9.1689	20.1485
ENSG00000163125	35.4755	36.0131	24.9706	41.0078	20.9404	27.9818	37.3185	20.0082	24.0621	34.4874	26.8289	27.8674	19.1125	24.3123	21.5564	20.3848	19.4508	25.3295
ENSG00000117481	17.5735	17.2917	17.7977	18.2927	32.3328	19.9274	22.0657	30.2481	24.478	14.7873	17.0599	18.8117	34.8286	23.9625	22.1302	28.9437	30.1567	24.8062
ENSG00000196418	2.25828	2.81492	1.83805	4.17113	1.73599	3.94698	5.44017	2.55997	2.43591	2.45636	1.4296	2.90181	1.59825	4.59136	4.42603	3.31311	1.85498	3.8727
ENSG00000263513	1.5192	1.20639	1.34492	4.42241	1.24774	4.13951	1.83034	0.336838	0.891188	1.22818	0.762455	1.40087	2.39738	3.67309	3.89327	1.28843	0.635993	0.628005
ENSG00000143393	114.474	115.948	145.386	124.782	282.207	148.284	126.039	218.069	180.673	113.779	132.81	116.372	284.689	132.887	154.501	178.31	170.817	155.902
ENSG00000160789	1398.69	1511.3	2415.92	1264	3151.36	1608.06	1427.61	2494.76	2050.44	1579.44	2102.18	1606.05	3390.7	1474.92	1572.88	2041.34	1939.51	1784.84
ENSG00000080947	3.12053	4.15536	5.37967	1.90968	1.24774	1.28357	2.13539	0.202103	0.772363	3.14415	3.04982	3.8524	0.998909	0.830818	0.491782	0.644216	0.688992	1.04667
ENSG00000215908	13.755	13.3597	13.1802	12.4129	13.3997	11.1991	16.0663	14.0125	15.2096	11.5449	10.9603	13.7085	13.119	7.82718	11.1471	13.3905	14.9458	15.1244
ENSG00000142798	287.294	322.42	221.239	330.324	474.793	99.4124	332.867	343.575	378.636	152.982	135.145	239.399	382.182	41.1036	50.7765	105.145	290.066	192.431
ENSG00000218510	2.01192	2.05534	1.21043	1.45738	1.84449	1.66864	1.37275	1.41472	1.54473	1.17905	0.857762	0.800499	1.1321	0.874545	0.983563	1.1964	1.16599	1.51768
ENSG00000070831	211.621	218.447	205.817	254.992	212.767	251.9	275.771	206.414	228.916	250.991	247.893	234.646	264.711	321.701	284.455	263.806	220.107	260.151
ENSG00000196550	1.35497	2.36811	0.941442	5.22648	2.06149	5.19845	2.59298	0.808412	1.01001	2.45636	1.52491	1.50093	0.932315	5.11609	4.01622	0.920308	0.476995	0.942007
ENSG00000266028	56.8265	56.1197	46.5342	53.7222	48.7704	46.5294	44.0806	42.0374	46.52	56.1034	42.2686	50.1813	48.3472	39.5732	43.6866	38.3768	47.2225	41.71
ENSG00000229509	1.43709	0.670219	0.134492	1.45738	1.08499	2.43878	1.11854	0.875779	1.12884	1.17905	0.476534	1.10069	2.59716	2.405	1.39338	1.56452	1.27199	2.19802
ENSG00000263528	15.3973	17.5597	25.9121	17.4384	44.973	24.099	21.9132	37.389	30.6569	18.4719	22.7307	14.7092	43.4192	23.0005	23.0728	28.8517	25.7047	23.8642
ENSG00000143486	56.8675	56.8793	59.3109	49.9531	89.4034	55.3218	44.7924	74.9128	63.3337	59.1001	66.2383	53.3832	92.6321	64.0604	68.2757	75.1432	70.9132	60.8118
ENSG00000236698	46.849	44.1004	12.7767	76.4875	32.1158	69.8903	48.0972	27.6881	16.8732	53.5979	18.3466	41.4258	36.5601	108.75	70.8166	45.4172	17.4368	45.478
ENSG00000058453	21.5973	24.9768	34.9679	20.6546	24.3038	18.2588	22.2183	21.0187	30.9539	19.4544	27.3531	20.6629	26.1714	14.2988	18.1959	17.992	30.1567	19.8345
ENSG00000215883	6.98013	7.59582	4.43823	4.42241	4.23147	3.97906	3.20309	3.57048	3.03004	6.33742	6.76679	5.75358	3.59607	5.291	5.24567	3.40514	2.06698	2.25035
ENSG00000162650	6.28212	8.93626	12.8664	3.61833	8.13745	3.81862	6.10112	8.42095	7.48598	5.79702	9.67364	6.75421	8.45743	3.49818	4.0572	6.48817	7.68492	6.64638
ENSG00000120334	13.8371	11.349	5.64865	20.9562	12.5317	25.1259	14.8969	7.74728	8.97129	12.9696	8.19639	10.9568	13.2522	25.1869	23.6465	11.7339	8.69191	11.1471
ENSG00000162714	29.1112	30.1599	33.0401	33.8214	58.0471	36.1004	37.2169	52.6141	44.5	32.5223	33.548	30.6191	62.9312	39.0484	42.6621	46.9817	45.8975	41.867
ENSG00000152061	29.3165	26.496	22.9084	21.71	4.39422	20.0558	16.3713	3.50312	4.93124	30.1642	26.6383	27.367	4.72817	22.607	17.0074	10.0774	3.44496	9.68174
ENSG00000143147	33.6278	34.0025	25.5086	29.6	28.2641	29.2012	33.4545	24.7913	31.1916	35.0278	30.3552	28.7179	30.5666	30.5216	36.4328	37.0884	32.8066	31.3479
ENSG00000049246	2.05298	1.9213	0.76212	1.55789	1.08499	1.21939	0.610112	0.741044	0.415888	1.81771	0.905415	1.55097	0.266376	1.61791	1.18847	1.28843	0.264997	0.680338
ENSG00000273213	7.88344	8.04263	6.05213	6.83463	6.18446	6.22531	8.59242	6.53466	8.02069	6.68131	6.19495	5.85365	4.46179	6.95263	6.39316	6.71825	6.62493	6.43705
ENSG00000135838	1.56026	1.78725	1.43458	1.45738	0.488247	1.25148	1.4236	1.14525	0.594125	1.12993	0.905415	1.05065	0.199782	1.48673	2.09007	1.05835	0.264997	0.732672
ENSG00000180198	33.9152	36.3259	43.934	64.2756	129.928	76.9821	40.3691	62.3151	51.5106	36.8455	43.031	35.1219	139.647	84.3061	90.078	60.8784	60.7373	52.4384
ENSG00000116922	13.5907	12.9576	7.30739	29.4492	33.3093	31.3833	22.0149	22.0966	22.4579	15.1803	9.86426	10.5566	29.0349	28.0729	29.8757	25.5385	20.8818	23.8642
ENSG00000116863	23.1165	23.8598	35.999	30.5548	77.2515	39.5981	28.8787	49.111	37.5487	25.2023	33.9769	28.6178	86.1059	43.771	43.5227	45.1871	45.7915	40.2446
ENSG00000171812	4.59867	4.46813	3.85543	3.2163	4.17722	2.31042	3.71152	5.65888	5.82243	3.88106	3.81227	4.05252	3.86245	1.53045	2.54087	3.86529	3.39196	2.98302
ENSG00000054116	57.4424	57.3261	80.6951	60.6573	110.235	68.9598	60.6553	98.6936	82.9993	62.7847	75.2924	65.3407	125.13	82.2947	72.7427	91.7547	91.742	79.7043
ENSG00000116871	183.701	198.251	323.856	274.692	614.486	299.874	331.037	546.419	454.446	162.071	218.253	193.721	631.71	234.99	241.834	385.701	420.179	388.944
ENSG00000160094	9.27947	8.93626	13.0905	7.18641	12.0434	6.06486	7.88062	10.5767	13.9025	9.87458	10.4361	8.60536	10.655	4.54763	6.55709	7.7766	8.69191	8.05939
ENSG00000225313	4.59867	4.24472	4.43823	4.22139	2.65823	3.40146	5.9486	3.30101	4.04005	2.702	4.47942	3.40212	2.39738	2.05518	3.52444	4.27943	4.02796	3.8727
ENSG00000215790	6.61059	5.85325	4.43823	3.51782	4.28572	3.46564	3.71152	4.31153	3.3271	5.35487	3.14513	3.75234	5.32751	2.09891	2.41793	2.80694	3.33896	3.8727
ENSG00000197956	1882.87	1842.16	3805.35	1600.21	3506.37	2011.42	1953.07	3447	2503.7	2091.5	3401.17	2651.05	4083.34	2390.26	2158.84	3266.27	3024.84	2805.35
ENSG00000196154	492.961	480.815	947.315	367.311	819.061	476.878	516.918	901.312	671.48	530.329	820.83	757.222	1005.3	661.2	536.288	825.931	803.895	707.5
ENSG00000188015	7.26755	5.62984	10.3559	3.7691	9.98193	4.71712	5.44017	10.7788	7.6048	6.63218	8.19639	7.55471	9.12337	6.07809	5.12273	8.14473	7.73792	8.16406
ENSG00000196754	1.68344	2.32343	3.36229	2.01018	4.71972	3.04848	3.05056	3.09891	2.79239	2.11247	3.85993	2.60162	5.19433	4.41645	3.64738	2.34679	3.12697	2.93069
ENSG00000285867	4.59867	4.73622	4.88653	6.68386	7.37795	6.06486	5.28764	7.0736	9.62483	4.27407	4.86065	3.65227	7.92468	3.848	6.18825	6.30411	7.73792	7.69306
ENSG00000188643	220.572	224.434	419.166	347.862	773.166	414.464	380.812	659.058	520.869	244.408	354.399	269.618	825.631	426.734	427.768	548.872	559.833	502.351
ENSG00000189171	78.547	73.8582	173.046	94.7802	190.633	112.505	99.7025	164.175	128.509	84.4498	142.007	121.175	204.11	135.161	115.323	157.051	148.398	138.737
ENSG00000160679	40.9364	40.2132	43.0822	49.6013	84.3039	58.3703	55.1643	62.6519	69.0968	44.0672	43.7458	38.4239	82.1103	57.5888	58.1532	64.1915	62.6453	59.8698
ENSG00000143553	22.9112	23.9938	32.9057	23.7202	47.4142	31.7362	17.8966	34.7617	27.2703	27.413	31.6895	28.0675	59.4018	34.7632	33.1953	30.7843	30.7927	26.7425
ENSG00000214193	13.4675	13.1363	18.8288	8.29201	10.3617	7.89395	8.3382	8.55569	12.1202	13.2644	16.3928	11.7573	12.8526	5.37845	7.99145	5.56786	9.91089	7.85006
ENSG00000196182	40.8953	45.5749	62.3594	40.7565	83.1105	45.6951	68.536	103.881	89.8317	39.7931	52.657	45.0781	95.5623	41.3222	45.9406	82.2295	89.569	75.6222
ENSG00000181817	24.4305	23.7704	48.686	35.3792	87.0707	45.8876	25.7772	53.8267	37.4299	27.2656	39.6953	32.2201	108.415	52.8225	50.1207	43.2545	44.2545	40.1923
ENSG00000116885	5.37881	4.95962	7.30739	4.37215	10.2532	5.45517	4.77921	11.8567	8.37716	5.06011	8.57762	7.35458	9.25655	5.81572	5.8604	9.01902	8.21491	6.69872
ENSG00000116898	54.0755	53.2154	104.141	63.1198	110.941	70.9814	60.2994	92.4284	80.0287	56.9385	95.3545	66.0411	135.985	89.1599	82.6603	95.2979	87.0251	76.3549
ENSG00000134686	196.881	208.885	297.675	227.704	487.379	256.585	272.059	472.112	372.932	187.863	218.92	205.878	555.06	236.477	250.891	345.668	368.929	323.056
ENSG00000135835	8.29404	9.96393	8.51781	4.77419	6.13021	4.90965	5.9486	8.08412	5.64419	7.66386	9.76895	8.45527	9.58952	4.11036	4.75389	6.44216	6.83693	5.28571
ENSG00000135823	56.6622	54.2431	28.2433	59.5517	28.6438	47.8771	82.1618	40.488	51.0353	65.6341	43.031	52.7829	26.3046	51.3795	48.6864	56.9671	40.4916	59.3988
ENSG00000153029	59.3722	56.3431	41.7373	30.5548	35.3165	34.0467	38.0812	34.6943	40.044	58.9036	52.5141	51.8823	32.0983	32.5331	36.9246	38.1928	32.9656	35.6393
ENSG00000117500	104.127	90.569	53.4381	71.7133	30.1086	62.4135	53.7916	51.4689	13.3084	107.54	63.3314	103.414	27.5699	78.5779	41.7605	51.9514	13.5149	59.1894
ENSG00000223745	6.52847	7.01496	6.67976	3.97011	0.813745	2.79176	3.91489	1.27999	1.72296	7.0252	4.76534	6.40399	1.73144	2.36127	2.04909	1.93265	2.49097	1.62235
ENSG00000122483	8.04768	8.26604	4.21408	6.48284	1.62749	9.20961	1.77949	1.21262	0.831775	9.1868	5.14657	7.50467	1.0655	8.65799	4.34407	1.7946	0.847991	1.67468
ENSG00000177868	7.96556	6.83624	7.08323	5.62852	4.39422	5.9686	5.33848	5.52415	5.2283	6.73044	7.62455	7.35458	5.19433	7.8709	7.49967	6.71825	5.56494	5.28571
ENSG00000120370	13.0569	13.4044	4.57272	9.39761	2.82098	8.95289	4.8809	2.02103	1.18825	13.8048	6.14729	9.90617	4.06223	8.92036	6.92593	5.65989	1.16599	5.65204
ENSG00000004487	59.6596	59.1133	60.3868	86.639	73.9423	82.5335	78.9587	71.9486	95.8918	56.6438	60.8534	55.2844	69.3243	81.9011	83.0291	79.6527	89.94	86.1936
ENSG00000163207	1.88874	1.4298	2.1967	18.1419	13.3997	19.0289	9.66011	6.06309	10.9913	0.933418	2.7639	1.75109	10.9214	13.7304	14.5485	9.38714	11.0239	8.47806
ENSG00000077152	9.32053	8.3554	8.15917	24.5745	20.2894	23.6498	9.30421	7.61254	7.96128	11.5449	10.865	11.7073	19.512	29.822	28.0316	8.0527	7.36692	9.0014
ENSG00000116350	65.0794	63.4027	69.3081	64.6777	65.2623	63.1195	73.061	66.7613	76.5233	59.7388	63.0455	62.589	68.4585	70.1822	79.0539	82.5977	88.244	72.8485
ENSG00000187800	16.3828	20.1513	20.3979	8.89507	14.0507	6.99545	10.8295	9.70094	11.5854	14.9347	13.8195	13.1582	11.3876	5.94691	7.04887	7.08637	13.8858	9.78641
ENSG00000132694	51.2013	52.3218	49.8964	51.5612	40.7415	39.3414	56.4862	53.2204	62.4426	44.8041	44.1271	43.7272	35.4946	32.0083	44.3833	52.4576	61.5323	53.8514
ENSG00000237842	1.56026	1.9213	1.12076	3.36706	1.13924	2.9843	2.89803	1.34735	2.91121	1.57207	1.3343	2.30143	1.39847	3.45445	3.07364	2.43882	3.76296	2.09335
ENSG00000117036	24.5947	21.8491	9.68341	32.6152	9.43944	24.3878	42.1994	11.3178	23.6462	25.7918	13.7718	19.5622	6.72599	24.7933	24.9989	24.02	18.3908	27.6845
ENSG00000224834	2.70993	2.59151	2.15187	1.95993	2.11574	1.73282	1.83034	1.07788	0.891188	1.22818	10.0072	2.4015	1.33188	2.71109	3.03265	1.97866	0.635993	1.46534
ENSG00000121904	22.1722	20.1513	13.1354	23.2679	22.2966	14.9536	16.0663	14.484	18.4179	15.2786	12.2469	16.4603	17.7806	10.1447	13.1552	12.1481	17.4368	13.5544
ENSG00000067208	49.8874	42.4025	18.784	29.3989	5.75046	23.7781	28.5736	7.94938	4.21829	49.029	28.5921	39.7748	5.19433	25.1432	20.9827	15.4612	1.96098	20.0962
ENSG00000163344	19.1748	18.8108	35.2368	27.5395	54.1954	32.3139	18.4559	30.3828	21.4479	22.6968	32.1661	25.2657	61.8657	34.7194	27.8676	26.1368	25.0687	25.1202
ENSG00000163346	93.3284	92.4903	124.181	40.6057	78.7705	39.919	71.1798	106.306	97.9118	91.5733	125.757	94.659	65.7948	33.0578	37.8672	89.638	92.749	75.2036
ENSG00000163348	25.6622	26.4513	25.9121	26.1827	50.5607	28.1743	24.9129	36.7827	30.5974	25.3497	26.543	23.1144	57.071	24.2249	22.8678	28.4835	34.0256	31.2432
ENSG00000160691	591.504	585.638	546.664	607.83	1238.68	712.605	632.992	1074.72	843.064	564.571	539.484	500.462	1355.39	598.801	669.233	870.289	854.987	761.822
ENSG00000173207	7.80132	7.37241	11.4318	24.1725	41.3925	25.7356	8.03315	11.3178	8.79305	8.25338	11.3415	13.2583	50.012	39.1796	31.8019	13.3445	10.7059	13.1881
ENSG00000160688	19.4622	20.33	33.5333	35.9823	91.8989	48.7756	35.1323	61.7088	48.9559	20.2404	27.1625	21.6635	100.424	47.3129	47.0061	54.1601	51.2504	47.7284
ENSG00000160685	31.2463	35.4769	46.4445	31.4091	73.9965	40.272	40.4199	60.2267	48.4212	31.4415	42.5545	33.8211	77.2489	30.8277	38.1541	46.1074	49.2895	43.9603
ENSG00000143537	97.188	98.6563	160.942	104.479	253.129	123.832	106.414	186.406	155.483	100.613	143.341	105.115	296.609	110.805	124.995	143.522	140.872	137.742
ENSG00000014914	11.3324	13.0023	10.849	6.98539	9.22244	8.76036	10.3719	11.4525	9.86248	11.2993	11.5798	11.0569	11.5873	7.65227	9.17992	8.973	9.2219	9.1584
ENSG00000264522	30.3841	31.0535	19.4116	32.565	11.0127	30.196	46.4194	20.4124	35.1722	31.8345	22.7307	23.4146	10.7882	27.9417	30.5314	34.4655	34.8206	33.3889
ENSG00000215784	1.43709	1.47448	1.0311	5.02546	1.79024	4.49249	1.32191	0.741044	1.30708	1.6212	1.52491	2.10131	0.599345	3.89172	4.58996	0.736246	0.688992	0.994341
ENSG00000272419	5.13245	6.4341	7.57637	2.81426	4.17722	2.18207	2.23708	4.10943	2.91121	5.25662	6.57617	4.35271	2.79694	1.66164	2.78676	3.77326	2.80897	2.04102
ENSG00000223612	26.853	26.0939	13.9423	27.9918	62.3328	32.025	26.3874	45.1363	33.9245	28.1991	17.9177	21.8636	61.5328	31.0026	32.6215	36.9044	31.5877	32.7086
ENSG00000198483	8.04768	7.95327	17.3943	5.57826	11.5552	5.77606	5.54185	7.81465	6.47596	8.74466	14.2484	10.0062	12.2533	8.30818	7.04887	6.30411	6.46593	5.1287
ENSG00000143127	28.8649	29.0428	24.5672	18.8957	33.689	17.3924	28.6244	35.7048	34.0434	27.6095	24.1126	26.8667	43.2195	19.2837	20.245	32.3948	40.1206	33.4936
ENSG00000131779	34.9828	32.9748	39.8544	30.9568	52.5679	35.1056	26.0823	39.8816	35.5287	37.3859	40.7437	35.322	54.4738	39.7918	37.9492	41.782	37.6296	34.1216
ENSG00000271601	69.5139	68.1836	52.1828	61.0091	56.1484	54.9047	52.4697	46.3489	59.4125	63.1777	51.5134	55.8848	53.8079	57.5888	64.7103	55.4486	56.8154	63.2191
ENSG00000272031	11.2914	11.8405	19.4565	7.48794	16.2206	8.50365	13.8292	18.3914	14.259	11.8397	14.6773	15.2595	17.3144	7.52109	6.51611	12.1481	16.1118	13.6068
ENSG00000121851	25.8265	24.6194	39.3613	19.4988	10.7414	17.5528	19.6253	11.3178	17.5267	29.8694	36.5978	31.2194	8.19105	20.9891	20.204	16.9337	17.9668	13.8161
ENSG00000265972	160.584	149.146	101.676	285.195	214.937	275.999	171.289	148.074	193.091	161.531	130.427	136.485	171.479	263.719	273.103	166.438	175.11	154.803
ENSG00000271425	28.1669	27.8811	26.7639	23.0669	8.0832	16.8789	26.7941	10.1051	16.8732	25.1532	30.1646	31.6197	8.12446	14.911	16.8025	14.4949	16.3238	13.8684
ENSG00000271121	8.95099	9.15966	2.10704	10.9555	6.56421	10.076	8.08399	4.31153	4.93124	11.0536	2.66859	5.75358	6.19323	11.2379	11.352	8.3748	3.02097	8.16406
ENSG00000235105	19.0106	18.6768	7.6212	8.29201	4.77397	7.89395	10.0669	8.55569	10.9319	21.6651	11.8657	19.0118	4.46179	9.70745	10.0405	9.43316	9.2749	10.3621
ENSG00000185483	46.1099	41.643	12.3732	25.7806	9.54794	18.6118	14.7444	8.01675	3.03004	50.7485	17.9653	31.7198	8.32424	16.9662	14.6715	9.80128	2.64997	11.7228
ENSG00000233328	10.0185	9.96393	14.7493	17.0866	39.4937	19.3498	16.2697	24.3871	17.6455	9.1868	16.1069	11.0069	39.7566	14.2988	21.4745	20.7069	20.4578	17.2178
ENSG00000230364	1.19073	1.4298	1.56907	1.35687	2.38698	1.70073	1.62697	1.54946	1.54473	0.835164	1.90614	1.50093	1.79804	1.48673	1.76222	1.97866	2.54397	1.57001
ENSG00000117533	67.9126	63.8496	37.1197	26.8862	16.6004	27.2438	22.8284	21.5576	12.1796	73.5435	42.4592	62.3889	16.3821	33.1453	21.6794	20.6149	10.6529	20.0962
ENSG00000274265	2.83311	2.90428	4.25891	4.47266	4.77397	4.65294	2.28792	2.96418	2.31709	2.80026	3.62166	2.45153	2.53057	3.76054	2.90971	2.991	2.33197	2.04102
ENSG00000286219	6.48741	5.76389	4.21408	5.67877	3.30923	4.29996	6.60955	2.35787	3.26769	7.86037	5.57545	5.70355	5.39411	4.76627	4.30309	4.32545	1.69598	4.29137
ENSG00000116191	67.543	65.5921	25.7328	35.0777	8.46294	28.7519	21.4048	10.7788	3.74299	73.7401	38.6946	52.8329	7.85808	35.1567	22.8678	12.7463	2.43797	16.3805
ENSG00000228196	0.862251	1.38512	0.896612	1.45738	0.216999	0.513428	1.11854	0.471573	0.415888	1.42469	1.3343	1.70106	0.266376	1.18064	1.22945	0.506169	0.105999	0.942007
ENSG00000075151	190.886	186.053	92.351	173.68	41.3382	98.9311	173.374	44.6647	57.749	175.777	107.935	151.444	35.7609	91.6086	98.9711	84.2082	30.5277	108.383
ENSG00000196369	15.3973	17.7831	10.4455	16.6845	7.81195	12.4827	14.236	7.20834	7.18891	17.7349	9.91191	13.4084	7.6583	11.8064	10.4094	8.60488	4.02796	8.79207
ENSG00000143772	44.8371	44.2791	33.7126	5.62852	8.89694	4.39622	9.05	11.4525	9.80306	45.541	33.3574	40.2251	12.786	4.76627	5.32763	12.6082	12.7199	11.3564
ENSG00000163191	448.124	441.183	969.462	517.572	1036.01	624.809	508.681	811.982	591.095	453.396	761.168	558.448	1204.08	548.689	507.806	563.965	620.888	656.317
ENSG00000169641	64.792	66.8432	31.6952	73.422	44.9187	67.3553	117.142	89.7337	127.499	70.645	41.8397	42.9267	38.4913	67.821	78.808	126.818	117.076	114.035
ENSG00000266338	39.1298	41.5089	24.2085	33.0675	30.868	32.1855	42.3011	32.2691	37.014	40.8739	28.7827	34.6216	28.4356	34.8506	34.0559	46.3375	39.6966	41.396
ENSG00000162825	14.2887	13.4937	11.656	15.2774	4.23147	11.8409	18.7101	6.33256	11.6449	11.2993	13.6765	14.6091	5.12773	8.61427	9.63072	10.2614	11.0239	10.1004
ENSG00000143409	9.11523	9.69584	9.77307	4.52292	9.81919	5.45517	3.35562	5.25468	2.97063	8.59727	9.43538	9.50592	11.0546	3.23582	4.38505	2.76092	4.18695	3.14002
ENSG00000060642	19.0106	18.9002	22.3256	13.9708	27.2876	16.7185	12.7615	21.4229	16.9326	18.2753	20.9675	18.1613	28.4356	15.7418	14.4666	18.3601	18.6558	15.5954
ENSG00000204160	35.5576	39.9004	57.2038	41.6108	94.7199	51.9525	56.0795	96.6052	78.3651	38.0736	42.8404	38.8742	101.156	37.4305	45.2439	67.9648	78.7041	71.7495
ENSG00000142751	37.4463	36.9961	42.2752	41.8621	67.3238	45.9197	43.6739	61.9782	58.759	34.9786	37.4556	38.4239	71.5885	31.3962	29.1381	38.3768	58.7234	46.0013
ENSG00000198746	7.55496	7.32773	12.7767	7.43768	19.4756	8.95289	7.21966	12.2609	13.7243	7.81124	10.722	7.20449	24.107	9.53254	12.8683	12.2861	13.8328	10.9377
ENSG00000090273	96.3258	91.5519	174.839	158.805	307.595	191.412	147.495	227.231	230.461	96.7808	148.822	107.167	328.841	202.064	211.302	217.975	216.662	182.906
ENSG00000253368	385.098	425.5	623.862	718.993	1609.91	908.671	690.139	1128.95	948.164	442.882	545.012	433.82	1477.32	644.452	713.616	872.406	909.258	825.146
ENSG00000158246	3.49006	2.90428	4.9762	3.11579	8.46294	4.71712	1.0677	1.54946	1.36649	2.40724	2.62094	2.55159	10.7216	3.89172	5.45058	0.920308	1.64298	1.62235
ENSG00000130695	9.56688	11.349	7.66603	15.1266	26.2026	16.3655	11.5921	15.2925	14.6155	9.62895	7.95812	7.80486	26.1048	17.9282	17.4173	15.9673	14.9458	14.0778
ENSG00000117682	50.1338	49.5069	64.2422	55.2298	116.637	61.9964	54.7067	84.0074	74.0874	47.3587	57.0888	48.7804	111.345	61.9178	64.3005	69.8514	76.7432	67.8768
ENSG00000198830	88.2781	91.1498	145.475	172.323	220.959	165.677	86.9919	103.679	118.35	99.8758	141.388	119.875	241.137	205.256	204.745	129.625	118.03	105.295
ENSG00000158062	9.32053	9.56179	18.4254	9.14634	17.7939	9.5305	13.1174	18.2566	15.2096	7.07433	12.9141	8.40523	17.714	8.30818	9.95858	13.1604	14.4688	12.7171
ENSG00000158615	36.0093	32.3492	16.7218	44.3748	17.9566	36.4534	42.5045	18.5935	24.478	33.2592	20.2051	30.569	15.3832	37.3431	43.6046	29.772	20.6168	33.2842
ENSG00000174332	8.99205	9.42775	14.8389	6.23157	10.4702	5.71188	7.27051	12.3956	8.37716	5.50226	7.6722	8.70542	11.9869	3.54191	3.27854	5.52185	6.99592	6.69872
ENSG00000058804	29.2344	29.445	13.5837	75.6834	26.7993	65.462	29.2854	13.0693	9.86248	33.0135	18.2989	25.1156	26.7708	78.7528	74.0541	18.1761	9.3809	19.4158
ENSG00000182901	6.44636	6.65751	5.37967	3.26655	2.38698	3.85071	2.69466	2.22313	1.96061	6.73044	5.38484	6.35396	4.19542	4.15409	5.4096	2.71491	3.02097	4.1867
ENSG00000269713	39.2119	38.7834	21.3842	42.1134	27.6673	37.9295	49.7242	33.8859	49.1936	40.6774	26.5906	34.0712	28.1692	37.037	43.5637	49.9727	50.5084	47.3097
ENSG00000189266	52.5563	46.3345	35.73	54.5263	13.2912	43.8981	46.5211	17.3135	11.1696	53.9909	42.4592	49.2307	14.1845	56.5831	43.6456	25.4005	6.57193	27.0042
ENSG00000188529	101.951	97.0924	54.0209	102.067	31.1935	86.0633	110.074	39.0059	34.4593	103.757	59.805	93.4082	31.6987	100.704	83.9307	59.5899	23.5847	67.7722
ENSG00000010165	52.8026	49.5069	52.8104	62.6172	108.445	70.2112	62.4348	75.7212	74.3251	55.5138	48.4159	54.1337	107.682	69.4826	73.3574	77.0298	78.0681	68.0338
ENSG00000197959	1.84768	2.54683	1.79322	0.753819	0.542496	1.1873	1.62697	0.202103	0.9506	2.01422	1.95379	1.75109	1.1321	1.57418	1.96713	0.690231	0.423995	0.575671
ENSG00000230630	7.9245	8.75753	7.35222	6.28183	2.76673	6.51411	13.1683	5.18731	2.79239	10.7589	8.00578	9.55595	2.26419	4.41645	2.62284	6.71825	2.91497	7.53606
ENSG00000135845	12.3589	12.8682	14.1665	15.3277	24.0868	16.9431	15.1003	16.2356	18.3585	14.0504	12.7711	14.2088	31.0328	19.8959	20.7778	16.6116	17.5958	14.7058
ENSG00000203666	5.62516	6.34474	5.78315	4.92495	4.66547	5.6477	4.525	3.16628	2.19826	6.09178	6.67148	5.95371	3.52948	5.64081	4.99978	3.17506	3.28596	3.50636
ENSG00000230667	1.47815	2.01066	0.448306	1.05535	0.325498	1.57237	1.72865	0.808412	0.71295	1.42469	1.14368	1.35084	0.399563	1.48673	1.92614	0.920308	0.423995	1.62235
ENSG00000198625	15.7258	15.3704	18.2012	11.7093	6.34721	9.65886	16.0663	6.19782	8.0801	10.5624	14.1054	18.1113	4.92795	4.94118	4.508	4.04936	6.04193	9.83874
ENSG00000117713	76.494	74.5284	36.2679	79.151	55.2804	43.6734	97.2112	68.9845	110.032	49.4712	30.6412	55.7847	43.2195	31.2213	31.3511	50.1568	85.1701	72.4299
ENSG00000085433	23.1165	21.9385	7.75569	22.2628	4.23147	21.9811	24.1503	6.13046	6.77303	26.3814	10.1502	17.9612	4.3286	24.05	22.2941	12.2861	3.55096	13.1358
ENSG00000219481	25.8265	22.6534	11.0283	23.7202	13.6167	18.9006	17.439	13.4735	13.6649	25.5462	11.961	17.8111	13.3188	17.4472	18.6467	15.5532	11.3949	15.6478
ENSG00000143811	22.2543	23.413	36.4473	35.3792	69.2225	38.8921	29.9972	50.0542	48.6588	22.402	30.9271	22.8142	73.0535	35.3316	40.7359	36.6283	39.7496	37.6803
ENSG00000078618	237.776	233.058	234.419	264.741	62.2243	230.593	217.047	61.4393	119.597	254.43	237.457	247.054	61.7326	269.972	250.973	121.021	101.865	127.799
ENSG00000127054	61.0967	67.29	116.335	77.0403	182.496	98.8027	80.0264	127.662	103.2	59.5914	89.9697	69.4933	205.908	93.5763	94.4221	101.832	106.582	98.5444
ENSG00000076864	2.79205	3.08301	3.94509	0.201018	0.542496	0.320892	1.83034	3.63785	2.91121	2.11247	2.57328	2.20137	0.998909	0.0874545	0.532763	3.17506	3.33896	1.57001
ENSG00000134202	39.8689	42.5813	50.1206	32.565	64.2316	41.4593	43.1146	77.877	61.5514	45.0497	53.2289	56.6353	74.9847	53.2161	46.8422	71.83	69.5352	61.5445
ENSG00000185104	31.2874	33.8237	37.568	50.9582	46.8174	49.3211	32.4885	26.4081	35.6475	35.7647	40.3624	38.7741	41.0219	60.8683	60.3252	37.1344	37.7356	34.5926
ENSG00000196352	44.3854	38.1578	31.1124	32.0122	22.4051	25.3505	31.3699	22.9724	20.9726	42.9372	32.5473	38.0237	23.3079	31.746	29.0971	29.2198	20.1928	29.7256
ENSG00000117523	225.171	208.617	71.9531	214.286	40.7415	81.282	199.303	51.2668	49.8471	160.351	71.0513	140.788	33.0972	78.2718	60.6531	60.8324	26.8707	120.263
ENSG00000160767	75.796	84.4029	139.02	75.985	163.346	76.7895	77.4843	126.112	109.913	63.8163	83.2505	83.4019	168.949	44.0771	50.5715	72.0601	106.052	101.161
ENSG00000131778	2.87417	3.48514	1.56907	3.61833	2.54973	5.00592	4.06742	2.62734	3.68358	3.53716	0.667148	1.90118	2.99673	4.28527	4.46702	3.5892	3.97496	2.93069
ENSG00000132128	118.252	126.403	175.96	151.065	336.239	168.565	169.662	301.74	252.622	119.281	153.11	124.978	350.684	157.199	175.648	238.268	229.434	205.201
ENSG00000081019	12.6874	10.9916	5.29001	14.4231	3.90597	11.2633	9.81264	5.86098	5.64419	13.8048	6.48087	9.3058	5.32751	12.987	12.2536	7.91465	4.39895	10.3097
ENSG00000133226	80.1483	80.9625	50.1654	100.861	77.5227	71.2381	77.9419	56.3867	60.3037	75.1156	54.4679	74.0961	68.3919	60.8246	65.1201	53.2858	59.3594	71.3309
ENSG00000143374	24.5536	26.8534	40.8855	30.8061	67.2153	34.3676	26.1331	47.09	37.0734	23.4828	35.2635	27.7173	61.7326	32.2707	34.9985	35.754	33.6546	31.8712
ENSG00000134255	27.6742	28.2386	8.29366	25.8309	7.16095	21.9169	24.3537	9.63357	9.26835	28.543	15.4874	24.7154	4.52839	28.5539	23.5645	10.8136	7.63192	13.6591
ENSG00000182134	4.22914	4.87026	3.36229	1.95993	2.22424	1.54028	2.79635	2.0884	2.79239	4.51971	4.43177	4.5028	2.33079	1.53045	1.84418	1.15039	2.64997	2.40735
ENSG00000107404	72.0185	81.9455	120.863	122.119	273.093	145.846	115.921	183.307	158.928	66.371	101.74	76.1474	274.3	105.776	130.609	137.724	167.584	146.482
ENSG00000263956	12.5642	12.0193	6.72459	10.2519	5.09947	6.5462	9.20253	4.44626	6.71361	10.9554	8.62527	9.00561	5.26092	6.34045	8.85207	7.54653	7.63192	6.17538
ENSG00000142875	33.2993	30.7854	18.3805	29.7005	6.29296	27.1796	15.9646	8.9599	1.84179	35.4699	21.3964	31.4696	5.12773	30.6965	18.1549	10.7216	1.74898	12.2984
ENSG00000268043	20.8583	22.0726	7.6212	15.4282	6.13021	11.4879	14.8969	8.48832	11.229	18.9631	10.3408	14.3589	7.6583	10.8881	11.6388	10.5835	11.3419	11.1994
ENSG00000134250	317.185	317.863	109.656	309.116	182.062	184.77	336.884	223.93	315.48	265.68	109.889	211.632	147.239	139.49	166.181	196.486	287.787	243.038
ENSG00000163565	119.073	118.897	77.2879	69.2509	18.0651	68.4142	38.132	29.9112	8.0801	127.584	108.03	117.823	33.4301	93.3139	63.7267	37.3645	7.47292	54.8981
ENSG00000215817	7.14437	5.98729	2.33119	5.77928	1.03074	5.87233	5.89775	1.54946	1.4259	7.5656	3.52635	5.90368	0.732533	5.07236	3.64738	2.89897	0.582994	2.72135
ENSG00000132849	12.8517	11.081	5.24518	4.17113	2.11574	4.39622	5.69438	2.22313	2.07944	12.5275	7.10036	10.6066	1.33188	3.14836	3.52444	2.991	1.74898	3.8727
ENSG00000143669	77.6847	71.4454	27.2122	20.2024	3.14648	18.1304	28.3702	19.8061	10.2784	82.2882	33.691	56.8354	3.72926	20.5081	12.8683	19.9707	7.63192	21.6138
ENSG00000116584	101.705	98.7009	95.3547	78.7992	159.657	81.5708	127.819	194.692	177.643	103.118	103.503	92.1074	164.687	81.114	94.504	164.045	161.913	141.406
ENSG00000170498	1.56026	1.74257	3.00365	2.36197	5.96746	3.40146	2.69466	3.83996	3.03004	2.80026	3.4787	2.30143	5.06114	3.10463	2.04909	4.23342	2.80897	3.40169
ENSG00000086015	61.9589	65.5028	79.4846	63.4213	108.608	66.168	63.7567	83.8053	83.9499	51.9275	66.5718	54.584	113.742	55.315	62.2923	72.5203	80.9831	69.7609
ENSG00000162409	11.2093	7.59582	5.46933	5.4275	2.60398	4.49249	1.72865	1.41472	0.4753	10.1693	7.95812	8.25514	1.0655	5.37845	3.44247	2.07069	0.635993	2.14568
ENSG00000088280	16.2596	17.6938	20.9359	7.28692	12.1519	7.54097	7.21966	11.9241	10.3972	16.8015	16.774	15.4596	11.8537	6.99636	6.88494	10.9517	10.9179	9.3154
ENSG00000221978	127.736	132.257	153.455	90.3075	112.948	89.2401	133.564	116.344	160.117	116.874	135.336	124.027	104.02	74.4675	95.4876	136.896	159.369	135.701
ENSG00000168765	11.1682	12.0193	20.2634	5.87979	16.2206	6.57829	8.54157	13.9451	11.7637	8.94117	16.5357	12.1576	16.2489	8.13327	7.95047	12.2861	14.2568	11.5658
ENSG00000143367	12.1126	14.6555	11.4766	3.61833	7.26945	4.33205	3.60983	7.47781	4.39653	11.0045	11.0556	10.1063	6.92577	4.11036	4.34407	6.35013	4.34595	3.92503
ENSG00000122482	26.3192	25.2002	11.0732	15.0764	5.64196	18.9006	8.49073	8.15148	2.55474	28.9851	13.1047	26.7667	3.92904	21.9511	9.09796	6.21208	1.80198	6.59405
ENSG00000187961	10.1417	12.1086	15.6907	13.7195	21.2116	12.0976	24.6587	28.227	31.4886	8.15513	9.29242	9.40586	21.643	7.215	9.4668	19.6946	34.7146	28.3649
ENSG00000163462	9.23841	9.15966	15.6907	7.28692	13.5624	8.0544	6.10112	9.3641	8.02069	8.25338	11.1986	9.40586	16.0491	5.24727	5.81942	4.83162	6.41293	7.06505
ENSG00000117724	61.2198	58.3984	33.354	67.7432	7.70345	59.9427	3.8132	3.09891	0.9506	69.3677	43.5552	48.23	11.3876	59.8189	21.1876	4.50951	0.688992	3.76803
ENSG00000116604	69.596	72.7858	72.1324	54.8278	94.6656	49.2249	122.633	175.493	169.207	58.7562	59.9004	57.836	90.1016	32.8829	41.7195	115.683	152.161	128.113
ENSG00000171608	23.404	25.0662	24.343	18.2927	35.208	18.2267	22.9301	33.0101	29.4686	20.9774	22.969	20.4627	39.024	16.2665	18.4828	26.0907	31.3227	24.2828
ENSG00000185499	2.54569	3.08301	6.94874	1.50764	2.87523	0.994766	1.52528	3.43575	1.78238	1.76858	2.33502	2.95184	3.72926	0.918272	0.409818	0.690231	2.22598	2.09335
ENSG00000116729	320.429	307.497	220.567	538.579	771.701	564.321	555.609	680.75	692.334	319.524	259.378	281.375	647.426	445.668	470.594	629.491	642.777	564.89
ENSG00000234383	1.02649	1.11703	0.313814	0.954838	0.813745	0.738052	1.22022	1.48209	0.356475	0.736909	0.238267	0.800499	0.732533	0.830818	0.4508	0.552185	0.264997	1.15134
ENSG00000162595	0.862251	0.402132	0.224153	10.3525	8.95119	12.964	31.5733	28.4965	32.7363	0.343891	0.857762	0.250156	4.46179	8.3519	6.63905	23.4218	24.7507	20.7765
ENSG00000011007	50.298	48.3451	43.934	101.163	91.1394	99.0594	109.058	102.399	114.369	50.6994	40.839	45.8285	94.4968	98.43	104.135	121.757	106.264	107.703
ENSG00000117305	38.1854	34.7174	55.8141	27.1877	58.4811	31.4154	27.3534	52.8162	37.4893	38.4667	55.3733	44.7279	62.5317	32.8829	30.7364	40.4475	34.0256	35.4823
ENSG00000179163	17.5735	16.8895	15.5114	10.5032	12.5859	9.62677	14.7444	17.6503	18.8932	16.8998	15.9639	17.661	9.18996	10.0135	9.9176	14.5869	16.8538	13.5544
ENSG00000084636	185.671	195.391	234.957	164.132	191.664	115.489	209.828	194.692	261.534	170.57	200.144	195.572	147.639	82.3384	106.225	152.955	238.868	171.445
ENSG00000143149	88.9761	86.1455	61.4627	84.9303	111.809	89.561	89.839	111.224	104.625	100.318	75.1018	85.153	104.419	105.426	101.963	118.03	113.207	102.26
ENSG00000270276	4.76291	5.58516	5.37967	3.61833	5.42496	2.6955	3.55899	4.44626	4.45594	5.99353	5.28953	5.85365	3.46288	3.10463	3.93425	5.10771	4.08096	5.23337
ENSG00000288859	22.049	21.0896	55.4106	26.5847	64.7741	34.0146	30.4548	50.3236	40.3411	23.4337	43.6029	31.4196	69.1245	37.8241	36.064	45.6013	49.5545	42.024
ENSG00000143164	100.719	100.131	72.5359	98.8006	35.2623	84.4268	100.313	36.4459	48.8965	109.308	85.6332	102.614	37.226	100.748	88.4797	64.1455	39.6436	73.7382
ENSG00000288825	24.143	19.8832	55.2313	28.2933	66.5643	35.5228	29.2346	53.5573	39.0934	24.9567	44.3177	31.5697	80.7784	37.9552	37.0066	45.0491	50.8794	42.024
ENSG00000184678	42.702	38.3365	35.5058	27.238	30.1628	24.9333	39.1489	44.4626	48.9559	33.5048	31.07	37.8736	28.8352	22.4758	21.4745	41.782	43.2475	41.9716
ENSG00000270882	4.76291	5.04898	6.09696	3.86961	5.75046	3.11266	3.60983	2.82944	5.05006	5.79702	5.90902	6.00374	3.79585	3.76054	2.95069	4.46349	3.97496	5.80904
ENSG00000154380	82.5708	74.8411	32.9505	79.352	19.2044	61.483	108.346	40.9595	25.2503	90.9837	42.6975	69.9436	13.7849	60.4311	53.0305	58.1175	14.0978	75.7269
ENSG00000122435	13.8781	13.2257	5.02103	10.9053	4.71972	12.6752	7.88062	4.98521	1.60414	13.6574	7.91047	12.1075	3.99563	14.2988	9.83563	5.47583	1.80198	7.74539
ENSG00000187180	3.44901	3.26173	6.63493	7.03565	17.7396	9.04916	2.08455	5.65888	4.33711	3.7828	7.57689	4.05252	10.0557	5.90318	4.42603	3.95732	4.13395	3.45403
ENSG00000118200	62.2463	59.158	27.9295	57.3405	10.2532	45.5025	35.3357	17.044	8.73364	72.3154	31.4989	52.0324	9.52293	48.2749	32.9084	24.7103	5.24694	28.4172
ENSG00000117114	44.098	45.1728	19.322	34.0726	6.18446	25.3505	49.114	14.9556	12.239	50.1098	25.304	35.272	7.45852	26.7611	27.13	20.983	2.22598	26.8472
ENSG00000179862	7.43179	8.57881	20.6669	10.3022	24.0326	10.3327	11.0837	21.0187	18.8932	7.46735	13.6289	9.90617	28.7686	7.696	10.6143	15.4152	19.6628	19.8345
ENSG00000171793	44.0159	42.5813	42.5891	120.511	152.007	113.756	127.056	133.388	152.868	45.0497	44.7942	41.9761	158.627	121.868	140.772	139.933	152.161	132.143
ENSG00000174307	91.6039	94.1881	175.736	82.0155	203.545	110.515	129.852	212.612	178.119	93.9314	147.821	103.214	197.917	84.9183	92.8238	168.738	171.294	154.437
ENSG00000159176	103.101	106.341	161.256	154.834	391.899	196.45	226.403	405.216	329.442	119.281	144.104	116.222	415.013	204.031	205.032	323.074	302.786	274.438
ENSG00000198700	85.5682	83.2412	68.546	120.812	137.686	112.729	76.0607	64.2014	72.1862	89.1169	77.0079	72.8954	125.33	118.195	132.084	71.784	71.9732	70.4412
ENSG00000198892	27.9616	31.2322	61.5524	18.2927	40.416	20.7296	30.1497	56.1846	43.9058	31.245	48.8924	29.2682	47.1485	16.354	17.3353	37.4565	38.1066	36.6859
ENSG00000134369	225.376	237.481	188.064	209.813	197.74	138.561	262.45	212.343	288.091	163.25	132.81	176.11	171.013	103.153	114.626	155.532	246.712	191.751
ENSG00000186141	33.6278	33.511	39.6302	40.8067	54.9006	42.807	46.5211	56.5214	51.9859	36.5998	45.6043	36.1725	57.5371	50.8548	49.7109	66.2162	57.8754	53.6944
ENSG00000186364	1.7245	1.65321	3.36229	2.81426	3.58048	2.0858	1.27107	3.16628	1.96061	2.1616	3.62166	1.70106	4.26201	2.01145	2.04909	2.07069	1.16599	1.36068
ENSG00000131788	50.3801	53.3048	51.2862	64.1249	101.338	58.7233	70.5188	93.641	85.8511	44.0672	40.6007	45.6284	103.887	46.7882	45.8586	65.3419	91.848	81.0649
ENSG00000265241	23.1165	24.4407	25.9569	30.1025	15.0272	29.2975	30.6073	16.5051	28.8151	25.6444	24.1603	21.6135	11.1878	28.9912	27.9906	24.7563	24.5387	25.2249
ENSG00000116489	284.05	279.124	171.522	297.256	111.7	312.26	210.641	155.552	45.6288	305.67	226.592	309.943	135.452	433.731	305.683	181.439	32.6476	238.328
ENSG00000155366	223.939	234.487	481.256	263.636	631.846	346.917	324.02	584.953	457.892	247.847	414.966	267.166	759.171	388.167	390.27	515.741	470.9	460.484
ENSG00000155363	47.5881	50.9367	75.8982	39.8519	71.2298	40.8175	43.6739	73.4307	64.1061	47.6535	61.044	48.9305	87.4378	38.7423	40.7769	54.0221	57.6634	51.4964
ENSG00000264343	3.77748	4.15536	1.88288	4.27164	2.76673	3.14474	2.89803	2.4926	2.43591	4.22495	3.09747	2.95184	2.1976	3.14836	2.90971	2.11671	2.17298	3.34936
ENSG00000273136	48.6967	43.2515	20.6669	35.2285	16.3834	30.9982	41.9452	15.6967	31.3104	40.7756	25.5422	37.3733	11.5873	26.3675	29.302	30.8303	24.2737	32.8132
ENSG00000120656	26.3192	23.9492	27.6156	30.0523	35.5335	33.1482	28.0143	31.0565	30.0627	27.1183	31.3083	27.1169	41.2882	39.3108	34.4247	36.9504	32.8596	32.3422
ENSG00000274423	1.5192	1.34044	0.493136	1.75891	0.705245	1.41193	1.83034	0.808412	1.01001	1.27731	0.857762	1.50093	0.466157	1.83654	1.27044	1.28843	0.90099	0.889673
ENSG00000197780	81.7086	80.605	44.0236	104.329	41.5552	87.0581	124.87	45.8774	44.1435	73.2979	55.6592	87.6046	31.0994	52.429	42.2522	55.9087	29.4147	85.0946
ENSG00000136628	247.507	221.932	147.134	271.174	38.7885	210.473	146.681	34.088	21.0914	264.157	187.469	218.136	42.4869	253.181	201.958	60.1882	9.96389	84.048
ENSG00000162813	28.4132	29.1322	26.4949	42.0129	51.6999	43.8339	30.4039	38.9385	36.3605	33.7996	29.0686	33.8711	56.6714	31.3962	34.7526	32.1188	40.2796	36.5289
ENSG00000067704	151.92	144.812	93.2028	177.55	46.8717	144.755	145.512	44.7321	65.5914	168.212	114.749	139.987	43.8854	163.627	157.042	78.3182	48.0705	92.7354
ENSG00000232134	8.08874	8.66817	21.2049	6.13106	13.7794	9.56259	12.1006	14.8209	10.5754	8.44989	26.8765	17.0606	13.3854	13.468	12.5814	15.0931	16.7478	18.5785
ENSG00000118873	89.3867	76.4497	30.8434	63.2706	9.60219	55.8032	51.5545	14.4167	9.38718	91.6224	42.9834	62.1887	11.1878	61.5242	51.9239	25.4465	5.40594	33.7029
ENSG00000218283	217	199.547	112.256	209.31	120.651	215.832	184.203	107.653	118.647	235.958	141.769	215.134	166.818	265.556	238.186	169.889	118.348	170.66
ENSG00000143776	84.3364	84.0455	41.558	67.5925	9.38519	44.6361	50.6902	11.5199	7.96128	83.5655	45.8426	58.0361	9.05677	47.138	35.4902	23.7439	4.34595	32.5516
ENSG00000132196	19.1338	17.7385	23.6257	5.82953	2.87523	4.52458	5.13511	6.73676	7.84245	19.8474	23.3978	20.863	3.2631	4.85372	4.79487	8.0527	7.68492	6.22771
ENSG00000117152	126.587	127.923	80.9192	259.213	63.0923	240.477	272.669	97.9525	180.852	146.547	108.126	130.181	52.4094	248.852	228.515	161.33	164.192	168.201
ENSG00000127603	365.389	380.729	201.514	268.812	34.6113	175.721	245.316	36.9848	66.3044	336.375	232.596	262.363	34.762	141.326	155.936	75.0971	43.7245	106.813
ENSG00000117461	8.70463	6.9256	7.21772	8.99558	2.60398	6.16113	8.3382	2.69471	5.58478	8.74466	6.86209	6.50405	2.39738	8.17699	8.19636	6.99434	5.88294	8.16406
ENSG00000117472	1.31391	0.982988	1.12076	0.301528	1.08499	0.320892	0.915169	1.27999	0.415888	0.835164	1.57256	0.600374	1.1321	0.699636	0.819636	1.15039	0.90099	0.680338
ENSG00000171357	2.25828	1.38512	1.52424	2.26146	4.01447	2.50296	2.03371	3.23365	2.07944	2.06335	1.81083	2.05128	3.39629	2.31754	2.09007	2.20874	1.43098	2.77369
ENSG00000085999	4.22914	3.26173	4.93136	10.3022	17.3599	9.69095	2.89803	2.22313	2.13885	4.17582	3.90758	4.00249	17.1146	9.92608	11.4749	3.17506	2.43797	4.29137
ENSG00000085998	103.675	105.537	131.443	129.255	279.711	154.445	125.226	218.136	174.019	102.676	117.466	103.364	313.591	143.032	156.387	181.025	167.266	161.764
ENSG00000117475	39.5404	37.1301	20.4427	34.5249	8.57144	39.2772	21.2522	20.0082	6.47596	43.0846	29.831	37.7235	8.05786	44.2957	21.3515	15.9213	4.02796	13.7638
ENSG00000117477	1.19073	1.02767	0.896612	1.75891	0.650996	1.21939	0.508427	0.269471	0	1.27731	0.953068	0.800499	0.199782	1.74909	1.14749	0.368123	0.105999	0.366336
ENSG00000117479	14.5351	13.9406	4.8417	17.3378	6.56421	15.0498	43.1654	15.8314	15.0908	15.1312	7.81516	11.4071	5.39411	15.0859	15.4501	22.7316	9.1689	29.5686
ENSG00000099260	2.62781	2.81492	2.60017	0.65331	0.271248	0.385071	1.01685	0.404206	0.23765	2.21073	1.90614	2.65165	0.399563	0.699636	0.778654	0.552185	0.476995	0.83734
ENSG00000203685	0.164238	0.625538	0.0896612	0.0502546	0.0542496	0.0320892	1.93202	2.02103	2.97063	0.245636	0.428881	0.300187	0	0	0	2.43882	2.43797	1.77935
ENSG00000116580	43.5642	49.06	33.354	41.1585	25.5516	35.4265	53.6899	26.6776	44.5	45.8849	36.026	39.8748	21.1103	29.0786	32.0478	36.1681	41.2865	36.9999
ENSG00000127125	35.1059	35.7897	35.9093	31.9619	29.1863	31.1907	27.0483	29.2376	28.3992	38.7123	40.3624	42.8267	29.5011	36.3811	30.9822	31.6126	28.9377	25.6435
ENSG00000236876	4.02384	2.94896	3.45196	2.56299	2.54973	2.02162	3.55899	3.70522	2.61415	2.30898	5.76606	3.15196	2.33079	3.32327	3.1556	4.73959	3.28596	3.50636
ENSG00000270629	41.0185	45.7983	42.6339	33.6706	11.3382	24.3557	39.3014	14.6861	23.2897	42.8881	42.8404	43.6272	10.9214	21.6887	21.5564	22.7776	21.6238	21.9278
ENSG00000286019	1.56026	1.78725	1.92772	1.95993	2.82098	2.27834	2.79635	2.02103	2.13885	1.52295	2.71625	1.05065	2.59716	2.36127	2.37694	2.34679	2.54397	1.20368
ENSG00000009307	648.29	599.087	390.923	660.396	117.884	572.408	625.314	138.777	180.733	724.284	492.784	582.413	116.673	663.299	597.474	305.496	122.217	356.445
ENSG00000162413	59.4953	62.5985	57.2935	96.5391	213.635	110.676	164.171	282.944	223.45	57.0859	60.1863	56.3351	235.876	83.3441	105.979	208.45	213.323	208.288
ENSG00000116273	22.6238	21.7598	19.5461	28.0421	46.8717	26.8587	33.3528	47.8984	45.4506	22.3529	17.5841	19.4121	43.4858	23.3503	31.9248	34.8337	40.8626	35.3253
ENSG00000117153	45.8636	46.0217	30.0813	40.656	23.3816	39.6623	39.3522	27.4186	37.7864	49.3238	39.8383	44.1775	25.3723	43.1588	44.9161	34.5116	38.0006	30.8769
ENSG00000159346	89.6741	95.752	84.0574	97.9462	192.803	110.965	93.7539	157.371	132.846	95.6017	94.2108	83.8022	203.311	110.411	112.659	137.264	134.884	117.856
ENSG00000159348	62.5748	64.2517	77.019	54.3252	119.837	64.724	72.4	119.914	92.1488	65.5849	75.2448	64.19	127.128	68.6518	64.6283	100.314	93.12	84.519
ENSG00000163444	24.8821	24.9322	23.805	24.876	49.5299	30.7415	29.4888	43.9911	37.6675	26.9218	28.1155	25.0156	52.5426	37.8678	41.3097	44.5429	39.4316	40.925
ENSG00000127481	236.585	254.326	132.071	228.457	146.149	164.393	278.974	217.867	304.846	208.398	127.092	166.654	125.396	114.565	148.026	203.02	292.61	210.853
ENSG00000211454	0.94437	1.07235	1.65873	0.452292	0.488247	0.41716	0.355899	0.134735	0.297063	0.835164	1.47726	1.00062	0.266376	0.218636	0.655709	0.230077	0.370996	0.314002
ENSG00000053372	40.2795	39.0068	74.5981	107.746	250.905	134.775	90.1441	149.758	129.935	39.7931	61.9495	46.1788	289.151	143.557	152.903	145.639	136.739	117.228
ENSG00000162482	1.97086	2.27875	2.73467	0.753819	0.813745	0.83432	0.966011	0.202103	0.594125	2.25986	3.04982	1.20075	0.665939	0.612181	0.737672	0.506169	1.21899	0.732672
ENSG00000270728	2.79205	2.99365	0.582798	1.60815	1.03074	1.28357	1.93202	0.875779	1.30708	2.702	1.4296	1.90118	0.532751	0.743363	0.9016	0.966324	1.58998	1.20368
ENSG00000053371	48.6556	53.3048	74.4636	35.6808	100.362	56.8942	42.0978	80.7064	65.532	53.8926	75.9596	55.2344	110.28	52.6039	53.3583	67.6887	65.2953	63.2191
ENSG00000040487	22.2132	24.9322	43.0822	19.3983	40.3075	24.1953	24.557	35.8396	32.5581	20.5843	34.9776	22.514	48.6136	21.1203	22.1302	30.3702	28.4607	28.4172
ENSG00000183155	16.6291	15.0129	14.7941	14.8754	16.7089	13.6058	18.0492	22.5682	25.785	17.2437	16.6787	17.1107	23.8406	17.5784	17.95	24.9864	24.7507	24.3352
ENSG00000143379	17.902	17.9172	17.8426	21.4587	25.4973	19.5423	21.6081	21.5576	25.6662	18.6192	16.4881	17.661	19.7118	18.2343	20.4909	22.8236	21.7828	21.9802
ENSG00000007923	44.3854	41.7323	38.5543	61.0091	102.478	66.3926	61.8247	85.8937	79.3157	38.9088	40.8866	39.0743	102.821	60.2999	63.6038	75.0051	72.4502	66.2545
ENSG00000116731	35.6397	31.8578	15.6459	31.6604	16.0579	23.7139	37.5219	16.0335	21.0914	34.2908	17.4888	26.6666	14.3177	24.8371	22.8269	21.6272	15.2108	30.6152
ENSG00000127463	146.46	147.984	103.872	190.113	203.707	150.306	191.931	162.289	218.282	143.01	101.264	123.177	166.152	100.048	126.675	141.819	198.165	161.816
ENSG00000117543	30.9589	28.3279	32.009	35.329	44.1592	36.7743	26.0823	32.3365	28.9339	30.0659	33.6433	37.5234	54.0743	42.809	41.1457	35.846	29.2027	31.1386
ENSG00000164008	4.43444	3.26173	2.91399	3.2163	2.44123	2.79176	2.94888	1.75156	2.97063	3.73367	3.90758	3.15196	1.73144	2.886	3.36051	1.70257	3.02097	3.34936
ENSG00000116406	79.902	71.0432	19.2772	82.3171	14.2134	62.3173	53.5374	19.1324	6.6542	90.4925	29.3069	54.634	10.2555	65.0661	39.3835	25.3545	5.61794	35.1159
ENSG00000116701	0.287417	0.134044	0.358645	0.502546	1.30199	0.224625	1.22022	1.68419	1.12884	0.196509	0.333574	0.200125	0.799127	0.481	0.696691	1.88663	1.48398	2.14568
ENSG00000162704	233.013	223.451	126.064	279.516	184.937	288.803	327.529	248.923	281.378	244.359	164.69	244.402	207.174	356.552	330.641	381.744	307.291	347.496
ENSG00000116698	55.143	55.4048	45.0099	87.7948	62.3328	73.8694	97.0079	74.7107	113.716	52.2714	42.0303	46.6791	51.4105	67.7772	80.8981	86.8311	109.762	96.7127
ENSG00000121940	31.9033	29.8918	23.2671	34.2234	15.1899	30.7736	30.0989	12.1262	18.5367	34.34	27.1625	28.0675	15.8494	29.8657	30.4085	21.3972	14.8398	22.1895
ENSG00000117133	24.5947	24.53	21.0704	43.1687	15.8409	39.0205	36.0475	21.1534	11.4072	27.2656	25.6852	30.0687	15.4498	51.8605	37.9082	22.6856	10.0699	29.2022
ENSG00000174021	40.0742	39.677	48.3274	52.0135	76.8717	56.5091	53.4865	62.2477	55.313	46.1796	47.1292	51.4821	70.9225	55.0963	44.7111	51.7213	57.2394	53.3804
ENSG00000117151	15.5616	15.281	7.39705	12.6139	7.92045	10.5894	11.2871	8.55569	7.54539	16.9489	11.5321	14.0588	8.05786	11.1942	9.99956	9.98534	6.62493	10.2574
ENSG00000117155	35.6808	33.1982	18.2909	48.8977	18.1194	49.257	12.3548	8.55569	3.98064	44.018	20.9675	34.0212	18.6463	66.7715	40.9408	12.2401	3.12697	13.8684
ENSG00000067606	0.615894	0.804263	1.21043	0.552801	1.13924	1.25148	0.55927	0.404206	1.06943	0.786037	1.3343	0.700436	1.33188	0.655909	0.614727	1.28843	0.423995	0.680338
ENSG00000197429	25.2516	22.9215	15.2424	24.7253	16.7631	24.6766	23.4385	12.9346	19.2497	16.6541	12.2946	20.3127	16.3155	12.0687	11.311	12.7003	12.9319	19.1541
ENSG00000184588	7.22649	5.31707	2.28636	8.04074	4.66547	6.77083	10.8803	7.27571	6.29773	7.86037	4.38411	4.55284	3.92904	8.57054	8.1144	10.1694	5.61794	8.89673
ENSG00000159377	134.347	132.793	206.848	157.146	371.502	187.016	170.12	296.754	234.204	146.743	207.054	171.457	401.495	208.754	203.966	255.063	249.044	214.673
ENSG00000143373	25.0053	26.7194	30.9779	17.4384	44.9187	21.1468	21.659	34.4922	29.7063	26.2831	29.3545	23.4646	46.6823	17.316	17.95	29.1278	30.7397	25.1202
ENSG00000084070	35.4755	33.0641	41.6924	62.969	121.736	66.0717	55.1135	91.6874	78.7216	33.4557	41.7921	32.5703	113.409	58.5508	64.5054	73.8087	72.1322	67.4582
ENSG00000127483	197.168	194.006	102.528	192.927	105.516	165.484	171.137	97.0768	134.094	182.852	114.702	150.294	103.953	150.291	164.788	145.271	116.705	157.629
ENSG00000164002	4.18808	4.24472	3.36229	5.93004	7.48645	5.90442	8.03315	5.99572	7.54539	4.66709	2.85921	3.55221	6.25983	7.65227	8.36029	8.74293	9.2749	6.17538
ENSG00000163159	26.196	26.8981	47.1169	31.1579	76.3835	41.2347	31.7258	55.2415	39.4499	28.4447	38.6946	29.8186	89.5688	45.4763	44.3013	46.5676	42.6115	41.1866
ENSG00000143434	2.17616	2.94896	4.25891	2.01018	2.76673	1.34775	2.33876	3.09891	2.49533	1.86684	2.38267	1.55097	2.66376	0.874545	1.76222	1.70257	4.55795	2.61669
ENSG00000085465	1.06755	1.29576	3.00365	0.502546	0.488247	0.352982	1.37275	0.471573	0.594125	1.17905	2.19206	0.85053	0.466157	0.437272	0.614727	1.15039	0.688992	0.785006
ENSG00000260948	1.23179	1.02767	1.30009	1.00509	0.379747	0.609695	0.76264	0.134735	0.178238	0.933418	1.76318	0.900561	0	0.568454	0.368836	0.506169	0.105999	0.157001
ENSG00000116455	26.3603	25.513	32.3677	56.5364	108.554	61.6113	48.4531	78.7528	68.8591	28.1008	27.496	26.1163	116.739	63.6669	67.4151	74.775	69.3762	60.2361
ENSG00000116459	130.734	125.018	136.016	158.905	93.3636	159.195	122.378	102.129	59.5313	144.582	159.83	173.408	88.1037	234.946	174.337	105.559	56.9214	107.65
ENSG00000116473	66.5165	61.1687	45.2789	64.5269	24.0868	61.6755	62.7399	37.928	23.7056	74.7226	59.1379	75.7472	21.976	78.8402	61.2678	49.7887	22.3128	53.0664
ENSG00000143153	24.143	26.5407	10.6697	17.4886	6.45571	16.7185	21.8115	9.22937	9.506	28.5921	15.0108	23.3145	8.19105	20.202	19.8352	11.872	10.1229	16.5375
ENSG00000183291	154.466	145.527	108.58	145.537	131.989	139.492	180.644	131.502	121.32	163.938	140.816	201.576	195.12	180.069	156.387	210.014	121.74	188.349
ENSG00000153936	53.1311	52.8133	23.8499	48.3449	7.81195	37.1593	44.8433	14.5514	8.73364	57.9211	33.9292	47.1794	6.99236	38.5237	28.7282	19.6946	6.73093	27.5799
ENSG00000134716	1.06755	0.938307	1.34492	1.55789	0.759495	1.31566	0.915169	0.471573	0.831775	0.687782	0.953068	0.950592	1.26528	0.918272	1.51633	0.690231	0.90099	0.523337
ENSG00000181218	12.1536	12.0639	22.7739	7.18641	14.7017	8.82454	7.37219	14.4167	9.0307	13.3135	18.8708	15.8098	14.917	9.22645	7.58163	10.9517	11.7659	9.83874
ENSG00000168159	129.379	132.257	209.045	114.028	276.348	143.182	135.496	231.677	194.279	120.902	170.98	135.634	312.059	119.594	129.994	174.628	180.516	174.481
ENSG00000177674	26.7298	24.8428	45.6824	28.7959	74.3763	40.4003	25.9806	55.3762	43.0741	29.9676	42.8404	30.4189	74.8516	35.9001	34.2608	39.8033	42.7705	37.1569
ENSG00000177000	32.0265	36.9961	29.7227	9.74939	16.9259	10.6857	9.15169	14.484	13.1896	30.9993	29.2115	30.519	21.7096	8.8329	10.9831	13.5285	12.8259	13.0311
ENSG00000188610	2.17616	2.27875	0.717289	6.13106	2.98373	5.45517	1.72865	0.808412	0.534713	3.14415	1.47726	2.35146	2.26419	5.99063	4.34407	1.1964	0.529994	0.942007
ENSG00000225828	1.23179	1.02767	3.13814	0.402037	0.922244	0.673874	0.813483	1.14525	0.891188	1.27731	1.66787	1.30081	0.599345	0.481	0.491782	1.15039	0.529994	1.04667
ENSG00000041988	10.1417	10.0533	20.9359	12.1114	27.7758	15.114	12.7615	23.7134	15.0908	12.4292	15.7733	9.9562	29.7675	15.8293	13.483	14.955	14.9988	16.4328
ENSG00000069424	6.48741	5.98729	8.92129	2.71375	4.01447	2.63132	5.38933	9.97041	7.6048	6.14091	8.95884	6.25389	4.3952	1.88027	2.41793	5.52185	5.08794	6.43705
ENSG00000196420	0.492715	0.670219	1.34492	0.854328	1.84449	0.898498	0.864326	1.27999	1.12884	0.393018	1.14368	0.85053	0.799127	0.830818	0.573745	0.920308	1.05999	0.575671
ENSG00000155367	1.60132	1.02767	3.18297	2.06044	2.44123	2.18207	2.84719	4.04206	3.62416	1.52295	2.09675	2.45153	3.12991	1.09318	1.84418	2.57686	3.28596	3.19236
ENSG00000160783	7.96556	8.62349	17.2149	11.9103	24.9548	12.4506	10.3719	13.8777	12.0607	9.87458	13.8671	10.4565	29.5677	16.0042	15.778	13.2985	13.0909	11.7751
ENSG00000066136	20.2013	21.3577	31.3814	24.8258	46.7632	25.8639	29.4379	35.4354	36.5981	20.8791	25.1134	21.8136	45.4836	25.8428	28.7282	34.8797	36.0396	33.5983
ENSG00000175756	87.9086	96.0201	210.659	130.26	333.527	186.374	107.685	221.168	170.87	96.2895	176.937	102.714	367.665	181.512	179.131	181.715	171.294	155.117
ENSG00000134668	45.5761	49.8196	67.1562	74.9799	131.013	83.5283	156.189	208.974	213.053	44.3619	54.7061	46.4789	111.478	59.4253	68.4806	169.061	192.282	163.229
ENSG00000180488	43.9338	37.8897	9.95239	42.4149	6.50996	34.1108	21.8624	6.80413	3.62416	44.018	15.535	26.9168	5.92686	41.9344	28.0725	10.4455	2.22598	16.7991
ENSG00000142961	13.098	14.9235	15.7804	13.9708	21.6456	13.5737	15.3545	21.3555	21.2103	12.2327	17.5841	13.0581	22.7751	13.4243	16.1058	17.0717	17.7548	17.6888
ENSG00000116754	156.067	158.172	64.825	127.797	43.0742	106.055	85.2632	36.7154	22.3391	162.218	94.2108	132.683	43.1529	123.136	96.5531	58.2095	16.3238	65.9928
ENSG00000233396	2.54569	2.81492	1.56907	2.61324	2.00724	2.43878	1.4236	0.741044	1.4259	3.04589	2.1444	3.00187	1.19869	2.31754	2.29498	1.42648	0.582994	1.72701
ENSG00000215861	5.66622	7.19369	4.9762	3.7691	3.47198	4.62085	5.49101	4.44626	4.51535	7.31997	4.9083	6.80424	3.06332	4.67882	4.87683	4.00334	4.23995	4.8147
ENSG00000223345	1.56026	1.02767	0.268984	0.954838	0.596746	1.15521	1.98287	1.07788	1.24766	1.52295	1.00072	1.00062	0.532751	1.35554	0.614727	0.966324	0.794991	0.83734
ENSG00000177788	4.02384	3.93195	2.91399	5.22648	3.79747	4.74921	7.21966	3.30101	4.45594	4.17582	4.38411	3.45215	2.93013	3.10463	4.9588	4.41748	6.35993	6.01838
ENSG00000203865	2.46358	2.27875	2.86916	2.2112	2.00724	1.98953	2.13539	1.21262	1.36649	2.50549	2.95451	1.35084	1.39847	1.57418	2.04909	1.42648	1.00699	0.994341
ENSG00000238279	0.98543	0.893626	2.15187	1.25637	1.46474	1.15521	1.27107	1.95366	1.84179	0.933418	1.47726	0.900561	2.99673	0.918272	1.96713	1.51851	1.27199	1.20368
ENSG00000232284	2.95629	2.1447	1.1656	3.61833	0.433997	3.01639	4.21994	1.21262	1.30708	2.80026	2.09675	2.35146	0.532751	1.61791	1.43436	1.97866	0.635993	1.62235
ENSG00000234546	2.87417	2.23406	5.11069	1.1056	1.51899	1.09103	1.77949	2.2905	2.8518	2.30898	4.09819	2.15134	1.1321	1.09318	0.696691	1.61054	2.01398	2.30268
ENSG00000235919	0.698013	0.625538	0.941442	0.804074	1.30199	0.802231	0.76264	1.27999	1.12884	0.491273	0.667148	0.900561	1.53166	0.699636	0.573745	0.552185	0.90099	0.575671
ENSG00000232860	0.821192	1.51916	0.358645	1.75891	0.922244	1.34775	1.62697	0.808412	0.653538	0.884291	0.524188	0.650405	0.665939	1.09318	0.983563	1.24242	0.688992	0.942007
ENSG00000203739	4.92715	5.13835	2.82433	4.67368	3.85172	4.42831	5.79607	2.42524	2.43591	4.71622	2.52563	3.25203	4.59498	3.76054	4.71291	3.77326	3.17997	3.66336
ENSG00000226835	0.98543	0.491494	0.76212	1.15586	2.76673	1.73282	1.37275	3.70522	1.72296	0.196509	0.953068	0.750467	2.13101	2.49245	1.22945	1.51851	2.38497	1.62235
ENSG00000243970	2.21722	2.68088	4.79687	1.05535	0.705245	1.02686	1.27107	0.808412	0.71295	1.86684	3.19278	2.4015	0.865721	0.524727	0.532763	1.05835	1.69598	0.942007
ENSG00000237352	0.903311	0.446813	1.07593	0.854328	0.650996	1.02686	1.16938	0.538941	0.831775	0.5404	0.905415	0.400249	0.799127	0.78709	1.14749	0.920308	0.688992	0.471004
ENSG00000272645	4.0649	4.066	7.48671	1.40713	0.922244	0.802231	1.88118	0.606309	1.54473	3.73367	4.813	3.20199	1.19869	0.612181	1.27044	0.736246	0.95399	1.20368
ENSG00000284693	0.821192	0.536175	1.0311	0.452292	0.759495	1.1873	0.254213	0.673676	0.23765	1.22818	1.04838	0.900561	1.86463	1.96773	0.983563	0.184062	0.370996	0.157001
ENSG00000203721	0.123179	0.446813	0.268984	1.05535	0.433997	0.320892	3.20309	0.673676	1.36649	0.491273	0.285921	0.250156	0.0665939	0.393545	0.368836	1.65655	1.16599	1.15134
ENSG00000289234	3.73642	5.04898	6.27628	6.98539	11.1212	5.9686	5.5927	7.34307	7.96128	4.76535	4.33646	3.80237	9.45634	6.07809	6.55709	6.76426	7.47292	7.43139
ENSG00000160766	21.4331	18.6321	37.2991	14.2723	30.651	14.1193	18.1508	22.905	23.2303	19.0614	31.9278	21.0631	28.036	11.6314	15.2862	20.7069	25.0687	22.1372
ENSG00000288905	13.1391	10.0533	21.967	11.4581	25.8228	17.3924	11.0837	20.8166	18.7744	14.1978	17.2982	16.3102	33.1638	15.9167	15.819	18.3601	17.8608	19.9915
ENSG00000225206	2.62781	2.90428	2.28636	2.01018	1.51899	2.21416	2.13539	1.27999	0.772363	3.83193	2.00144	2.30143	1.33188	2.405	1.51633	1.70257	1.53698	1.83168
ENSG00000228794	14.1656	13.7172	12.1939	14.3728	14.6474	12.964	23.7944	22.6355	26.0227	13.7556	10.3408	10.2564	16.6485	14.6924	14.9993	22.5475	21.1998	26.2192
ENSG00000231999	1.19073	1.38512	0.627628	0.65331	0.379747	0.802231	1.27107	0.875779	0.772363	0.736909	0.810108	1.00062	0.599345	1.00573	1.10651	1.24242	0.635993	0.680338
ENSG00000228327	1.43709	1.78725	2.46568	2.31171	1.03074	0.577606	1.52528	1.21262	1.78238	1.22818	0.857762	2.20137	0.865721	1.00573	0.368836	0.5982	0.847991	1.15134
ENSG00000233621	1.23179	1.47448	2.28636	1.35687	3.14648	1.98953	1.72865	2.2905	1.96061	0.982546	1.66787	1.4509	2.73035	0.918272	1.06553	2.02468	2.54397	1.62235
ENSG00000235501	6.56953	7.32773	4.93136	2.31171	2.00724	2.05371	3.91489	4.44626	4.33711	7.22171	7.05271	7.35458	2.46397	2.66736	3.36051	4.04936	3.81596	3.8727
ENSG00000220785	5.5841	5.18303	6.41077	0.201018	0.813745	0.898498	2.08455	2.82944	2.02003	3.73367	5.71841	5.05315	0.998909	0.481	0.245891	1.61054	3.23296	1.83168
ENSG00000289318	2.25828	2.27875	0.224153	1.50764	0.922244	1.66864	1.67781	1.14525	0.772363	1.81771	0.476534	1.10069	0.665939	1.70536	1.18847	0.874293	0.211998	1.62235
ENSG00000288999	0.739073	0.536175	1.47941	0.251273	1.73599	0.513428	0.864326	1.34735	0.772363	0.982546	1.19134	0.600374	1.99782	0.874545	0.573745	1.33445	0.95399	1.36068
ENSG00000231789	1.14967	0.670219	1.6139	0.201018	0.922244	0.545517	0.76264	1.88629	0.9506	0.736909	1.47726	0.600374	0.399563	0.78709	0.532763	1.74859	1.32499	0.994341
ENSG00000228288	1.23179	1.47448	2.82433	1.05535	1.51899	1.12312	0.813483	1.54946	1.60414	0.786037	1.81083	1.10069	2.26419	0.568454	0.614727	0.368123	1.48398	1.15134
ENSG00000217801	0.451655	0.625538	0.537967	0.452292	0.542496	0.320892	1.22022	1.41472	1.36649	0.294764	0.810108	0.600374	0.799127	0.131182	0.327854	1.28843	1.43098	0.83734
ENSG00000153363	3.8596	4.02132	5.55899	6.28183	5.20797	7.38052	5.08427	4.7831	3.44593	4.91273	7.33863	6.00374	5.52729	6.734	5.94236	4.23342	4.13395	3.08769
ENSG00000197989	13.1391	12.4661	19.9944	24.6248	20.6691	20.2483	20.2354	13.3388	22.6362	11.594	16.1545	15.6097	21.5098	23.3066	22.9088	19.3265	24.9627	22.9222
ENSG00000227533	0.862251	0.893626	1.6139	0.301528	0.922244	0.320892	0.76264	0.471573	0.653538	1.52295	1.19134	0.600374	0.199782	0.743363	0.573745	0.644216	0.529994	0.732672
ENSG00000238142	0.615894	0.446813	1.30009	0.603055	1.08499	0.352982	0.406742	0.875779	0.772363	0.393018	1.04838	1.20075	1.26528	1.18064	0.409818	0.874293	0.476995	1.09901
ENSG00000230337	0.862251	0.312769	0.806951	0.150764	1.24774	0.898498	0.660955	0.538941	1.01001	0.491273	0.667148	0.300187	2.26419	0.612181	0.983563	0.782262	0.635993	1.20368
ENSG00000197568	5.05033	5.27239	10.2214	2.66349	6.61846	4.39622	3.96573	6.19782	6.71361	4.8636	6.19495	6.9043	7.12555	3.41073	3.44247	4.7856	5.82994	5.91371
ENSG00000224616	1.97086	1.47448	0.851781	0.703565	0.488247	0.577606	0.152528	0.673676	0.178238	1.6212	1.19134	1.25078	0.466157	0.961999	0.409818	0.552185	0.158998	0.366336
ENSG00000289106	3.36689	2.54683	1.97255	2.06044	0.433997	1.86118	2.54213	1.48209	2.49533	2.94764	1.95379	2.30143	0.665939	2.36127	2.66382	2.43882	1.90798	2.30268
ENSG00000237276	0.574834	1.38512	1.88288	0.753819	1.95299	1.15521	0.76264	1.21262	1.30708	1.32644	1.14368	0.900561	1.66485	0.481	0.942582	0.828277	1.21899	0.680338
ENSG00000236200	0.451655	1.29576	0.403475	1.70866	1.73599	1.44402	0.55927	0.673676	0.71295	0.933418	1.28664	1.40087	2.39738	1.22436	1.59829	0.414139	0.635993	0.83734
ENSG00000249087	1.9298	2.10002	4.21408	2.01018	2.33273	2.24625	2.08455	3.03154	2.25768	1.91596	3.09747	1.35084	2.06441	1.31182	1.68025	1.88663	2.06698	2.82602
ENSG00000277147	2.66887	2.45747	5.33484	1.45738	2.82098	2.02162	2.13539	2.69471	1.84179	2.25986	3.57401	3.30206	3.06332	1.39927	2.04909	1.7946	2.27898	2.19802
ENSG00000231365	12.9748	12.5554	5.82798	11.5083	6.83545	10.5574	10.6261	6.6694	11.1101	11.3484	7.57689	8.95558	4.66157	9.40136	10.9012	10.3535	9.91089	9.21074
ENSG00000224870	12.3589	13.5831	21.2049	15.3779	28.4811	18.6759	16.473	20.2103	21.032	12.9696	17.0599	13.0581	28.9018	14.6924	17.4992	18.4062	20.4578	16.3281
ENSG00000233184	6.52847	9.56179	5.73832	7.78946	4.93672	7.54097	7.67725	4.71573	3.74299	9.38331	8.67292	10.3064	3.19651	7.17127	8.15538	5.01568	3.02097	6.17538
ENSG00000289554	3.16159	3.03833	2.86916	2.96502	2.16999	2.72758	2.79635	3.23365	4.45594	1.81771	1.52491	2.95184	0.732533	1.00573	1.72124	1.88663	5.56494	2.61669
ENSG00000234741	132.499	128.191	213.349	111.063	109.693	107.531	126.192	141.809	122.152	135.984	202.813	218.036	127.594	134.418	120.446	153.277	143.628	130.991
ENSG00000228436	2.70993	3.26173	4.61755	0.552801	2.00724	0.898498	3.4573	5.32204	3.38651	3.83193	3.43105	3.90243	2.33079	0.961999	0.819636	2.20874	3.33896	2.87835
ENSG00000231663	0.903311	0.35745	1.0311	0.351782	1.30199	0.83432	0.55927	0.943147	0.653538	0.442146	1.14368	0.900561	1.66485	0.612181	0.860618	0.414139	0.741992	0.628005
ENSG00000077585	24.4305	20.5087	16.677	19.3983	14.9187	14.6006	28.2685	23.4439	31.0133	25.6936	19.8715	20.5628	11.9869	15.3483	13.2371	24.5262	25.9167	22.8175
ENSG00000086619	6.03576	6.30006	2.60017	3.56808	1.08499	3.72235	5.28764	2.35787	1.06943	6.33742	4.09819	5.80361	0.932315	3.01718	3.11462	3.26709	1.05999	3.76803
ENSG00000143727	75.4265	70.6411	79.395	77.1408	46.9259	78.394	81.6025	46.4837	74.0874	72.7575	82.3928	82.1512	57.2042	98.2988	82.9882	78.7324	65.5603	68.4525
ENSG00000171853	39.7457	44.0557	57.2038	59.1497	110.886	63.1516	59.4351	84.7485	75.6321	40.5791	48.0347	40.5753	109.614	54.3967	56.8008	65.8941	70.9662	65.6265
ENSG00000182551	134.84	142.891	165.156	120.36	176.962	132.015	113.633	158.651	134.926	150.821	164.881	153.596	205.043	157.025	146.961	157.971	156.136	135.701
ENSG00000171865	46.3973	40.66	32.9953	52.3151	30.9765	53.8457	66.2989	37.1869	64.9973	45.0988	33.3097	36.923	23.4411	57.239	65.4889	56.645	62.5923	54.8981
ENSG00000134330	22.5007	23.0555	30.1262	21.8608	40.5245	26.602	29.2854	43.1153	34.281	25.9883	32.3567	30.8192	45.6168	30.784	27.8266	36.6743	32.3826	29.1499
ENSG00000151694	42.702	37.1301	9.95239	29.0472	8.24595	25.543	37.5728	12.1935	18.1208	43.1829	15.678	29.9186	9.25655	27.1109	28.1955	24.3882	14.3628	24.8062
ENSG00000151353	17.9841	16.7108	23.0429	22.6146	36.8898	24.9975	19.9303	28.1597	22.1015	17.3911	22.5877	20.5628	37.1594	27.417	26.925	26.781	27.8777	21.1428
ENSG00000171863	34.6543	32.7961	61.2834	40.0529	52.1339	42.8712	47.5888	50.5257	48.6588	35.4208	64.4751	61.2381	55.3395	61.1744	53.3173	54.8504	52.4164	49.56
ENSG00000163029	28.7828	28.5513	16.408	26.9867	7.3237	22.7834	14.9478	12.6651	3.08945	34.8312	19.4903	29.4183	5.4607	33.8012	14.2207	10.3075	2.11998	9.57707
ENSG00000035115	15.6848	14.1193	9.27993	9.90016	3.36348	8.18275	6.60955	2.4926	2.91121	16.3594	11.0079	16.9105	2.66376	8.00209	7.74556	3.81928	2.22598	4.91937
ENSG00000162981	13.1801	13.181	10.7593	11.5083	9.54794	11.0066	11.6938	10.2399	10.516	16.2611	9.76895	13.7586	10.655	8.96409	11.5569	10.5375	10.4409	11.9321
ENSG00000151693	40.9775	39.7663	8.42815	42.9677	10.6872	29.1049	34.3188	9.97041	14.0214	36.8455	10.9603	25.9161	9.05677	32.227	30.4905	18.6823	9.64589	24.3875
ENSG00000134308	418.972	415.849	321.077	576.973	360.38	572.087	493.378	361.023	453.436	495.056	402.243	435.871	362.138	711.617	671.159	513.992	449.488	504.654
ENSG00000084674	2.83311	2.59151	1.43458	0.150764	0.325498	0.0962677	0.610112	0.134735	0	1.47382	1.04838	1.85115	0	0.306091	0.0819636	0.276092	0	0.157001
ENSG00000084754	307.003	303.922	420.242	287.808	399.44	324.936	328.037	407.709	435.791	343.645	430.739	338.961	380.185	345.227	349.452	456.059	472.967	378.059
ENSG00000176887	1.64238	1.69789	1.30009	2.86451	1.30199	2.34251	2.23708	0.606309	0.831775	2.06335	1.57256	1.75109	1.26528	2.97345	2.7048	1.38046	1.69598	1.67468
ENSG00000143867	26.853	27.2109	38.1957	62.4162	120.76	70.2433	46.1652	55.1067	61.1355	24.9567	27.8773	25.3658	106.084	57.3701	57.9483	49.8347	59.2534	54.1131
ENSG00000163026	17.902	15.8619	14.7941	26.6349	17.2514	24.9975	23.591	11.3178	18.3585	16.5068	15.7256	16.8605	12.3199	28.4664	28.9741	17.854	16.5888	21.4045
ENSG00000183891	5.21457	4.73622	4.21408	3.01528	1.84449	3.78653	2.69466	1.14525	1.54473	5.35487	4.9083	4.60287	1.86463	4.94118	4.26211	2.34679	1.48398	2.40735
ENSG00000213772	2.75099	3.66387	3.72094	2.91477	4.61122	4.81338	4.27079	5.52415	5.2283	2.25986	3.66931	3.30206	5.99345	2.31754	4.09818	3.45116	6.46593	3.92503
ENSG00000084710	0	0.134044	0.134492	0.854328	0.976494	0.577606	4.27079	5.65888	4.2777	0.0982546	0.14296	0.0500312	0.665939	0.306091	0.9016	4.09537	3.70996	3.71569
ENSG00000178295	13.0159	14.2533	8.51781	18.745	4.01447	15.8521	5.69438	3.36838	1.01001	13.4609	10.5314	12.6079	4.06223	18.3654	10.4504	4.14139	0.90099	4.60537
ENSG00000138050	6.61059	9.56179	7.08323	10.7042	3.36348	6.73874	8.74494	5.65888	2.31709	7.86037	7.29097	8.00499	1.86463	8.65799	6.22923	3.72725	1.53698	5.86138
ENSG00000115761	34.3258	30.8301	32.0539	48.948	21.1574	44.8607	46.9278	23.8481	20.0814	33.7013	35.3112	30.6191	21.4432	48.5372	43.1129	33.1311	16.5358	36.1626
ENSG00000115129	30.5073	31.8131	55.5899	38.5955	81.2117	44.0585	33.6579	51.7383	48.243	32.5223	46.1285	35.2219	87.3712	48.3623	46.7602	47.2578	40.5446	44.0127
ENSG00000138061	22.6649	20.5534	9.10061	5.57826	1.08499	3.2731	7.67725	3.09891	2.31709	23.0407	11.0556	17.2107	1.33188	3.32327	3.52444	4.41748	1.05999	5.65204
ENSG00000152154	4.10596	4.02132	6.50044	1.15586	0.379747	0.705963	1.77949	1.21262	1.60414	4.66709	4.28881	2.85178	0.133188	0.481	0.573745	1.65655	1.90798	1.77935
ENSG00000118961	19.8728	21.1342	15.2872	19.9008	5.85896	17.4565	14.9986	3.90732	4.87183	23.2372	18.8708	22.7141	5.92686	23.3066	20.6548	9.75527	2.86197	13.0311
ENSG00000132031	2.50463	2.59151	0.896612	2.86451	4.93672	3.01639	2.64382	3.16628	1.96061	2.21073	1.76318	2.50156	4.79476	3.19209	4.38505	3.45116	2.27898	3.97736
ENSG00000118960	61.1788	61.3027	88.9439	24.474	55.0091	32.5064	41.3351	64.7403	53.4118	60.2792	72.0043	62.589	64.5295	32.5331	34.6706	58.2555	55.1724	49.874
ENSG00000119778	8.1298	7.50646	2.28636	6.08081	1.19349	3.97906	6.35534	1.95366	1.30708	7.86037	3.76462	5.50343	1.66485	4.41645	2.95069	1.88663	0.529994	2.45969
ENSG00000068784	15.9311	13.1363	8.47298	20.2526	2.82098	15.7558	6.05028	2.22313	0.891188	19.4544	10.9126	14.6091	2.39738	17.316	10.7782	2.20874	0.688992	3.34936
ENSG00000049323	210.636	203.032	86.9713	286.15	157.866	195.969	221.979	121.531	214.242	224.315	119.181	177.761	137.916	197.997	213.064	161.468	202.246	167.834
ENSG00000213639	119.566	117.065	70.115	91.5639	31.953	83.1111	56.5879	36.8501	10.219	136.967	88.1588	139.437	31.0328	99.6544	68.3986	31.5666	9.0629	38.9886
ENSG00000095002	31.9033	27.8364	15.4666	55.5816	11.5552	38.6354	16.1171	5.45678	2.43591	38.0245	23.6361	31.2194	10.7882	53.872	41.1867	9.01902	2.43797	11.6704
ENSG00000158125	5.09139	5.27239	4.66238	5.52801	4.99097	6.03277	6.30449	8.62306	9.56541	6.09178	4.95596	5.75358	4.52839	4.85372	4.79487	8.14473	9.1159	7.85006
ENSG00000171132	24.1841	24.3066	10.9387	16.9358	11.6637	16.6543	17.0323	12.7325	13.0113	27.3148	14.439	20.2126	11.1878	16.0916	16.1058	17.2558	17.0658	16.8515
ENSG00000075426	77.192	76.539	49.7171	53.7724	60.4341	48.5831	72.8067	78.0791	87.3364	71.7258	52.1805	58.3363	57.8035	43.1588	52.3338	72.8424	78.2271	73.7906
ENSG00000237803	0.903311	1.29576	0.806951	0.854328	0.705245	0.930588	0.508427	0.269471	0.594125	1.03167	0.667148	0.700436	0.532751	0.655909	1.27044	0.644216	0.90099	0.41867
ENSG00000115808	33.1351	28.1939	10.4904	34.5249	6.50996	29.5863	33.5562	9.49884	6.1789	38.0736	16.4881	24.065	7.25874	32.0521	22.2121	15.2311	3.23296	21.1428
ENSG00000115163	4.96821	6.70219	5.69348	15.6794	17.1971	15.7237	5.84691	4.91784	5.28771	6.63218	7.95812	6.85427	15.9825	14.8673	16.4747	6.39614	6.94292	4.44837
ENSG00000179833	21.2278	23.6811	14.0768	42.4651	17.7939	28.2706	48.9615	23.646	30.538	22.0582	12.1993	18.3114	14.4509	27.1546	27.4988	32.3488	27.8247	41.6576
ENSG00000236824	19.3801	13.4937	34.4747	17.7399	50.2894	28.2385	17.6933	40.0164	25.2503	18.914	29.2592	25.9161	52.4094	49.1932	31.7199	24.8943	26.4997	19.6775
ENSG00000115380	54.0344	55.1814	46.7583	68.095	44.105	58.8516	48.6056	32.4712	33.6869	52.861	48.3206	56.5352	35.8275	46.4821	46.9242	37.6406	28.4077	46.263
ENSG00000013016	229.236	234.711	197.03	114.832	171.537	130.314	144.749	192.2	178.653	254.332	221.636	211.832	180.47	128.952	136.551	190.78	183.431	152.657
ENSG00000115421	13.5086	9.60648	5.37967	11.5083	3.52623	10.1402	8.94831	4.71573	1.84179	12.5275	7.05271	9.75608	2.73035	12.7684	10.5323	5.47583	1.96098	6.54172
ENSG00000138029	202.588	186.812	184.388	172.574	170.778	174.95	200.829	198.465	248.107	207.072	209.484	216.685	159.959	173.204	178.968	238.958	256.729	214.516
ENSG00000171055	69.8013	63.224	39.0474	114.932	59.4034	105.798	83.8396	49.3131	46.6388	75.6069	51.0845	77.8985	51.0775	128.777	113.028	62.1208	44.0955	68.0338
ENSG00000172974	90.6185	89.7647	94.4581	118.35	195.624	127.009	110.024	162.289	148.175	101.055	95.6881	104.615	213.633	149.853	140.527	164.229	157.885	126.7
ENSG00000272702	0.862251	0.7149	1.88288	0.753819	2.33273	1.44402	0.660955	1.34735	1.4259	0.491273	1.09603	0.650405	1.79804	0.437272	0.532763	2.07069	1.16599	0.942007
ENSG00000196975	144.94	135.831	105.531	77.2413	95.4251	82.3089	119.48	138.373	115.141	150.477	131.476	145.941	107.949	90.5154	85.8159	148.584	115.751	125.078
ENSG00000119203	38.8013	36.1025	41.8269	48.4454	18.9331	42.4861	35.7424	13.8777	15.269	40.3826	41.8874	42.3264	19.179	50.8548	45.7357	20.937	13.7798	24.2305
ENSG00000170634	8.25298	7.90859	7.84535	6.23157	7.59495	6.64247	8.64326	7.74728	7.96128	9.7272	8.86354	10.8067	9.05677	5.55336	6.88494	8.32879	7.04892	7.43139
ENSG00000143951	4.35232	3.75323	2.10704	4.92495	2.54973	4.1716	3.91489	2.62734	1.9012	5.15836	3.09747	3.60224	3.12991	5.24727	3.81131	3.63522	1.05999	3.45403
ENSG00000162928	27.4689	24.7981	13.3147	26.1324	9.65644	22.1416	26.9975	9.70094	9.38718	31.5888	17.5365	26.7166	7.85808	22.126	18.5238	14.2188	5.35294	20.9335
ENSG00000115944	106.303	102.275	88.2266	94.4787	204.738	113.243	115.006	206.886	147.937	117.562	115.369	134.684	220.692	151.471	134.543	183.049	167.107	149.622
ENSG00000170264	2.58675	3.26173	1.70356	3.26655	0.759495	2.05371	1.37275	0.943147	0.178238	3.63542	2.43032	2.45153	0.732533	3.49818	2.95069	0.644216	0.211998	0.575671
ENSG00000233426	121.208	114.92	233.523	93.9761	212.93	115.136	112.108	216.183	173.366	126.601	177.271	142.739	238.939	109.012	112.618	187.053	172.248	164.014
ENSG00000144040	12.2768	11.8405	14.6596	15.8805	27.1791	14.6969	17.0323	25.1955	22.5768	12.3801	11.5321	11.307	21.5098	11.2379	12.3765	16.7956	18.8678	19.9391
ENSG00000075292	73.702	71.9369	40.3475	35.0777	5.31646	35.3302	16.1171	12.1262	3.8024	82.0917	53.8484	66.6415	7.52511	39.4857	18.114	14.2188	3.49796	14.0778
ENSG00000219626	7.26755	6.70219	5.02103	3.01528	1.24774	3.52982	1.16938	1.01051	1.24766	6.97607	5.24188	4.40274	1.1321	2.84227	2.29498	1.93265	1.53698	1.36068
ENSG00000119787	25.498	26.9875	10.9835	35.4798	7.3237	30.196	20.0829	7.61254	4.63418	26.9218	16.4404	22.7642	6.25983	36.8183	26.5562	9.47917	3.44496	13.7114
ENSG00000116005	212.853	196.285	100.69	128.2	32.3328	105.606	138.699	38.6017	70.4038	225.347	131.333	162.151	36.6267	117.889	118.642	91.5246	45.9505	92.4737
ENSG00000151779	74.8927	68.9432	58.5936	61.6122	26.5823	62.4135	70.5188	30.3154	51.2136	79.1932	61.0917	55.8848	20.9771	60.125	65.6529	47.6259	44.9435	49.403
ENSG00000275052	57.2781	54.109	24.0292	59.9538	19.4756	54.1666	31.7767	19.5366	7.78304	67.0096	30.7365	50.4314	14.917	61.7866	46.7602	24.8943	5.93594	31.0339
ENSG00000115902	4.31126	5.94261	4.70721	3.16604	6.56421	3.36937	8.18567	9.3641	11.7043	4.71622	4.1935	4.70293	10.3887	5.02863	6.55709	9.8473	7.84391	8.73973
ENSG00000204792	3.40795	3.52982	1.92772	3.46757	1.46474	2.6955	1.83034	1.21262	1.06943	2.99676	2.43032	2.00125	1.99782	2.92973	2.49989	0.966324	1.58998	1.57001
ENSG00000115464	105.03	102.856	21.967	60.6573	6.13021	47.107	25.2688	10.7115	3.08945	105.525	30.8318	63.4395	7.39192	51.948	26.0644	12.5622	1.74898	12.5601
ENSG00000143971	17.3682	17.2917	9.68341	7.58845	3.74323	8.08649	3.60983	3.57048	1.06943	19.4053	11.2462	16.06	1.86463	8.13327	4.42603	3.72725	1.58998	2.93069
ENSG00000152518	138.576	145.169	39.0026	84.4277	54.0326	51.8241	75.8065	50.3236	60.8384	115.056	45.652	107.067	51.0109	44.4706	43.8505	39.1591	58.8824	68.7142
ENSG00000233971	2.21722	2.27875	3.00365	1.25637	3.58048	2.50296	2.18624	2.76207	2.67356	1.81771	2.7639	2.55159	3.99563	2.84227	2.41793	3.91131	2.91497	2.82602
ENSG00000213626	12.9338	9.69584	9.2351	2.11069	4.17722	3.11266	12.5073	19.1324	19.1902	11.0536	13.057	11.4071	3.86245	2.886	2.7048	14.2648	14.9458	10.7807
ENSG00000171103	10.5113	11.7512	5.06586	10.8047	5.04522	10.1081	11.643	5.18731	7.54539	12.0362	8.43466	12.4578	4.66157	11.1504	10.5733	9.89331	5.88294	10.1527
ENSG00000243667	7.84238	6.07665	8.6523	8.39252	2.16999	7.09172	5.69438	2.42524	3.98064	8.35164	10.1025	7.40461	1.93122	6.47163	6.10629	3.12905	2.96797	4.1867
ENSG00000162927	7.96556	8.08731	3.18297	5.27673	1.41049	5.29472	2.94888	1.27999	1.4259	7.81124	4.86065	6.35396	1.86463	5.99063	4.58996	3.08303	0.794991	3.19236
ENSG00000180398	547.078	524.111	263.111	633.61	330.163	608.38	585.911	306.523	305.024	601.367	365.168	475.996	253.323	597.533	587.433	440.229	238.762	446.668
ENSG00000243147	38.4728	34.6727	61.2386	37.4397	43.9422	47.5562	35.0306	37.8606	34.2216	39.5475	58.9473	51.4821	54.0743	57.9823	43.2768	45.3252	34.9266	37.7326
ENSG00000186854	4.59867	4.73622	4.03475	10.9053	6.02171	9.56259	5.38933	2.55997	2.13885	4.66709	2.19206	3.25203	6.5262	10.2322	10.0405	4.23342	2.33197	5.02404
ENSG00000213553	643.814	635.502	887.825	656.878	1605.41	855.98	645.245	1376.73	939.49	685.768	860.287	823.513	1847.51	1041.36	879.92	1146.38	1048.12	907.257
ENSG00000115363	18.2715	19.0789	23.3119	38.7463	58.8609	43.16	49.0124	64.7403	60.5413	21.8125	20.4433	19.9124	60.2675	44.2082	43.6046	59.4979	56.6564	54.0084
ENSG00000143889	45.3708	39.9897	23.4016	47.7419	24.4666	46.8182	48.0463	29.4397	27.2703	52.2223	29.7834	44.7279	17.8472	52.5601	50.4076	39.7113	26.3937	37.4186
ENSG00000115484	184.604	178.055	171.567	297.708	152.821	308.698	251.824	149.017	230.936	196.362	179.177	208.53	156.429	380.427	347.731	248.437	231.183	228.803
ENSG00000115946	22.2543	19.7938	19.9496	54.9785	50.1267	55.9957	57.859	48.7068	53.5901	22.6968	23.0166	22.8642	62.7981	69.9636	62.2104	69.0231	54.4834	61.6491
ENSG00000124357	48.3682	49.7749	82.2641	64.9792	137.686	81.3462	56.7913	75.2497	66.1855	48.8816	70.2411	52.0324	147.572	77.0474	81.8407	71.2318	76.7432	62.2771
ENSG00000138035	27.6742	27.7471	17.0356	53.6217	19.5299	48.8719	37.5728	15.023	8.79305	27.6095	21.2534	28.7679	24.44	57.5013	46.6373	20.0627	5.29994	25.6959
ENSG00000170577	1.47815	1.51916	2.33119	0.804074	2.87523	1.54028	0.966011	1.88629	1.36649	1.27731	2.00144	1.40087	3.66267	0.655909	1.47534	1.51851	2.06698	1.04667
ENSG00000124383	33.792	27.613	31.4262	32.364	8.95119	29.49	19.2185	11.722	4.04005	35.1751	36.5978	32.2701	8.7904	39.3982	21.8843	15.8293	3.65696	18.5785
ENSG00000213699	45.0424	48.5686	62.0007	42.7667	68.0833	42.9996	53.5374	69.8602	73.7309	44.5093	52.8476	43.427	74.9182	37.9115	46.1865	59.5439	68.4223	61.5445
ENSG00000115350	26.7709	29.8471	45.0996	33.6706	86.5824	44.0585	32.1326	61.8435	41.3511	28.2973	41.0773	36.923	98.4258	50.3738	47.7438	50.4789	49.9785	46.263
ENSG00000144043	102.485	103.124	123.688	125.084	244.178	130.475	114.65	177.177	153.938	117.169	120.563	102.814	240.004	119.594	133.847	159.397	154.387	136.12
ENSG00000152147	10.7987	10.5448	16.5425	23.7202	27.2333	25.7035	14.7952	18.9303	18.3585	11.7414	14.7726	14.8593	27.3701	30.3467	26.6382	16.0134	16.8538	15.1244
ENSG00000115239	11.5377	15.0576	9.8179	15.981	7.7577	13.7021	13.6258	6.60203	7.07009	13.7065	10.4838	11.9074	9.32315	19.9396	17.6632	10.7216	8.7449	11.1994
ENSG00000116016	464.712	452.934	252.486	376.357	308.735	314.378	810.687	714.771	948.58	378.771	251.515	352.72	246.531	247.89	266.628	612.695	839.829	709.017
ENSG00000143919	6.56953	6.70219	6.85908	6.63361	5.15372	5.67979	5.13511	4.51363	4.93124	5.45313	4.86065	6.1038	4.72817	6.07809	4.34407	5.3838	5.56494	5.59971
ENSG00000135631	135.168	143.516	146.955	150.01	330.163	171.356	166.103	282.068	225.886	124.243	133.048	132.282	350.75	129.214	149.952	214.064	225.566	200.7
ENSG00000171150	51.9404	50.1324	22.3705	62.2655	14.4304	57.0867	43.623	23.9155	9.14953	63.0794	28.735	46.8792	13.119	60.0812	46.8832	24.9864	6.25393	32.7086
ENSG00000115042	27.4278	29.7131	50.5689	22.8658	53.0019	26.987	22.6758	41.7679	35.5287	29.6238	40.6484	29.3183	60.8002	31.746	30.5314	40.1254	38.5306	34.8019
ENSG00000176407	42.6609	43.4749	39.1819	68.7483	51.9169	65.3337	69.2986	53.6246	67.4332	51.731	43.9841	43.5771	59.4018	75.823	80.1604	72.4282	68.5283	68.1908
ENSG00000034510	940.347	859.623	1955.96	1214.3	2126.48	1487.62	1032.06	1648.01	1373.62	1017.87	1730.68	1257.08	2526.24	1656.3	1464.94	1679.93	1521.14	1508.99
ENSG00000232531	1.43709	1.83193	0.941442	0.954838	1.89874	1.70073	2.08455	2.42524	1.54473	1.42469	0.810108	1.10069	1.66485	1.79282	2.13105	1.70257	2.27898	1.77935
ENSG00000229604	0.98543	0.893626	1.12076	0.703565	1.13924	0.83432	1.01685	1.34735	0.594125	0.589527	0.667148	0.400249	1.46507	0.174909	0.696691	0.414139	1.00699	0.889673
ENSG00000230836	2.38146	1.51916	0.493136	1.85942	0.0542496	1.60446	0.355899	0.134735	0.415888	2.84938	1.47726	1.4509	0.266376	0.961999	0.9016	0.276092	0.0529994	0.157001
ENSG00000239305	21.5973	19.7938	13.8078	13.1165	3.90597	10.6536	18.3034	9.29673	13.3678	21.8125	14.7726	21.3633	3.99563	14.2551	12.2126	11.7339	10.7589	13.3974
ENSG00000125551	1.19073	1.51916	1.70356	0.301528	0.433997	0.224625	0.152528	0	0	1.47382	1.38195	1.10069	0.133188	0.218636	0.122945	0.138046	0.105999	0.314002
ENSG00000115364	53.1311	51.7856	25.8224	61.0594	27.0706	54.7763	40.5725	23.9829	16.1008	58.9527	35.883	46.3289	24.2402	66.684	50.5715	27.011	12.4019	27.7369
ENSG00000144031	1.27285	1.9213	5.06586	1.45738	2.87523	1.05894	0.55927	1.48209	0.71295	1.71945	2.62094	2.00125	3.12991	0.918272	0.983563	0.552185	1.37798	0.889673
ENSG00000168874	5.50198	4.46813	8.06951	34.6757	74.1593	38.828	78.4503	121.801	115.557	6.58306	8.14874	5.55346	57.1376	30.1281	32.0888	101.372	95.876	86.8216
ENSG00000284879	1.06755	1.34044	3.13814	0.251273	0.813745	0.705963	0.610112	1.01051	1.24766	1.37556	3.19278	0.950592	1.46507	0.568454	0.942582	1.15039	0.90099	1.09901
ENSG00000121152	10.5113	11.8852	8.6523	34.6757	34.8825	34.3676	8.23652	7.0736	10.2784	15.2786	10.0549	9.20573	33.6299	35.113	36.3918	9.38714	9.85789	8.94907
ENSG00000115306	385.057	377.959	168.025	291.829	110.452	238.263	256.908	109.203	224.045	395.082	214.059	292.782	92.2326	227.906	256.423	172.558	202.352	184.267
ENSG00000162878	2.01192	2.1447	3.13814	2.06044	4.33997	1.63655	2.94888	3.30101	3.03004	1.96509	2.81155	1.90118	3.46288	1.31182	2.37694	2.25475	4.82295	2.04102
ENSG00000152284	4.14702	3.52982	7.66603	1.80917	3.96022	1.66864	3.40646	5.18731	5.2283	2.50549	4.24115	4.15259	4.99454	0.830818	1.06553	2.30077	4.23995	4.13436
ENSG00000213399	0.98543	0.938307	1.34492	1.20611	2.16999	0.930588	0.864326	1.48209	0.891188	1.03167	1.85848	0.85053	1.33188	0.918272	1.72124	1.24242	1.16599	1.09901
ENSG00000159399	33.2583	31.8131	14.7941	73.623	37.161	59.1404	112.159	63.1908	93.4559	33.6031	17.3458	26.5165	29.6343	57.6325	63.9316	95.9421	91.477	90.9037
ENSG00000231351	3.24371	2.90428	5.60382	2.81426	6.94395	3.97906	3.15225	5.52415	3.92123	2.94764	3.24043	3.45215	7.12555	2.97345	3.64738	3.91131	3.76296	4.91937
ENSG00000158089	9.27947	8.98094	12.1491	10.7042	25.8228	11.873	10.4736	15.4272	12.239	9.67808	10.6744	11.0069	27.8363	12.025	12.3355	13.0224	12.6139	11.8274
ENSG00000158435	46.5205	45.5302	35.7748	48.4957	56.7994	49.8025	48.7073	55.0394	59.769	47.0639	38.6946	48.0799	52.143	49.9365	54.096	55.0804	56.3384	52.9094
ENSG00000183023	51.4477	49.9984	17.7977	55.7826	10.7414	44.7324	33.9121	7.00623	8.25834	57.3315	25.161	39.1744	9.92249	47.8376	43.8915	14.955	5.03495	18.6308
ENSG00000138032	11.8662	12.2874	8.69713	11.1565	2.60398	9.37005	7.21966	2.02103	2.73298	11.2501	10.1978	13.9587	0.799127	7.56481	6.80298	3.77326	1.58998	3.92503
ENSG00000135972	16.7934	19.3023	25.5534	23.2176	10.3617	17.5849	13.9309	8.75779	6.1789	18.6684	24.2079	21.7135	13.0524	24.7933	20.8188	11.6419	5.98893	13.6068
ENSG00000260025	3.53112	3.52982	5.69348	2.81426	3.90597	2.43878	3.66067	3.43575	3.62416	2.99676	4.95596	4.15259	4.86136	3.32327	3.44247	3.54319	3.07397	3.29702
ENSG00000236090	0.821192	0.982988	0.672459	1.90968	2.06149	1.63655	1.27107	1.21262	1.54473	0.884291	1.04838	0.600374	2.13101	2.44873	2.95069	1.56452	1.32499	1.36068
ENSG00000119801	104.702	96.1541	64.9147	57.7425	21.8626	56.1241	93.9065	61.1698	52.0454	110.979	81.7733	107.567	27.4367	71.8876	55.8582	68.747	47.7525	74.4186
ENSG00000119862	3.53112	3.03833	2.01738	1.05535	0.162749	1.05894	0.406742	0.606309	0.356475	2.702	2.33502	2.00125	0.199782	0.961999	0.819636	1.10437	0.211998	1.15134
ENSG00000115041	76.6172	83.1072	141.889	41.0078	84.0327	45.5988	76.1115	131.973	109.913	84.2042	119.038	90.0561	96.3614	35.6814	43.9325	97.2306	97.9429	86.1413
ENSG00000153561	19.1748	18.2746	8.87646	19.549	6.34721	14.1193	28.2177	9.02726	13.7837	17.1454	12.8664	18.2113	3.86245	17.7533	16.3108	12.9303	12.1369	15.9095
ENSG00000071082	428.785	381.846	697.609	386.961	417.288	481.499	456.008	510.243	394.796	463.712	714.42	755.671	417.81	684.375	506.535	586.696	406.188	490.001
ENSG00000119782	3.49006	3.97663	7.57637	2.91477	5.80471	3.17683	2.44045	4.85047	4.63418	4.56884	4.57473	4.90305	6.72599	3.14836	2.90971	4.60154	5.40594	4.60537
ENSG00000075568	120.099	119.21	68.2322	124.933	37.4865	59.1725	127.971	39.6122	44.0841	106.803	63.4744	95.7096	32.2315	50.8985	50.4896	51.5833	34.3966	79.9659
ENSG00000135974	27.3457	27.8364	14.032	23.9714	15.0814	19.8311	17.3882	9.83568	7.66421	28.0517	20.4433	23.1144	18.9793	23.3941	21.6384	13.2524	7.84391	13.7638
ENSG00000233205	9.56688	7.99795	14.2561	5.82953	16.0579	10.3327	7.67725	18.3914	11.5854	10.1202	13.5336	8.60536	18.047	8.08954	7.82752	13.8967	8.32091	11.1471
ENSG00000237077	1.23179	0.804263	1.6139	1.1056	1.51899	1.15521	1.37275	1.61682	1.12884	0.982546	2.95451	1.10069	0.932315	1.13691	1.55731	0.552185	1.37798	1.72701
ENSG00000163162	46.3973	46.8707	35.6403	42.7667	28.7523	42.1332	68.2817	47.4942	72.2456	47.0148	41.6491	45.3282	25.1059	41.4097	40.2441	68.1488	67.7863	61.3351
ENSG00000204745	5.46093	5.18303	3.94509	6.78437	3.25498	7.50888	4.93174	2.96418	3.14886	5.25662	6.33791	4.75296	3.86245	7.52109	7.90949	5.75193	4.87595	4.60537
ENSG00000005436	11.1271	10.1873	4.93136	12.2621	5.47921	11.4238	5.84691	4.44626	5.05006	11.7414	5.67076	10.4065	5.92686	13.5992	8.40127	6.44216	2.86197	4.76237
ENSG00000068697	316.939	292.707	153.679	298.462	198.065	304.848	367.694	273.984	339.127	311.418	220.683	316.697	210.703	335.126	310.396	350.269	342.164	322.847
ENSG00000143995	47.1364	49.3281	37.6577	30.7056	12.1519	24.1311	29.9972	11.4525	18.6555	50.0116	44.413	42.8267	12.1201	27.0672	27.2119	21.6272	16.7478	22.2418
ENSG00000172086	26.894	25.2449	12.6871	21.71	12.0977	20.3446	19.2185	18.7282	5.05006	28.6412	18.2513	27.1169	8.45743	22.0385	17.1304	11.826	3.23296	11.9321
ENSG00000204923	2.58675	1.9213	1.83805	2.81426	1.89874	3.65817	2.33876	0.538941	0.4753	2.06335	1.66787	1.55097	1.39847	2.05518	2.21302	1.24242	0.423995	1.09901
ENSG00000173960	34.3669	32.7067	26.719	35.5803	13.0199	29.2975	35.7424	11.0483	15.9226	35.2734	28.4491	34.4214	15.25	28.4227	25.2448	22.7316	10.9179	31.0862
ENSG00000115875	61.3841	65.2794	66.8424	117.747	46.3292	107.114	124.209	51.1994	70.998	69.2203	72.8144	75.5971	55.5393	145.481	130.773	95.528	76.4782	92.526
ENSG00000235847	0.821192	0.804263	0.358645	1.95993	1.95299	1.92535	1.4236	0.741044	1.24766	0.589527	0.762455	0.900561	1.26528	2.05518	3.27854	1.1964	1.27199	1.41301
ENSG00000238207	1.7245	1.16171	0.806951	1.20611	0.162749	0.545517	0.305056	0.0673676	0.178238	2.06335	1.28664	1.00062	0	0.481	0.614727	0.184062	0	0.261669
ENSG00000068724	30.1788	32.7514	35.7748	25.5293	55.0634	29.7467	32.7935	46.3489	41.1729	27.6587	38.361	29.1682	54.0077	26.1926	31.2281	41.0457	39.9086	41.71
ENSG00000169621	3.24371	3.17237	2.01738	3.06553	0.542496	1.89326	1.0677	0.202103	0.23765	3.19327	2.90686	3.35209	1.0655	2.97345	1.72124	0.414139	0.105999	0.575671
ENSG00000153214	98.8715	95.7073	34.7437	74.8291	20.2894	53.7815	81.2466	31.326	22.8738	97.4685	43.2693	80.1999	18.047	56.3644	50.0388	40.8157	16.6418	61.9108
ENSG00000162869	25.3338	23.3683	15.6907	26.2832	19.0416	22.3983	19.2694	12.1262	15.2096	22.8442	21.2058	25.1657	18.9127	23.7876	24.0153	17.6239	11.0769	18.6308
ENSG00000135951	1.84768	1.65321	1.30009	0.804074	0.488247	0.994766	0.711798	0.606309	0.118825	1.86684	1.62022	2.30143	0.266376	1.18064	0.532763	0.506169	0.0529994	0.680338
ENSG00000259863	3.98278	3.84259	2.1967	3.97011	6.50996	3.75444	3.96573	5.86098	4.2777	4.22495	2.85921	3.45215	4.59498	1.924	3.44247	3.72725	4.29295	4.08203
ENSG00000135622	16.1775	14.8789	14.3458	13.619	30.7595	14.9536	11.4904	22.164	18.4179	17.0472	15.2014	12.908	31.5655	11.8501	16.3927	16.3355	16.1118	16.1188
ENSG00000232713	1.35497	1.16171	2.1967	1.1056	0.922244	0.898498	1.67781	0.808412	0.831775	0.442146	3.57401	1.55097	0.532751	1.61791	1.43436	1.47249	1.74898	0.889673
ENSG00000135953	5.25563	4.73622	4.30374	5.22648	5.20797	4.23578	6.66039	7.47781	6.06008	6.04266	4.14585	3.25203	6.92577	5.64081	5.24567	6.8563	8.00291	6.85572
ENSG00000150938	627.103	588.989	203.89	636.475	217.053	415.106	538.119	187.282	215.37	617.677	253.04	487.103	175.875	374.436	403.876	324.363	161.701	383.24
ENSG00000163541	60.8092	58.2197	78.4984	78.0454	143.816	89.3043	69.5528	114.053	92.3865	59.6897	79.2476	71.5446	171.679	105.295	97.3728	105.467	99.0559	92.055
ENSG00000143924	65.49	65.4134	32.9953	68.7483	11.9892	51.3749	51.7579	14.9556	13.9025	72.168	37.7415	54.0837	13.1856	54.4841	48.6044	24.5262	7.31392	31.0862
ENSG00000231822	2.38146	3.12769	2.86916	2.01018	0.379747	1.66864	0.76264	0.134735	0.0594125	3.63542	4.1935	4.20262	0.532751	2.886	0.819636	0.5982	0	0.471004
ENSG00000172985	29.7271	29.6237	22.9084	21.4085	30.1086	23.2647	22.6758	27.4186	23.4679	25.7918	22.2541	21.9136	30.3002	14.2551	21.3925	20.4769	26.9237	23.4455
ENSG00000144021	86.9642	86.9945	84.1022	102.469	130.904	115.521	102.499	113.582	122.806	90.3942	86.348	82.9517	137.849	112.685	123.847	119.64	133.135	107.493
ENSG00000170417	2.05298	1.65321	1.12076	2.56299	1.19349	1.66864	1.4236	0.606309	0.4753	2.06335	1.04838	1.70106	0.665939	1.74909	1.88516	0.966324	0.847991	0.994341
ENSG00000272711	1.06755	1.07235	0.986273	3.81935	3.85172	3.46564	7.01629	9.97041	10.2784	0.835164	1.57256	0.800499	3.19651	2.44873	2.33596	8.14473	8.05591	7.01272
ENSG00000183513	18.4768	17.1576	19.053	15.5287	11.5009	13.1887	13.8801	10.9136	10.219	20.3878	19.6332	21.2132	13.2522	15.4794	14.6305	13.5745	11.5009	9.99574
ENSG00000143891	12.4821	12.6001	14.3906	6.98539	9.33094	9.5305	5.69438	10.7115	11.2884	12.4292	15.4874	10.0563	11.7871	10.5383	9.38483	10.0314	9.2219	8.05939
ENSG00000158050	0.533775	0.35745	0.627628	1.80917	4.39422	2.21416	4.11826	7.0736	6.00066	0.491273	0.619495	0.400249	2.06441	0.699636	0.983563	3.31311	3.70996	4.44837
ENSG00000115091	317.637	298.694	150.945	381.533	113.273	356.094	410.504	137.632	150.967	355.534	212.63	309.743	127.394	420.525	380.229	277.243	113.048	316.724
ENSG00000088205	59.249	57.2814	28.4226	98.7001	21.1031	84.2984	68.6885	23.9155	10.3972	61.6547	39.1235	52.0324	20.6441	101.141	76.1852	30.1401	8.26791	36.8953
ENSG00000236397	1.27285	1.4298	3.49679	1.55789	4.06872	2.27834	0.915169	1.75156	2.02003	1.12993	2.00144	1.10069	3.46288	1.48673	1.06553	1.38046	2.17298	1.72701
ENSG00000240857	16.506	17.2023	17.2598	19.9008	7.5407	16.1409	17.0831	7.20834	8.67423	16.8507	18.2513	20.9631	6.25983	18.5404	16.1058	8.78894	7.79092	9.94341
ENSG00000233594	6.93907	6.9256	8.204	6.63361	3.14648	7.02754	6.35534	5.59151	5.05006	8.44989	7.86281	8.70542	5.79367	11.6314	9.38483	7.4545	4.98195	7.43139
ENSG00000186132	5.09139	5.27239	7.0384	5.37724	3.36348	6.38576	4.93174	3.50312	2.49533	4.8636	6.57617	7.05439	2.66376	6.47163	4.91782	3.91131	1.21899	3.8727
ENSG00000240356	21.5152	18.0512	15.5562	23.4186	23.4358	19.8632	20.693	16.7745	17.7643	21.4195	18.3466	22.2138	18.9793	22.4321	20.7368	21.7193	19.7688	21.3522
ENSG00000116096	17.3682	17.247	30.2606	17.8404	36.4558	19.9595	18.1	30.9891	24.775	16.1629	24.2556	18.5616	41.8876	18.9339	20.6548	27.6553	24.1147	23.9165
ENSG00000115128	68.5284	62.2857	56.9797	84.6288	101.718	93.5401	77.1284	89.7337	48.9559	66.9605	73.2433	110.819	94.63	134.374	81.4308	66.9524	50.4025	56.0494
ENSG00000279307	5.41987	4.11068	6.81425	5.57826	8.35444	6.48202	7.21966	9.09463	5.88184	4.81447	6.09964	6.30393	9.8559	7.04009	7.6636	8.74293	7.57892	7.64072
ENSG00000091436	131.719	125.644	41.3338	185.741	31.1935	162.949	103.668	25.465	24.6562	143.206	56.6123	92.4076	31.7653	177.839	135.896	47.856	17.8078	62.8528
ENSG00000136720	45.2477	47.809	47.0273	58.8482	117.45	60.6486	52.7747	81.6496	66.7203	46.6709	52.2758	48.3301	122.799	54.0469	64.7103	67.9187	65.5603	61.6491
ENSG00000226479	48.6556	48.0771	43.8443	59.8532	70.633	57.6964	75.6539	84.2095	94.4659	48.5378	44.1747	45.0781	68.5251	55.6648	66.9233	78.8244	88.191	76.4072
ENSG00000279227	0.492715	0.625538	1.34492	0.552801	1.03074	0.770141	0.813483	1.34735	1.36649	0.294764	0.714801	1.30081	0.932315	0.78709	0.983563	0.736246	0.794991	1.09901
ENSG00000115561	93.3284	86.6817	60.8799	88.5486	38.9512	87.8924	92.5845	48.9089	91.3764	98.1563	76.2455	79.1493	34.4291	97.7304	93.7254	90.1902	89.092	78.6053
ENSG00000198142	18.1073	17.5151	7.48671	26.7857	8.89694	19.3819	27.9126	9.63357	8.49599	20.2896	8.48231	17.0106	7.32533	20.5081	19.6303	19.7866	7.15492	19.1018
ENSG00000279267	2.46358	3.70855	2.24153	2.56299	0.433997	1.98953	3.1014	0.943147	0.4753	3.88106	3.19278	3.40212	0.33297	2.05518	1.59829	1.10437	0.105999	0.942007
ENSG00000071051	22.5828	27.8811	28.2881	25.4791	23.7613	23.6819	41.4876	46.2142	57.036	26.0866	27.1148	22.6141	24.44	24.5747	28.4004	46.1074	52.2044	42.1286
ENSG00000198130	18.6	18.5874	16.677	11.257	3.90597	10.2365	9.50758	4.24416	2.43591	21.616	19.5856	19.9624	3.79585	12.8995	8.31931	4.87763	1.48398	5.91371
ENSG00000227653	1.10861	0.938307	0.851781	1.6584	2.00724	1.86118	2.08455	1.34735	1.36649	1.67033	1.4296	1.35084	1.53166	2.53618	1.43436	1.01234	1.64298	1.09901
ENSG00000170485	26.4013	28.596	28.1536	22.0618	21.6999	15.4028	26.8958	24.6566	27.508	24.8093	21.4917	27.0669	23.6408	14.5612	16.5157	18.2681	28.1427	25.7482
ENSG00000115641	156.15	158.395	178.022	167.599	253.02	176.17	166.154	215.509	206.815	156.323	193.568	160	239.272	175.871	169.132	222.07	212.687	201.433
ENSG00000088179	8.3351	8.66817	4.21408	7.28692	2.22424	7.09172	4.11826	2.15576	0.831775	10.415	5.14657	8.05502	1.66485	8.43936	6.47513	3.54319	0.90099	3.19236
ENSG00000144028	173.189	184.623	127.633	231.925	219.711	210.249	198.337	187.686	253.157	182.262	137.385	151.294	186.263	200.796	234.867	218.159	246.182	182.121
ENSG00000213222	6.69271	6.56815	7.93501	16.8855	29.2948	14.8573	13.3716	22.7029	14.8531	7.31997	6.29025	6.45402	24.107	12.6372	13.7289	16.7496	17.1188	15.2814
ENSG00000136718	44.8781	46.2898	57.2487	88.0963	201.483	107.563	86.9919	156.495	120.489	45.2954	58.2801	46.2288	217.496	118.457	115.405	136.206	132.393	120.682
ENSG00000236255	2.05298	1.65321	1.83805	1.55789	0.705245	1.09103	1.22022	1.21262	0.772363	1.22818	2.0491	1.601	0.599345	0.830818	1.18847	1.33445	0.317997	1.04667
ENSG00000247626	7.76026	6.65751	2.10704	18.0414	20.6691	17.7133	17.134	23.8481	23.1115	8.30251	3.95523	6.00374	18.1801	16.7038	19.0565	26.4589	25.6517	21.4568
ENSG00000144120	5.37881	5.7192	7.71086	9.19659	16.3291	8.76036	7.52472	11.8567	11.7043	5.84615	7.6722	7.55471	16.9149	9.27018	9.9176	12.7923	10.4409	9.89107
ENSG00000163006	1.80662	1.11703	0.986273	5.72903	2.11574	4.33205	0.457584	0.673676	0.297063	1.6212	1.3343	1.30081	3.12991	3.62936	2.58185	0.5982	0.211998	0.732672
ENSG00000138069	226.074	220.86	177.26	204.587	60.0001	163.88	182.119	78.8875	80.2663	220.434	200.192	244.852	63.0644	201.714	162.247	126.864	72.1322	155.012
ENSG00000151690	24.7589	22.8768	11.5663	10.8047	3.30923	7.22008	14.5919	6.6694	7.24833	22.8442	15.3921	22.6141	3.52948	8.74545	8.23734	8.973	4.50495	10.3621
ENSG00000285793	1.23179	1.87661	1.43458	0.703565	1.46474	0.898498	0.966011	1.75156	2.19826	0.933418	1.23899	0.500312	1.46507	0.699636	1.14749	1.61054	1.21899	1.51768
ENSG00000128708	29.8503	27.5684	17.7081	44.7769	39.0597	46.9145	19.9303	25.3976	9.26835	33.7996	20.7292	36.5227	27.5033	58.9443	33.728	18.5442	10.3879	14.8628
ENSG00000072135	25.1695	25.4236	45.8617	34.2736	68.8428	36.4855	25.0146	39.8143	36.6575	23.9741	28.6874	23.5647	78.1147	34.4571	33.851	28.6216	36.6756	33.4936
ENSG00000144354	9.89536	8.53412	4.88653	28.8461	21.9169	28.4311	13.3208	10.2399	8.5554	8.40077	5.28953	8.75545	34.8286	30.9589	35.7361	13.9427	8.42691	14.4964
ENSG00000231043	6.15894	5.31707	5.4245	5.87979	2.33273	6.32158	5.08427	2.2905	3.03004	5.89527	5.14657	6.05377	2.73035	8.30818	6.59807	2.57686	2.38497	2.25035
ENSG00000135966	62.2874	58.5772	39.0474	53.5212	53.1646	50.0271	46.1143	45.5405	52.996	60.2792	42.8881	50.7316	47.4815	51.3795	60.5301	58.9457	63.7583	48.8797
ENSG00000081320	41.3059	41.1515	18.7392	36.8869	18.2279	36.4534	28.9295	14.6188	7.78304	45.5901	27.3054	33.671	16.3155	40.885	40.8589	29.4499	5.14094	27.2135
ENSG00000152127	167.852	165.455	93.8753	179.912	83.3274	149.728	234.283	139.451	248.879	169.096	100.835	113.02	66.9269	150.116	177.123	194.553	238.232	189.186
ENSG00000213194	1.35497	1.69789	1.1656	1.50764	0.596746	1.21939	2.28792	0.202103	0.4753	1.42469	1.62022	1.80112	1.0655	2.27382	2.21302	0.966324	0.582994	0.942007
ENSG00000116120	52.7616	51.9643	65.8113	140.21	103.4	147.578	88.1104	59.2162	62.2049	63.6198	69.431	66.7416	131.923	177.227	172.124	86.647	55.0664	91.741
ENSG00000151689	27.2225	27.7024	38.7336	32.9168	38.4087	31.64	36.0475	43.789	46.2823	28.5921	34.5964	28.0675	44.0186	34.632	34.5477	48.0401	47.1695	42.5473
ENSG00000238273	1.68344	2.27875	1.1656	1.60815	0.759495	1.54028	1.93202	0.471573	0.71295	1.67033	0.953068	1.10069	0.665939	0.78709	1.18847	0.966324	0.635993	1.09901
[truncated: 13,074 more rows]

## Sheet: Fold Change 2hr
	genes	symbol	entrez	logFC	AveExpr	t	P.Value	adj.P.Val	B
[truncated: 14,781 more rows]

[truncated: 2 more sheets: Fold Change 8hr, Fold Change 24hr]
