# Supplementary material for: A collagen amino acid composition supplementation reduces biological age in humans and increases health and lifespan in vivo
Source: NPJ Aging. 2025 Nov 20;11(1):91. doi: 10.1038/s41514-025-00280-7 (PMC12635253; doi:10.1038/s41514-025-00280-7)
Supplement: Supplementary file 7 — Source Data [file 41514_2025_280_MOESM7_ESM.xlsx]

## Sheet: Summary_completeAnalysis
Results
Descriptive statistics of patient characteristics
The mean age of participants was 46.91 years ± 8.06 (95% CI: 44.80–46.48) (Figure 1). The cohort consisted of 39 females (67.2%) and 32 males (32.8%) (Figure 2).
Figure 1: Age distribution of participants.
Figure 2: Sex distribution of participants.
Time-dependent changes
Visia Parameters
Time-dependent changes
Visia Parameters
Spots: No significant changes were observed in the number of spots across the study duration. The mean number of spots decreased from baseline (53.50 %, 95% CI: 46.32 - 60.68 %) to the final visit (47.48 %, 95% CI: 39.59 - 55.38 %), but the change was not statistically significant (P = 0.5388). Similarly, no significant differences were observed between baseline and the first visit (P = 1.0000) (…
Wrinkles: Wrinkle severity showed a downward trend from baseline (34.07 %, 95% CI: 26.80 - 41.34 %) to the final visit (30.00 %, 95% CI: 23.80 - 36.20 %). However, this change did not reach statistical significance (P = 0.2640). The comparison between baseline and the first visit was also not significant (P = 1.0000) (Figure 3).
Texture: Skin texture significantly increased over the study period. The texture score increased significantly from baseline (59.93 %, 95% CI: 52.98 - 66.88 %) to the first visit (64.76 %, 95% CI: 58.14 - 71.38 %, P = 0.0435) and continued to increase until the final visit (65.05 %, 95% CI: 58.35 - 71.76 %, P = 0.0116) (Figure 3).
Pores: The analysis of pores revealed no significant differences between the baseline (44.40 %, 95% CI: 36.23 - 52.57 %), first visit (45.53 %, 95% CI: 37.30 - 53.77 %), and final visit (43.33 %, 95% CI: 35.32 - 51.34 %). The P-values for the comparisons were all above 0.05, indicating a lack of significant change over time (Figure 3).
UV-Spots: UV-spot analysis showed no significant differences across the study period. The mean UV-spot score slightly decreased from baseline (38.97 %, 95% CI: 31.75 - 46.18 %) to the final visit (38.05 %, 95% CI: 31.03 - 45.08 %), but this change was not statistically significant (P = 1.0000). Similarly, there were no significant changes from baseline to the first visit (P = 0.7588) (Figure 3).
Brown Spots: The analysis revealed a significant increase in brown spots from baseline (45.76 %, 95% CI: 38.58 - 52.94 %) to the first visit (48.16 %, 95% CI: 41.04 - 55.27 %, P = 0.0421). However, the number of brown spots decreased slightly by the final visit (45.53 %, 95% CI: 38.48 - 52.59 %), resulting in no significant difference between baseline and final visit (P = 1.0000) (Figure 3).
Red Areas: No significant changes were observed in red areas throughout the study. The mean red area score remained stable from baseline (66.95 %, 95% CI: 61.46 - 72.43 %) through to the final visit (67.19 %, 95% CI: 62.18 - 72.19 %), with no significant differences detected between timepoints (P > 0.05) (Figure 3).
Porphyrine: For porphyrine, only baseline and final visit data were available. The porphyrine score increased from baseline (37.12 %, 95% CI: 30.00 - 44.24 %) to the final visit (41.22 %, 95% CI: 32.91 - 49.54 %), but this change was not statistically significant (P = 0.3615) (Figure 3).
Figure 3: Changes in Visia parameters over time. This figure shows the changes in skin spots, wrinkles, texture, pores, UV-spots, brown spots, red areas, and porphyrine levels from baseline through to the final visit. Each subplot represents the mean and 95% CI of the respective parameter at each time point. Significant differences between time points are indicated by asterisks (*P < 0.05, **P < …
Elasticity
Elasticity
R2 Cheek: Skin elasticity, as measured by the R2 viscoelasticity index on the cheek, significantly improved over the course of the study. The R2 index increased from baseline (66.79%, 95% CI: 64.58 - 69.01%) to the final visit (70.16%, 95% CI: 67.75 - 72.56%, P = 0.0401), indicating enhanced skin elasticity (Figure 4).
R2 Forearm: The R2 index on the forearm increased from baseline (75.14%, 95% CI: 73.56 - 76.73%) to the first visit (77.31%, 95% CI: 75.58 - 79.05%) but then slightly decreased by the final visit (76.44%, 95% CI: 74.36 - 78.52%). These changes were not statistically significant (P > 0.05) (Figure 4).
R2 Upper Arm: No significant changes were observed in the R2 index on the upper arm across the study period. The R2 index remained stable from baseline (80.97%, 95% CI: 79.36 - 82.59%) to the final visit (81.48%, 95% CI: 79.91 - 83.04%, P = 1.0000) (Figure 4).
Figure 4: Changes in skin elasticity (R2) over time. This figure displays the R2 viscoelasticity index measured on the cheek, forearm, and upper arm at baseline, visit 1, and final visit. Data are presented as mean and 95% CI. Significant differences between time points are indicated by asterisks (*P < 0.05, **P < 0.01, ***P < 0.001, ****P < 0.0001).
Hydration
Hydration
Hydration Cheek: Cheek hydration, measured in relative corneometer units (AU), improved significantly throughout the study, increasing from a very dry baseline level (35.89 AU, 95% CI: 32.40 - 39.39 AU) to a sufficiently moistened state by the first visit (46.72 AU, 95% CI: 43.71 - 49.74 AU, P < 0.0001) and further improving by the final visit (48.32 AU, 95% CI: 45.63 - 51.01 AU, P < 0.0001) (Fig…
Hydration Forearm: Forearm hydration showed significant improvement from baseline (41.96 AU, 95% CI: 39.18 - 44.74 AU) to the first visit (45.88 AU, 95% CI: 43.07 - 48.68 AU, P = 0.0046). However, this improvement was not maintained at the final visit (44.62 AU, 95% CI: 42.24 - 47.01 AU), with no significant difference observed between baseline and final visit (P = 0.0792) (Figure 5).
Hydration Upper Arm: Hydration of the upper arm improved significantly over time, increasing from baseline (36.02 AU, 95% CI: 33.46 - 38.58 AU) to the first visit (42.39 AU, 95% CI: 39.57 - 45.20 AU, P = 0.0001) and remaining elevated at the final visit (40.91 AU, 95% CI: 38.44 - 43.38 AU, P = 0.0059) (Figure 5).
Figure 5: Changes in skin hydration over time. This figure illustrates the changes in skin hydration on the cheek, forearm, and upper arm from baseline through to the final visit. Hydration levels are expressed in relative corneometer units (AU), with data shown as mean and 95% CI. Significant differences between time points are indicated by asterisks (*P < 0.05, **P < 0.01, ***P < 0.001, ****P <…
Dermis Thickness
Dermis Thickness
Cheek Dermis Thickness: No significant changes were observed in dermis thickness on the cheek between baseline (1416.91 µm, 95% CI: 1336.50 - 1497.32 µm) and the final visit (1385.86 µm, 95% CI: 1316.99 - 1454.74 µm, P = 1.0000). A non-significant reduction was observed at the first visit (1372.69 µm, 95% CI: 1305.00 - 1440.38 µm, P = 0.5669) (Figure 6).
Upper Arm Dermis Thickness: The dermis thickness of the upper arm decreased significantly from baseline (888.47 µm, 95% CI: 826.49 - 950.44 µm) to the first visit (834.74 µm, 95% CI: 793.45 - 876.03 µm, P = 0.0475). However, a subsequent increase was observed by the final visit (858.81 µm, 95% CI: 798.12 - 919.50 µm), with no significant difference between baseline and final visit (P = 0.5504) (F…
Forearm Dermis Thickness: No significant changes were detected in forearm dermis thickness over time. The thickness remained stable from baseline (1034.16 µm, 95% CI: 971.13 - 1097.18 µm) to the final visit (1036.86 µm, 95% CI: 988.14 - 1085.59 µm, P = 1.0000) (Figure 6).
Figure 6: Changes in dermis thickness over time. This figure shows the dermis thickness measurements on the cheek, upper arm, and forearm at baseline, visit 1, and final visit. Data are presented as mean and 95% CI. Significant differences between time points are indicated by asterisks (*P < 0.05, **P < 0.01, ***P < 0.001, ****P < 0.0001).
Gender comparisons:
Visia parameters
Spots
Gender comparisons:
Visia parameters
Within-gender comparisons showed no significant changes across time points for females or males. For females, changes such as Baseline vs. Visit 1 (p=0.2150p = 0.2150p=0.2150) and Baseline vs. Final Visit (p=0.0638p = 0.0638p=0.0638) were not significant. Similarly, for males, no significant differences were observed across time points, indicating stability in spots for this group.
Wrinkles
At baseline, females showed significantly higher wrinkle scores compared to males (+14.19+14.19+14.19, p=0.0405p = 0.0405p=0.0405). However, this difference was not statistically significant at Visit 1 (+10.27+10.27+10.27, p=0.1467p = 0.1467p=0.1467) or at the final visit (+10.18+10.18+10.18, p=0.0754p = 0.0754p=0.0754).
Within females, changes over time, such as Baseline vs. Visit 1 (p=0.2955p = 0.2955p=0.2955) and Baseline vs. Final Visit (p=0.0677p = 0.0677p=0.0677), were not significant. Similarly, males showed no significant changes across time points, highlighting stability in wrinkle scores for both genders.
Texture
No significant differences were observed between females and males at any time point. At baseline, the difference was −12.78-12.78−12.78 (p=0.0915p = 0.0915p=0.0915), while at Visit 1 and the final visit, differences were −8.89-8.89−8.89 (p=0.2270p = 0.2270p=0.2270) and −4.78-4.78−4.78 (p=0.5387p = 0.5387p=0.5387), respectively. Within females, significant improvements were noted between Baseline…
Pores
No statistically significant differences were observed between females and males at any time point. At baseline, the difference was −11.93-11.93−11.93 (p=0.1944p = 0.1944p=0.1944), while at Visit 1 and the final visit, differences were −10.71-10.71−10.71 (p=0.2566p = 0.2566p=0.2566) and −11.10-11.10−11.10 (p=0.2287p = 0.2287p=0.2287), respectively. Within-gender comparisons revealed no significan…
UV-Spots
Gender differences in UV-Spots were not statistically significant at any time point. At baseline, the difference between females and males was −8.818-8.818−8.818 (p=0.2591p = 0.2591p=0.2591), and similarly, at Visit 1 (−4.219-4.219−4.219, p=0.5734p = 0.5734p=0.5734) and the final visit (−6.263-6.263−6.263, p=0.3964p = 0.3964p=0.3964), no significant differences were observed. Within-gender compar…
Brown Spots
Significant differences were observed between females and males at all time points. At baseline, females had significantly lower values than males (−22.04-22.04−22.04, p=0.0031p = 0.0031p=0.0031), a trend that persisted at Visit 1 (−22.23-22.23−22.23, p=0.0020p = 0.0020p=0.0020) and the final visit (−23.70-23.70−23.70, p=0.0010p = 0.0010p=0.0010).
Within females, significant changes were observed between Baseline vs. Visit 1 (−2.333-2.333−2.333, p=0.0218p = 0.0218p=0.0218) and Visit 1 vs. Final Visit (+3.103+3.103+3.103, p=0.0084p = 0.0084p=0.0084). However, Baseline vs. Final Visit (p=0.5571p = 0.5571p=0.5571) showed no significant change. For males, no significant changes were noted across any time points (p>0.05p > 0.05p>0.05).
Red Areas
Gender differences in red areas were not statistically significant at any time point. At baseline, the difference between females and males was −4.695-4.695−4.695 (p=0.4135p = 0.4135p=0.4135). Similarly, at Visit 1 (+0.3927+0.3927+0.3927, p=0.9478p = 0.9478p=0.9478) and the final visit (+1.143+1.143+1.143, p=0.8388p = 0.8388p=0.8388), no significant differences were observed.
Within females, there were no significant changes across time points, with comparisons like Baseline vs. Visit 1 (p=0.2630p = 0.2630p=0.2630) and Baseline vs. Final Visit (p=0.3199p = 0.3199p=0.3199) being non-significant. In contrast, males exhibited a significant reduction in red areas between Baseline vs. Final Visit (+3.684+3.684+3.684, p=0.0189p = 0.0189p=0.0189).
Porphyrine
No statistically significant gender differences were observed for Porphyrine at baseline (+0.8839+0.8839+0.8839, p=0.9153p = 0.9153p=0.9153) or the final visit (+5.030+5.030+5.030, p=0.5454p = 0.5454p=0.5454). Within-gender comparisons also revealed no significant changes. For females, the Baseline vs. Final Visit comparison showed a mean difference of −5.462-5.462−5.462 (p=0.1645p = 0.1645p=0.16…
Figure 7: Changes in Visia parameters over time by gender. This figure shows the changes in skin spots, wrinkles, texture, pores, UV-spots, brown spots, red areas, and porphyrine levels from baseline through to the final visit stratified by gender. Each subplot represents the mean and 95% CI of the respective parameter at each time point. Significant differences between time points are indicated …
Elasticity
R2_Cheek
There were no statistically significant differences between females and males at any time point. At baseline, the difference was −3.937-3.937−3.937 (p=0.0992p = 0.0992p=0.0992), and at Visit 1 and the final visit, differences were −1.416-1.416−1.416 (p=0.4839p = 0.4839p=0.4839) and −0.2232-0.2232−0.2232 (p=0.9318p = 0.9318p=0.9318), respectively. Within females, significant changes were observed …
R2_Forearm
Gender differences were significant at Visit 1, where females had higher values than males (+4.130+4.130+4.130, p=0.0433p = 0.0433p=0.0433). At baseline (+2.060+2.060+2.060, p=0.2077p = 0.2077p=0.2077) and the final visit (+1.862+1.862+1.862, p=0.4275p = 0.4275p=0.4275), no statistically significant differences were observed. Within females, there was a significant improvement between Baseline vs…
R2_Upperarm
No statistically significant differences between females and males were observed at any time point. At baseline, the difference was +0.7548+0.7548+0.7548 (p=0.6832p = 0.6832p=0.6832), while at Visit 1 and the final visit, differences were −0.9661-0.9661−0.9661 (p=0.6054p = 0.6054p=0.6054) and −0.05155-0.05155−0.05155 (p=0.9703p = 0.9703p=0.9703), respectively. Within-gender comparisons revealed n…
Figure 8: Changes in skin elasticity (R2) over time by gender. This figure displays the R2 viscoelasticity index measured on the cheek, forearm, and upper arm at baseline, visit 1, and final visit stratified by gender. Data are presented as mean and 95% CI. Significant differences between time points are indicated by asterisks (*P < 0.05, **P < 0.01, ***P < 0.001, ****P < 0.0001).
Hydration
Hydration_Cheek
No significant differences between females and males were observed at any time point. At baseline, the mean difference was +2.801+2.801+2.801 (p=0.4683p = 0.4683p=0.4683), while at Visit 1 (+3.498+3.498+3.498, p=0.3079p = 0.3079p=0.3079) and the final visit (+2.560+2.560+2.560, p=0.3886p = 0.3886p=0.3886), the differences remained non-significant. Within females, significant improvements were obs…
Hydration_Forearm
There were no statistically significant gender differences at any time point. At baseline, the difference was −0.8793-0.8793−0.8793 (p=0.7715p = 0.7715p=0.7715), while at Visit 1 (+1.037+1.037+1.037, p=0.7017p = 0.7017p=0.7017) and the final visit (−1.773-1.773−1.773, p=0.5038p = 0.5038p=0.5038), the differences remained non-significant. Within females, significant improvements were observed betw…
Hydration_Upperarm
No statistically significant gender differences were observed at any time point. At baseline, the difference was −0.2390-0.2390−0.2390 (p=0.9311p = 0.9311p=0.9311), while at Visit 1 (+3.312+3.312+3.312, p=0.1926p = 0.1926p=0.1926) and the final visit (+0.7765+0.7765+0.7765, p=0.7322p = 0.7322p=0.7322), the differences remained non-significant. Within females, significant improvements were observe…
Figure 9: Changes in skin hydration over time by gender. This figure illustrates the changes in skin hydration on the cheek, forearm, and upper arm from baseline through to the final visit stratified by gender. Hydration levels are expressed in relative corneometer units (AU), with data shown as mean and 95% CI. Significant differences between time points are indicated by asterisks (*P < 0.05, **…
Dermis Thickness
Cheek Dermis Thickness
At baseline, females had significantly thinner cheek dermis compared to males (−278.2-278.2−278.2, p=0.0062p = 0.0062p=0.0062). However, no significant gender differences were observed at Visit 1 (−127.0-127.0−127.0, p=0.1498p = 0.1498p=0.1498) or the final visit (−104.8-104.8−104.8, p=0.2541p = 0.2541p=0.2541). Within females, no significant changes were observed across time points, including Ba…
Upperarm Dermis Thickness
Significant gender differences were observed at all time points. At baseline, females had thinner dermis compared to males (−245.4-245.4−245.4, p=0.0040p = 0.0040p=0.0040). The difference persisted at Visit 1 (−176.6-176.6−176.6, p=0.0002p = 0.0002p=0.0002) and the final visit (−209.3-209.3−209.3, p=0.0150p = 0.0150p=0.0150). Within females, there was a significant decrease in thickness from Base…
Forearm Dermis Thickness
Females consistently had a thinner forearm dermis than males, with significant differences observed at baseline (−121.0-121.0−121.0, p=0.0384p = 0.0384p=0.0384), Visit 1 (−227.4-227.4−227.4, p=0.0106p = 0.0106p=0.0106), and the final visit (−182.3-182.3−182.3, p=0.0003p = 0.0003p=0.0003). Within females, no significant changes were observed across time points, including Baseline vs. Visit 1 (40.1…
Figure 10: Changes in dermis thickness over time by gender. This figure shows the dermis thickness measurements on the cheek, upper arm, and forearm at baseline, visit 1, and final visit stratified by gender. Data are presented as mean and 95% CI. Significant differences between time points are indicated by asterisks (*P < 0.05, **P < 0.01, ***P < 0.001, ****P < 0.0001).
Appendix
Further visualizations
Figure 11: Heatmap of Percentage Change in Skin Parameters from Baseline to Visit 1 and Final Visit.
Questionnaire
Demographic and Baseline Characteristics
The demographic and baseline characteristics of the participants were assessed using the questionnaire. The mean body mass index (BMI) was 22.28 kg/m2, with a standard deviation of 2.79 kg/m2, indicating a relatively homogeneous distribution of BMI values across the cohort.
In terms of ethnicity, the majority of participants identified as White (87.9%, n = 51), followed by Hispanic or Latino (5.2%, n = 3), Asian (3.4%, n = 2), and Black or African American (1.7%, n = 1). One participant did not specify their ethnicity (1.7%).
Regarding the highest level of education completed, most participants reported holding a university degree (82.8%, n = 48), with others reporting vocational training (12.1%, n = 7) or secondary school education or less (3.4%, n = 2). One participant did not respond to this question (1.7%).
Table 1: Demographic and Baseline Characteristics.
Variable	Category	Value
BMI		22.28 ± 2.79
Ethnicity	White	87.9% (n = 51)
	Hispanic or Latino	5.2% (n = 3)
	Asian	3.4% (n = 2)
	Black or African American	1.7% (n = 1)
	Not Specified	1.7% (n = 1)
Education	University Degree	82.8% (n = 48)
	Vocational Training	12.1% (n = 7)
	Secondary School or Less	3.4% (n = 2)
	Not Specified	1.7% (n = 1)
Dietary Habits and Supplement Use
The dietary habits and supplement use of participants were evaluated through the baseline questionnaire. Regarding diet, most participants identified as omnivores (41.4%, n = 24) or flexitarians (31.0%, n = 18). Other reported dietary patterns included pescatarian (5.2%, n = 3), vegetarian (3.4%, n = 2), vegan (1.7%, n = 1), and unspecified or other dietary types (15.5%, n = 9).
When asked about recent changes to their diet, the majority of participants (86.2%, n = 50) reported no changes. However, 12.1% (n = 7) indicated a shift towards more plant-based products.
The level of trust in dietary supplements varied, with 48.3% (n = 28) reporting somewhat trust, followed by 20.7% (n = 12) expressing complete trust, and another 20.7% (n = 12) being unsure. A smaller proportion somewhat distrusted supplements (8.6%, n = 5).
A majority of participants (65.5%, n = 38) reported currently taking dietary supplements, with most taking them daily (51.7%, n = 30). Others reported supplement use a few times a week (17.2%, n = 10) or once a week (27.6%, n = 16).
Regarding meal consumption, 55.2% (n = 32) of participants consumed three meals per day, while 41.4% (n = 24) had two meals. A small percentage (1.7%, n = 1) reported consuming four or more meals daily. For snacks, the majority of participants consumed one or two snacks per day (63.8%, n = 37), with 25.9% (n = 15) reporting no snacks and 8.6% (n = 5) consuming three snacks daily.
Table 2:Descriptive statistics of Dietary Habits and Supplement Use.
Variable	Category	Value
Dietary Pattern	Flexitarian	31.0% (n = 18)
	Omnivore	41.4% (n = 24)
	Other	15.5% (n = 9)
	Pescatarian	5.2% (n = 3)
	Vegan	1.7% (n = 1)
	Vegetarian	3.4% (n = 2)
Recent Changes to Diet	No	86.2% (n = 50)
	Yes, more plant-based products	12.1% (n = 7)
Trust in Supplements	Completely trust	20.7% (n = 12)
	Not sure	20.7% (n = 12)
	Somewhat distrust	8.6% (n = 5)
	Somewhat trust	48.3% (n = 28)
Supplement Use	No	32.8% (n = 19)
	Yes	65.5% (n = 38)
Supplement Frequency	Daily	51.7% (n = 30)
	Few times a week	17.2% (n = 10)
	Once a week	27.6% (n = 16)
Meals per Day	2	41.4% (n = 24)
	3	55.2% (n = 32)
	4 or more	1.7% (n = 1)
Snacks per Day	2025-02-01	63.8% (n = 37)
	3	8.6% (n = 5)
	None	25.9% (n = 15)
Lifestyle and Health-Related Behaviors
Furthermore, participants' lifestyle habits and health-related behaviors were reported in the baseline questionnaire.
Regarding alcohol consumption, a majority of participants reported drinking 1-2 drinks (31.0%, n = 18) or 3-4 drinks per week (31.0%, n = 18). Nearly one-third of participants (29.3%, n = 17) reported abstaining from alcohol, while a smaller proportion (6.9%, n = 4) consumed 5-8 drinks per week.
In terms of smoking behavior, the majority of participants (69.0%, n = 40) reported never having smoked, while 22.4% (n = 13) had quit smoking. A small percentage (6.9%, n = 4) identified as occasional smokers.
Daily coffee consumption was common among participants, with 70.7% (n = 41) reporting daily use. Occasional coffee drinkers accounted for 17.2% (n = 10), while 10.3% (n = 6) reported not drinking coffee.
Most participants reported getting between 6-7 hours (41.4%, n = 24) or 7-8 hours (41.4%, n = 24) of sleep per night. A small percentage reported less than 5 hours (1.7%, n = 1) or more than 8 hours (3.4%, n = 2). Regarding sleep quality, 48.3% (n = 28) reported no trouble sleeping, while 39.7% (n = 23) experienced occasional sleep disturbances, and 10.3% (n = 6) reported regular difficulties. In…
Physical activity levels varied, with 44.8% (n = 26) exercising 3-4 times per week and 36.2% (n = 21) engaging in physical activity 1-2 times per week. Fewer participants reported exercising daily (1.7%, n = 1) or less than once a week (6.9%, n = 4). In terms of activity intensity, 50.0% (n = 29) described themselves as moderately active, 37.9% (n = 22) as lightly active, 5.2% (n = 3) as very act…
Regarding medication use, most participants (87.9%, n = 51) reported not taking any medications, while 5.2% (n = 3) used over-the-counter medications, and 5.2% (n = 3) took prescription medications.
When asked about symptoms of anxiety or depression in the past 12 months, 87.9% (n = 51) of participants reported no such symptoms, while 10.3% (n = 6) indicated experiencing them.
Table 3: Table 4:Descriptive statistics of Lifestyle and Health-Related Behaviors.
Variable	Category	Value
Alcohol Consumption	1-2 drinks	31.0% (n = 18)
	3-4 drinks	31.0% (n = 18)
	5-8 drinks	6.9% (n = 4)
	None	29.3% (n = 17)
Smoking Status	No, never	69.0% (n = 40)
	No, I quit	22.4% (n = 13)
	Yes, occasionally	6.9% (n = 4)
Coffee Consumption	No	10.3% (n = 6)
	Yes, daily	70.7% (n = 41)
	Yes, occasionally	17.2% (n = 10)
Sleep Duration	5-6 hours	10.3% (n = 6)
	6-7 hours	41.4% (n = 24)
	7-8 hours	41.4% (n = 24)
	Less than 5 hours	1.7% (n = 1)
	More than 8 hours	3.4% (n = 2)
Sleep Quality	No trouble	48.3% (n = 28)
	Sometimes	39.7% (n = 23)
	Yes	10.3% (n = 6)
Feeling Rested	Not rested at all	6.9% (n = 4)
	Somewhat rested	63.8% (n = 37)
	Very rested	27.6% (n = 16)
Exercise Frequency	1-2 times a week	36.2% (n = 21)
	3-4 times a week	44.8% (n = 26)
	5-6 times a week	8.6% (n = 5)
	Daily	1.7% (n = 1)
	Less than once a week	6.9% (n = 4)
Physical Activity Level	Extremely active	1.7% (n = 1)
	Lightly active	37.9% (n = 22)
	Moderately active	50.0% (n = 29)
	Sedentary	3.4% (n = 2)
	Very active	5.2% (n = 3)
Medication Use	No	87.9% (n = 51)
	Yes, over-the-counter	5.2% (n = 3)
	Yes, prescription	5.2% (n = 3)
Anxiety Symptoms	No	87.9% (n = 51)
	Yes	10.3% (n = 6)
Sun Exposure, Sunscreen Use, and Skin Care Practices
The amount of time participants spent in the sun on an average day varied. The majority (56.9%, n = 33) reported spending 15 minutes to 1 hour in the sun, while 20.7% (n = 12) spent less than 15 minutes. A smaller proportion spent 1 to 2 hours (15.5%, n = 9) or 2 to 4 hours (5.2%, n = 3) daily.
Regarding sunscreen application, 36.2% (n = 21) reported using sunscreen often, while 34.5% (n = 20) always used it. Others reported applying sunscreen sometimes (19.0%, n = 11), rarely (6.9%, n = 4), or never (1.7%, n = 1). In terms of the sun protection factor (SPF) of the sunscreen used, 55.2% (n = 32) chose SPF 30-50, while 31.0% (n = 18) used SPF 50+ products. A small number of participants …
Skin care product usage varied across categories. Most participants reported using moisturizers (79.3%, n = 46) and face cleansers (67.2%, n = 39) regularly. Sunscreen was used by 58.6% (n = 34), while 17.2% (n = 10) reported using other unspecified products.
Table 5: Descriptive statistics of Sun Exposure, Sunscreen Use, and Skin Care Practices.
Variable	Category	Value
Time Spent in Sun	Less than 15 minutes	20.7% (n = 12)
	15 minutes to 1 hour	56.9% (n = 33)
	1 to 2 hours	15.5% (n = 9)
	2 to 4 hours	5.2% (n = 3)
Sunscreen Application	Always	34.5% (n = 20)
	Often	36.2% (n = 21)
	Sometimes	19.0% (n = 11)
	Rarely	6.9% (n = 4)
	Never	1.7% (n = 1)
Sunscreen SPF	0-10	1.7% (n = 1)
	30-50	55.2% (n = 32)
	50	31.0% (n = 18)
	Not Specified	10.3% (n = 6)
Face Cleanser Use	Yes	67.2% (n = 39)
	No	31.0% (n = 18)
Moisturizer Use	Yes	79.3% (n = 46)
	No	19.0% (n = 11)
Other Skin Products	Yes	17.2% (n = 10)
	No	81.0% (n = 47)
Sunscreen Use	Yes	58.6% (n = 34)
	No	39.7% (n = 23)
Trends in Health, Lifestyle, and Skincare Practices Over Six Months
The evaluation of the questionnaire data over six months reveals several trends in health, lifestyle, and skincare practices among the participants. Participants reported their frequency of taking the Collagen activator. The proportion of participants taking it daily decreased from 85.7% in the first month to 52.4% by the sixth month (p = 0.028). Those taking it almost every day increased slightl…
Regarding overall well-being, the majority reported feeling "good" throughout the study period, with percentages ranging from 44.0% to 61.9%. However, the proportion of those reporting "very good" well-being fluctuated, peaking at 37.5% in the second month. The changes in well-being were not statistically significant (p = 0.458).
When asked about changes in overall health, the percentage of participants reporting no changes increased from 58.9% to 70.0%, while those noticing improved health also slightly increased toward the later months. The responses to this question did not show significant variation over time (p = 0.289).
Energy levels were described by a mix of "energized" and "neutral" responses, with the "energized" category increasing to 59.5% by the sixth month. Fatigue-related responses, including "tired," decreased as the study progressed. The overall distribution of energy level responses across timepoints was not significant (p = 0.188).
Participants reporting symptoms of illness, such as fever, cough, or fatigue, declined over time, with 76.8% reporting no symptoms in the first month and 85.7% by the sixth month. The observed changes were not statistically significant (p = 0.554).
Joint pain responses remained consistent over the months. The majority of participants reported no joint pain, ranging from 66.0% to 72.7%, while mild joint discomfort slightly increased. These changes were not statistically significant.
The responses to significant changes in diet, daily activity, or medication showed that most participants reported no changes, ranging from 73.2% to 87.5%. A small percentage indicated becoming more physically active, with no statistically significant changes across the months (p = 0.818).
Finally, when asked about skincare routine changes, the majority of participants reported no changes throughout the study, with percentages remaining consistently above 87%. The changes in this category were also not statistically significant (p = 0.514).
Table 6: Trends in Health, Lifestyle, and Skincare Practices Over Six Months.
Variable	Category	1 Month	2 Months	3 Months	4 Months	5 Months	6 Months	p-value
How frequently did you take the Collagen activator in the last month?	Every day	48 (85.7%)	40 (71.4%)	39 (69.6%)	36 (65.5%)	27 (54.0%)	22 (52.4%)	0.0282
	Almost every day	7 (12.5%)	15 (26.8%)	16 (28.6%)	14 (25.5%)	16 (32.0%)	14 (33.3%)
	2-4 times a week	1 (1.8%)	0 (0.0%)	1 (1.8%)	3 (5.5%)	3 (6.0%)	3 (7.1%)
How was your overall well-being this week?	Very good	12 (21.4%)	21 (37.5%)	12 (21.4%)	19 (34.5%)	15 (30.0%)	10 (23.8%)	0.458
	Good	30 (53.6%)	27 (48.2%)	30 (53.6%)	24 (43.6%)	22 (44.0%)	26 (61.9%)
	Neutral	11 (19.6%)	8 (14.3%)	13 (23.2%)	10 (18.2%)	9 (18.0%)	6 (14.3%)
	Bad	3 (5.4%)	0 (0.0%)	1 (1.8%)	2 (3.6%)	3 (6.0%)	0 (0.0%)
Have you noticed any changes in your overall health in the last month?	I'm not sure	14 (25.0%)	12 (21.4%)	11 (19.6%)	3 (5.5%)	5 (10.0%)	5 (11.9%)	0.289
	No	33 (58.9%)	34 (60.7%)	31 (55.4%)	39 (70.9%)	35 (70.0%)	27 (64.3%)
	Yes, it has improved	7 (12.5%)	8 (14.3%)	8 (14.3%)	10 (18.2%)	7 (14.0%)	9 (21.4%)
	Yes, it has worsened	2 (3.6%)	2 (3.6%)	6 (10.7%)	3 (5.5%)	3 (6.0%)	1 (2.4%)
How would you describe your energy levels over the last month?	Full of energy	3 (5.4%)	5 (8.9%)	3 (5.4%)	5 (9.1%)	6 (12.0%)	3 (7.1%)	0.188
	Neutral	20 (35.7%)	24 (42.9%)	18 (32.1%)	13 (23.6%)	20 (40.0%)	12 (28.6%)
	Tired	7 (12.5%)	4 (7.1%)	10 (17.9%)	10 (18.2%)	10 (20.0%)	2 (4.8%)
	Energized	25 (44.6%)	23 (41.1%)	25 (44.6%)	25 (45.5%)	14 (28.0%)	25 (59.5%)
	Exhausted	1 (1.8%)	0 (0.0%)	0 (0.0%)	2 (3.6%)	0 (0.0%)	0 (0.0%)
Have you had any symptoms of illness, such as fever, cough, or fatigue in the last month?	Yes, specify	13 (23.2%)	9 (16.1%)	15 (26.8%)	9 (16.4%)	9 (18.0%)	6 (14.3%)	0.554
	No	43 (76.8%)	47 (83.9%)	41 (73.2%)	46 (83.6%)	41 (82.0%)	36 (85.7%)
Have you experienced any joint pain in the last month?	No	40 (71.4%)	37 (66.1%)	37 (66.1%)	40 (72.7%)	33 (66.0%)	28 (66.7%)
	Mild joint discomfort (occasional mild discomfort)	11 (19.6%)	11 (19.6%)	13 (23.2%)	10 (18.2%)	11 (22.0%)	12 (28.6%)
	Moderate joint pain (regular discomfort that has affected my daily life)	5 (8.9%)	8 (14.3%)	5 (8.9%)	3 (5.5%)	5 (10.0%)	2 (4.8%)
Have you made any significant changes to your diet, daily activity, or medication in the last month?	No	49 (87.5%)	46 (82.1%)	41 (73.2%)	41 (74.5%)	41 (82.0%)	33 (78.6%)	0.818
	Yes, I am now more physically active.	4 (7.1%)	3 (5.4%)	6 (10.7%)	9 (16.4%)	5 (10.0%)	4 (9.5%)
	Yes, I have changed my diet and am eating more plant-based products.	2 (3.6%)	4 (7.1%)	5 (8.9%)	1 (1.8%)	1 (2.0%)	1 (2.4%)
	Yes, I am now less physically active.	1 (1.8%)	2 (3.6%)	3 (5.4%)	2 (3.6%)	2 (4.0%)	1 (2.4%)
Have you made any significant changes to your skincare routine (e.g. omitting /adopting a new use of sunscreen, moisturizer, facial cleanser, etc.)	No	51 (91.1%)	50 (89.3%)	50 (89.3%)	48 (87.3%)	45 (90.0%)	38 (90.5%)	0.514
	Yes, specify	5 (8.9%)	6 (10.7%)	6 (10.7%)	7 (12.7%)	5 (10.0%)	4 (9.5%)
Changes in Skin Condition Over Time
The distribution of self-reported skin conditions was analyzed across seven timepoints, including the baseline and six follow-up questionnaires. Participants categorized their skin condition into four categories: "Combination of oily and dry," "Dry," "Normal (neither oily nor dry)," and "Oily." The results showed notable trends in the relative frequencies of these categories over time.
At baseline, the most commonly reported skin condition was "Normal (neither oily nor dry)" with 44.1%, followed by "Dry" (27.1), and "Combination of oily and dry" (25.4%). Only a small proportion (3.4%) reported having "Oily" skin.
Over the six follow-up periods, the proportion of participants reporting "Normal (neither oily nor dry)" increased initially, peaking at 79.2% at the three months follow-up, before declining to 64.3% at the final timepoint. Conversely, the percentage of participants reporting "Combination of oily and dry" skin decreased from 25.4% at baseline to 9.5% at the final follow-up.
The proportion of participants with "Dry" skin declined from 27.1% at baseline to 19.0% at the final questionnaire, while reports of "Oily" skin remained low throughout the study, ranging between 0.0% and 7.1%.
The analysis did not reveal a statistically significant difference (p = 0.3011), indicating that the observed changes in skin condition distribution across the timepoints may not be systematic.
Figure 12: Changes in Skin Condition Over Time.
Changes in Hair Condition Over Time
The distribution of hair condition categories was analyzed across seven timepoints, including the baseline and six monthly follow-ups. At baseline, the most frequently reported hair condition was "Normal hair (neither oily nor dry)" (43.3%), followed by "Dry hair" (15.0%), "Thick and full hair" (15.0%), and "Thinning hair" (15.0%). The least reported categories were "Oily hair" (10.0%) and "Bald"…
Figure 13: Changes in Hair Condition Over Time.
Skin Questionnaire Results: Changes in Skin Condition Ratings
The results of the skin questionnaire are summarized in Table 6, which presents the mean and standard deviation (± SD) of ratings for the four assessed variables across the baseline and six follow-up timepoints. For acne (pimples, blackheads, or inflamed pustules), the mean score decreased from 2.30 ± 1.09 at baseline to 1.78 ± 0.94 at 4 months, before slightly increasing to 2.02 ± 0.98 at 6 mont…
Table 7: Changes in Skin Condition Ratings.
Variable	Baseline	1 Month	2 Months	3 Months	4 Months	5 Months	6 Months	p-value
Acne (Pimples, blackheads, or inflamed pustules)	2.30 ± 1.09	2.00 ± 0.97	2.16 ± 0.95	2.02 ± 0.88	1.78 ± 0.94	1.96 ± 0.99	2.02 ± 0.98	0.0201
Fine Lines (Superficial wrinkles in areas frequently moved)	3.07 ± 0.78	2.98 ± 0.83	2.91 ± 0.75	3.14 ± 0.72	2.87 ± 0.90	2.84 ± 0.84	2.81 ± 0.71	0.0013
Wrinkles (Deeper, more pronounced creases appearing in different areas)	2.81 ± 0.95	2.75 ± 1.02	2.60 ± 0.97	2.64 ± 0.96	2.55 ± 1.07	2.52 ± 1.11	2.40 ± 0.94	0.166
Lacking firmness / sagginess (Skin areas that sag in different body regions)	2.79 ± 0.80	2.56 ± 1.00	2.53 ± 0.96	2.46 ± 1.06	2.40 ± 1.05	2.40 ± 1.03	2.36 ± 0.88	0.407
BioAge analysis
The mean biological age at baseline was 47.07 ± 7.21 years, while the mean biological age at six months was 45.70 ± 7.57 years, demonstrating a statistically significant reduction (p = 0.040, paired t-test). In contrast, chronological age increased slightly from 47.46 ± 8.33 years at baseline to 47.88 ± 8.33 years at six months, as expected. This reduction in biological age after six months highl…
When stratified by gender, the average reduction in biological age was similar between females (−1.33 years) and males (−1.48 years). However, no statistically significant differences in the extent of reduction between genders were observed.
Figure 14: Biological Age Change by Gender. Boxplot showing the distribution of biological age change over six months, stratified by gender. The red dashed line indicates no change in biological age. Both males and females exhibited a reduction in biological age, with no significant differences between genders.
The relationship between baseline chronological age and changes in biological age was evaluated using Pearson’s correlation. While a weak positive correlation was found (r = 0.168), the association was not statistically significant (p = 0.271), suggesting that changes in biological age were not influenced by chronological age at baseline.
Figure 15: Relationship Between Chronological Age and Biological Age Change. Scatterplot illustrating the relationship between baseline chronological age and changes in biological age after six months. The points are color-coded by gender, and the red dashed line represents no change in biological age. No strong correlation was observed between the two variables.
Figure 16: Distribution of Biological Age Change. Histogram showing the distribution of changes in biological age across all participants. The majority of participants exhibited a reduction in biological age, as indicated by the shift of the distribution to the left of the red dashed line (no change).
A Shapiro-Wilk test was performed to assess the normality of the data. Both the Baseline (W=0.9804,p=0.6339) and 6 Months (W=0.9677,p=0.2394) time points demonstrated no significant deviation from normality, confirming that the data followed a normal distribution. Consequently, a paired t-test was used to compare the Chronological Age minus Biological Age difference between Baseline and 6 Months.…
Figure 17: Chronological Age minus Biological Age difference at Baseline and 6 Months. The box plots represent the distribution of values at each time point, with individual data points overlaid as dots. Each individual's data is connected by lines, showing the paired nature of the data. A paired t-test revealed a statistically significant increase (p=0.0084) in Chronological Age minus Biological…
Participants were categorized into two groups based on their self-reported frequency of collagen activator intake over six months. Responses across six time points (baseline and five subsequent months) were classified as "More Consistent" if participants reported taking the collagen activator "Every day" or "Almost every day" for all six time points, and as "Less Consistent" if they reported any …
An unpaired t-test was conducted to compare the improvement between the two groups. Although the "Less Consistent" group showed a higher mean improvement (Mean = 2.86, 95% CI = 0.79 to 4.93) compared to the "More Consistent" group (Mean = 1.08, 95% CI = -0.67 to 2.82), the difference was not statistically significant (t = -1.3580, p = 0.1816).
Figure 18: Comparison of improvement in chronological age minus biological age between "More Consistent" and "Less Consistent" groups. Improvement was calculated as the difference between six months and baseline (6Months Minus Baseline). Box plots show the median and interquartile range (IQR) for each group, with whiskers representing the range. Individual data points are overlaid, and statistica…
Figure 19: Three-dimensional scatter plot illustrating the relationship among baseline chronological minus baseline biological age (x-axis), baseline chronological age (y-axis), and the net change in biological age over six months (z-axis). Each point represents an individual participant, colored according to the magnitude of biological age improvement (i.e., “years gained”). Higher values on the…
Figure 20: Scatter plot depicting the relationship between chronological age and biological age at baseline, with a fitted regression line and the corresponding 95% confidence interval.

## Sheet: Combined_DATA
Study_ID	Age	Gender_x	Spots_baseline	Wrinkles_baseline	Texture_baseline	Pores_baseline	UV-spots_baseline	Brown_spots_baseline	Red_areas_baseline	Porphyrine_baseline	R2_Cheek_baseline	R2_Forearm_baseline	R2_Upper_Arm_baseline	Hydration_Cheek_baseline	Hydration_Forearm_baseline	Hydration_Upper_Arm_baseline	Cheek_Dermis_thickness_baseline	Upper_Arm_Dermis_thickness_baseline	Forearm_Dermis_thickness_baseline	Spots_v1	Wrinkles_v1	Texture_v1	Pores_v1	UV-spots_v1	Brown_spots_v1	Red_areas_v1	R2_Cheek_v1	R2_Forearm_v1	R2_Upper_Arm_v1	Hydration_Cheek_v1	Hydration_Forearm_v1	Hydration_Upper_Arm_v1	Cheek_Dermis_thickness_v1	Upper_Arm_Dermis_thickness_v1	Forearm_Dermis_thickness_v1	Spots_fv	Wrinkles_fv	Texture_fv	Pores_fv	UV-spots_fv	Brown_spots_fv	Red_areas_fv	Porphyrine_fv	R2_Cheek_fv	R2_Forearm_fv	R2_Upper_Arm_fv	Hydration_Cheek_fv	Hydration_Forearm_fv	Hydration_Upper_Arm_fv
2	35	M	18	71	73	44	9	9	70	72	77.2	85	93.3	58	49.8	43.03	1133	2258	945	22	99	93	66	9	9	74	72.8	70.6	85.2	41.2	36.2	37.83	1031	820	1062	9	61	93	40	9	10	70	89	77.9	85	74.2	50.2	35.93	34.17
9	46	F	27	56	93	87	13	43	42	34	74.4	64.9	86.6	20.27	29.5	30.27	1070	773	789	45	42	96	83	14	50	72	76.8	77.2	83	42.2	41.07	38.73	1336	766	906	13	39	95	51	20	50	65	48	69.6	70.2	82.5	56.6	34.1	34.17
12	54	M	87	9	33	63	70	83	83	20	51.3	69.4	73.8	52.67	58.47	59.33	1625	1180	1141	92	9	57	81	57	86	86	69	66.3	81.6	37.8	56.43	54.7	1094	1031	1242	75	9	13	89	49	85	86	13	57.2	68.4	82	27.57	41.2	38.47
14	46	F	30	54	65	20	19	13	73	30	62.5	76	82.3	46.03	32.27	33.27	1539	977	1195	18	57	80	23	29	16	58	72.9	75.7	74.7	45.53	35.07	41.2	1383	1039	1258	12	43	85	39	20	16	50	85	59.2	81.8	87.4	37.17	34.27	28.03
15	53	F	70	51	68	58	64	77	80	13	68.3	75.2	80.4	29.3	38.43	22.53	1500	781	1008	77	23	56	43	61	83	75	65.5	79.4	85.9	60.3	35.6	38.03	1258	680	969	25	17	36	43	75	77	82	39	70.3	67	86.7	32.13	34.93	31.03
16	48	F	9	14	23	13	14	46	68	9	66.3	71.3	75.4	46.6	43.7	36.63	1414	898	883	17	29	40	23	20	44	76	67.1	74.6	89.3	49.7	53.67	50	1453	648	969	22	13	32	13	16	45	71	9	75.9	82.4	89.4	54.3	51.73	66.53
17	35	F	43	77	90	88	70	61	55	78	61.6	68.2	77.8	23.5	35.1	40.57	1250	688	1016	55	77	89	88	45	48	50	72.1	88.3	88.1	34.43	47.2	40.47	1125	594	812	73	91	91	88	53	37	62	66	68.5	82.5	88.3	34.23	36.73	42.43
18	53	F	9	10	28	49	9	9	41	36	66	62.1	75.4	46.9	32	38.67	1227	883	992	19	20	42	37	9	9	35	71.4	67.1	55.3	58.5	32.8	31.8	1258	859	1109	40	20	60	44	11	20	56	68	70.1	83.7	75.5	48.23	34.63	33.2
20	37	F	37	51	82	76	9	9	19	91	65.2	75.6	79	38.7	48.9	50.2	1109	758	945	9	36	56	70	9	10	49	75	72.4	79.3	32.73	67.27	55.2	1219	828	938	16	31	57	71	10	9	60	89	73.8	74	80.2	60.73	60.6	58.9
23	45	F	17	10	84	66	61	50	88	9	61	76	83.2	5.6	49.53	39.2	1258	617	836	65	9	88	76	55	56	87	75.4	81.4	84.8	58.67	35.7	45.43	820	586	820	43	9	78	43	66	63	91	9	71.9	85.2	90.5	50.97	46.97	47.67
24	41	F	68	70	76	54	76	22	89	88	81.1	80.5	82	45.77	31.93	31.97	1195	609	812	27	44	45	49	81	23	90	80.6	83.9	83.8	62.4	45.83	30.63	1422	547	727	31	87	74	45	70	20	88	83	74.4	86.7	83.7	53.1	47.37	45.03
25	51	F	72	32	67	17	34	35	87	9	54.1	78.3	90.3	39.5	43.5	55.43	1320	906	1047	76	24	64	30	50	48	86	59.3	76.2	69.2	53.17	54.17	56.4	1328	719	914	26	19	59	15	46	38	81	9	58.8	84	82.5	49.9	48.57	52.07
26	52	F	18	80	62	96	86	81	83	89	67.7	73.7	73.4	46.43	38.53	36.87	1305	773	844	36	89	38	92	92	79	88	73.3	79.7	75.8	76.07	30	27.93	1195	641	781	42	38	77	91	86	66	86	97	74.9	65.7	63.5	52.1	36.3	37.63
27	37	F	9	23	35	18	9	9	63	42	59.8	79.7	72.4	25.33	39.63	42.2	1289	852	1062	18	23	48	24	9	9	74	53.4	84.2	83.3	32.07	46.67	37.87	1297	805	1023	9	22	53	31	9	9	69	26	72	76.5	85.7	41.7	31	26.7
29	42	F	9	9	9	9	9	28	15	9	64.7	79.4	83	25.77	34.03	39	1453	961	1047	15	9	11	9	9	31	33	55.2	82.2	79.1	33.4	52.73	55.13	1430	930	1227	17	9	12	9	9	32	46	9	65.3	66.2	78.5	32	39.87	39.4
30	42	F	15	9	47	9	9	9	91	9	60.4	82.7	86	53.33	60.77	57.77	1758	664	898	28	9	77	9	9	13	89	66.8	77.1	86.5	47.4	44.73	35.57	1578	703	938	40	10	73	9	9	15	88	9	73	84.4	85.6	39.73	33.73	20.9
32	39	F	95	91	39	63	69	40	82	60	75.2	76.9	82.9	34.8	34.97	26.07	1250	781	883	92	72	80	42	57	36	75	83.6	83	75.4	68.9	38.77	30.63	1234	758	961	86	90	82	48	64	36	77	14	79.6	85.6	88.4	68.17	43.4	42.23
39	37	F	69	90	80	22	85	86	78	22	75	76.5	89.4	38.07	34.83	29.77	1602	984	1008	88	99	91	25	86	88	76	75	83.4	86	42.57	32.53	26.53	1414	820	1008	90	68	85	24	86	82	62	14	65.6	81.5	86.3	52.77	40.93	34.43
40	43	M	89	41	65	88	99	99	89	68	79.7	78.5	80.3	26.27	36	29.87	1594	766	1086	89	43	45	90	99	99	99	74.3	82.4	69.5	48.97	32.8	37.57	1578	781	1062	93	40	71	85	99	99	78	81	87.2	75.4	82.9	54.13	41.53	42.13
41	48	M	34	9	25	52	61	69	80	46	60	69.6	70.2	22.23	25.17	26.87	1695	883	1188	71	9	49	34	50	80	81	55.2	69	72.2	23.8	38.87	42.67	1125	1070	1344	86	10	22	10	48	75	84	36	57.5	64.9	82.2	39.1	35.43	36.6
43	63	F	9	13	21	35	9	9	25	43	48.5	70.8	79.4	50.03	60.33	34.1	1188	773	852	9	15	47	55	9	9	38	57.5	80.2	80.6	43.1	60.23	45.97	1172	766	883	9	9	36	40	9	9	44	38	65.9	76.8	72.5	62.4	44.77	34.53
44	39	F	69	30	93	80	34	61	65	17	74	72.6	75.7	53.37	43.23	34.23	1211	836	989	49	36	94	85	31	76	71	76.6	80.2	83.1	61.37	53.33	71.17	1219	789	961	83	41	92	80	26	64	79	9	80.3	78.3	76.8	62.03	49.13	34.7
45	41	M	72	12	57	12	65	64	52	47	70.2	78.1	80.6	57.83	45.63	42.77	1422	883	922	23	26	78	20	72	60	54	64.8	80.7	75.9	63.53	55.27	41.07	1453	641	852	32	23	54	31	69	54	60	70	64	85.3	77.7	56.3	42.83	36.17
46	54	F	62	9	70	32	35	82	47	9	67.1	61.2	65	38.7	42.57	36.33	1305	867	1203	79	9	88	59	43	84	59	58.8	73.9	77.8	43.93	40.9	37.23	1373	773	1141	70	9	84	57	48	84	46	11	73.2	78.5	70.5	51.63	46.7	33.1
47	57	F	67	39	38	9	16	38	83	15	61.7	74.6	75.4	33.27	37.47	32.93	1469	1078	2367	81	75	39	18	12	53	84	67.4	76.3	66.8	49.13	40.53	43.37	1531	969	906	76	37	59	13	12	29	82	74	65.6	76	78	53.4	36.97	43.4
48	51	F	37	9	36	9	9	13	54	9	59.7	73.7	83.2	47.17	53.73	49.3	1477	922	1125	14	30	54	9	9	13	70	63.7	82.4	88.7	45.47	42.67	47.17	1695	828	1000	18	9	58	15	21	18	65	93	66.9	82.5	89.2	39.47	58.17	48.63
49	59	F	79	16	24	15	13	17	70	12	54.2	82.4	81.6	48.73	45.1	27.83	1289	789	1180	84	13	21	19	15	25	70	52.1	83.5	88.8	59.13	61.17	67.83	1281	891	1156	26	9	24	16	10	15	58	9	41.9	77.6	79.4	62.3	44.47	40.93
50	69	F	60	42	28	27	34	36	9	79	37.2	61.6	72.5	49.7	68.63	50.27	766	547	633	32	21	67	28	20	35	9	57.6	71.2	68.5	48	72.9	58.6	906	617	633	25	46	51	23	13	36	9	18	47.1	73.5	63.9	65.77	58.63	62.17
52	40	F	34	87	71	37	45	53	37	14	66	80.7	86.2	13.97	25.5	24.17	1594	820	977	9	61	75	36	50	50	27	58.9	74.9	78.9	32.3	23.43	25.6	1555	781	1000	9	32	70	36	49	62	12	50	86.6	68.9	82.9	35.57	28.13	30.93
56	43	M	19	14	26	9	23	47	79	10	72	80	78.6	24.33	49.3	35.77	1695	875	984	34	15	19	9	14	40	70	64.7	74.9	73.7	34.4	44.5	33.13	1477	922	938	41	9	34	9	22	40	81	9	66.5	78.3	80.1	38.13	45.6	42.43
59	45	M	79	30	89	86	24	69	26	21	67.5	68.3	86.4	2.67	45.93	30.83	1609	859	1133	71	31	93	86	21	66	22	73.1	68.4	88.6	41.67	47.9	40.8	1539	828	1047	24	29	89	85	15	57	18	19	70	72.1	81.7	41.67	47.63	38.47
60	38	M	80	15	84	68	73	80	68	17	67.7	73.8	86.9	30.83	56.67	43.83	1836	1109	914	85	16	86	67	73	84	48	67.7	82	84.7	42.67	47.27	38.6	2109	1297	1312	82	14	80	68	74	83	60	17	69.4	85.3	83.6	54.3	58.2	47.7
62	56	M	90	25	80	83	81	88	91	32	76.4	69.9	87.8	31.53	29.97	28.07	1555	1000	1398	85	24	79	83	37	89	85	76.9	86.3	73.8	31.47	36.33	29.1	1672	938	1133	88	55	78	85	63	89	88	31	79.6	76	83.3	48.67	33.5	38.7
63	44	M	76	34	93	85	45	23	82	32	60.5	69.3	71.8	22.2	28.93	41.77	984	1062	1234	66	28	92	85	41	40	70	71.9	60.2	86.2	31.83	32.07	37.23	977	1000	1320	32	30	93	88	44	34	81	21	86.2	53	80.1	43.83	44.33	35.53
64	46	M	71	19	90	21	27	70	71	12	58.5	77.1	75.8	39.1	51.57	47.33	2266	1078	1180	92	9	87	15	25	71	70	71.9	82.3	83.3	42.2	49.3	40.83	1984	1156	1258	89	16	86	25	33	76	61	41	60.6	84.3	80.6	52.23	53.67	46.43
66	60	M	12	9	9	9	48	67	19	9	72.1	75.2	68.1	23.37	48.3	38	1727	820	945	9	9	9	9	50	65	16	70.3	71.9	84.7	34.37	50.8	45.33	1641	867	930	52	9	9	9	41	60	18	9	75.3	66.6	76.4	40.87	49	39.63
67	56	F	77	16	17	24	39	34	73	73	66.8	76.6	85.4	57.17	44.37	41.1	1039	844	836	51	9	18	32	75	35	85	67.8	78	74.3	54	54.37	53.57	1172	727	906	9	9	13	19	59	21	74	95	55.7	80.8	90.5	63.13	53.97	42.83
68	66	F	73	42	49	79	16	12	70	80	68.1	70.9	82.3	31.57	28.37	24.07	766	641	688	52	42	79	90	23	17	85	62.9	74.6	80.9	33.43	37.4	26.9	1219	602	922	74	16	65	85	22	11	85	94	64.9	77.2	74.6	42.9	44.43	42.77
69	52	M	51	9	88	86	13	33	79	49	61.8	62.2	80	36.57	38	35.6	2148	1148	1344	32	17	86	87	12	50	72	69.8	77.1	79.6	61.03	47	39.93	945	1070	1188	53	9	90	55	21	50	68	22	74.4	72.4	77.5	45.23	47.87	28.17
70	41	F	60	99	82	73	25	17	61	27	74.9	74.7	86.7	44.4	35.87	34.63	1211	852	977	39	99	91	90	23	17	59	63.7	70.7	80.7	48.63	33.83	37.9	1133	859	836	78	99	95	88	16	16	68	63	70.9	88.2	87.1	41.7	35.93	35.87
71	47	F	81	76	17	30	96	95	79	10	67.2	79.7	88.9	50.7	57.7	47.07	1305	734	859	86	87	45	18	96	94	84	69.4	82.3	89.3	48.7	53.13	50	1156	836	844	86	75	34	23	96	97	91	9	78.1	77.1	76.3	51.17	46.5	45.57
72	39	M	85	9	78	13	13	37	75	77	61.3	72.3	79.5	53.97	44.3	37.7	1703	1133	1109	88	9	74	9	12	36	59	60.1	79.1	83	67.67	49.43	41.87	1680	1070	1258	73	9	87	9	10	31	59	38	83.7	73	84	57.37	49.87	48.27
75	58	F	62	41	31	17	9	9	57	60	65.1	79.7	76.7	37.43	58.43	42.43	1602	945	1125	50	26	30	25	9	9	74	57.9	70.6	74.7	43.57	59.03	47.47	1578	984	1312	68	36	36	12	9	9	66	93	78.4	53.9	69.7	55.27	55.03	43.13
76	46	F	72	9	91	75	29	37	69	41	63.1	81.3	87	27.8	52.77	49.07	1312	1000	1094	55	9	93	61	27	38	83	67.5	82.4	86.8	38.07	61.63	63.4	1320	969	1031	30	9	92	76	26	27	65	35	75	81.1	82.9	41.23	57.1	55.77
77	52	F	59	37	56	9	78	34	84	77	76.8	77.2	83	42.2	41.07	38.73	1250	844	859	33	37	55	9	81	37	90	70	85.5	83.5	52.13	53.33	45.17	1391	750	914	46	50	71	9	89	34	87	81	75.5	73.4	81.2	47.97	50.8	52.37
80	40	F	25	9	26	9	30	42	81	9	72.8	81.5	86.6	45.57	44.4	43.7	1414	883	961	23	9	45	9	29	54	80	65.2	75.6	78.7	51.7	38.17	42.13	1547	875	898	24	9	36	9	20	54	75	9	68.7	86.8	82.7	59.7	48.87	47.1
81	41	M	94	47	97	85	72	76	88	18	76.4	72.2	80.2	30.17	30.2	19.5	1570	1180	1383	94	32	97	87	69	74	90	71.3	79.5	86.2	47.63	54	48.13	1633	1117	2445	91	26	96	92	67	71	90	11	65	80.8	87.3	27.1	53.63	44.57
86	46	F	57	18	46	18	25	9	71	9	58.2	79.6	77.7	26.27	30.43	22.13	1375	688	820	19	26	41	24	18	9	51	60.5	85.7	81	38.17	34.27	34.3	1477	789	812	10	14	47	39	25	9	74	9	77.6	63.4	83.5	37.83	29.93	27.73
87	50	F	59	56	54	23	59	70	86	40	69.8	78.9	76.7	24.6	26.57	24.97	1359	672	992	85	38	55	11	55	62	80	63.4	85.8	83.4	29.5	40.4	25.4	1180	594	852	87	47	51	9	43	52	79	15	71.1	70.1	84.8	42.7	41.9	26.1
89	45	M	85	77	92	84	18	77	65	20	75.3	71.3	87.2	30.73	55.87	34.17	2125	977	789	85	70	92	87	17	75	61	70	76.2	75.2	54.8	51.9	45.5	1547	828	906	90	44	92	84	22	72	58	20	68.3	82.2	82.6	69.1	67.4	56.1
90	46	F	53	12	59	44	39	80	69	51	65	81	77.4	51.03	55.93	34.5	1492	703	953	63	16	74	43	29	82	86	74.1	83.9	85.5	62	57.8	52.9	1578	727	1047	13	32	81	41	33	79	71	31	78.9	74.7	80.3	50.4	56.8	59.1
92	37	F	56	16	64	9	24	50	78	9	69.5	82.6	85.2	26.33	37.13	21.73	1109	711	1047	9	33	35	9	23	42	20	68.6	66.5	78.8	46.33	39.53	32.07	1258	797	1000	45	28	64	9	17	36	67	9	57.3	69.3	80.6	37.6	48	39.57
94	40	F	81	9	93	92	16	24	72	86	76	71.5	85.2	31.03	36.33	26.53	1727	938	1078	89	12	94	93	10	27	75	72.5	81.2	66.8	42	44.87	43.33	1461	789	969	84	20	93	94	15	21	64	81	82	76.3	81.3	42.83	32.2	31.43
95	40	M	75	12	60	15	64	79	57	31	79.6	74.3	89.2	33.77	24	18.07	1031	867	1070	71	10	39	9	61	83	67	78	77.1	90.5	52.7	30.63	24.83	1062	883	1055	30	25	48	16	68	84	51	38	61.6	77.8	88.4	51.13	24.47	31.37
96	45	F	22	12	80	79	10	11	80	52	62.7	77	77.4	35.07	30.8	16.33	1273	781	914	17	15	86	84	15	16	82	61.7	68.9	65	50.07	37.97	39.4	1242	914	961	9	28	91	82	22	12	81	63	68.3	76.3	82.1	44.77	45.5	47.07
100	53	M	16	9	84	10	32	50	75	70	74.6	82.7	75.9	34.97	48.27	42.3	961	891	1258	35	9	87	9	31	44	78	59.6	59.3	79.3	57.6	55.3	49.3	1289	781	1039	53	9	79	11	29	52	74	66	63.5	66.7	85.5	54.3	50.37	41.03
101	37	F	36	86	80	9	81	52	77	9	67	90.1	92.8	3.6	40.87	35.17	1633	742	992	9	14	85	9	79	67	80	60.9	87.9	90.6	48.1	67.73	62.93	1719	750	875	9	30	84	9	74	63	59	9	80.4	86.9	91.4	61.5	48.53	40.2
102	55	M	83	15	79	83	16	31	83	43	77.3	72.2	83.2	34.97	42.1	32.63	1797	1047	1172	87	19	82	69	20	48	84	53.2	72.9	81.6	27.7	42.4	34.6	1867	1016	1062	88	13	83	74	20	46	77	88	67.9	81.1	78.6	34.1	48	41.4
[truncated: 242 more columns]

## Sheet: Raw_Questionnaires
Study ID	Event Name	Survey Timestamp	Age (years)	Height (cm)	Weight (kilograms)	BMI	Ethnicity	Other ethnicity	What is your highest level of education completed?	How would you describe your diet?	Have you made recent changes to your diet?	How much do you trust dietary supplements?	Are you currently taking any dietary supplements?	How regular do you take dietary supplements?	How many alcoholic drinks do you consume per week?	Do you smoke?	Do you drink coffee?	How many hours of sleep do you usually get per night?	Do you have trouble sleeping?	How rested do you wake up in the morning?	How often do you exercise?	Please describe your physical activity level:	How many meals do you consume per day?	How many snacks do you consume per day?	Are you currently taking any medications?	In the past 12 months, have you experienced symptoms of anxiety or depression?	How much time do you spend in the sun on an average day?	How often do you apply sunscreen when you are in the sun?	What is the SPF (sun protection factor) of the sunscreen you use?	How would you describe the current condition of your skin? (choose all that apply) (choice=Normal (Neither oily nor dry))	How would you describe the current condition of your skin? (choose all that apply) (choice=Oily)	How would you describe the current condition of your skin? (choose all that apply) (choice=Dry)	How would you describe the current condition of your skin? (choose all that apply) (choice=Combination of oily and dry)	How would you rate each of these skin traits in terms of severity or appearance, These questionsdo not only relate to the face, but the whole body Red Spots (Areas of the skin that appear reddish)	Dark Spots (Areas of the skin that appear darker)	Acne (Pimples, blackheads, or inflamed pustules)	Fine Lines (Superficial wrinkles in areas frequently moved)	Wrinkles (Deeper, more pronounced creases appearing in different areas)	Lacking firmness / sagginess (Skin areas that sag in different body regions)	How would you describe the current status of your hair? (choose all that apply) (choice=Normal hair (neither oily nor dry))	How would you describe the current status of your hair? (choose all that apply) (choice=Dry hair)	How would you describe the current status of your hair? (choose all that apply) (choice=Oily hair)	How would you describe the current status of your hair? (choose all that apply) (choice=Bald)	How would you describe the current status of your hair? (choose all that apply) (choice=Thinning hair)	How would you describe the current status of your hair? (choose all that apply) (choice=Thick and full hair)	What skin products do you use regularly? (choice=Face-Cleanser)	What skin products do you use regularly? (choice=Moisturizer)	What skin products do you use regularly? (choice=Sunscreen)	What skin products do you use regularly? (choice=Other (please specify): {skin_products_other})
1	Baseline Questionnaire	2023-10-30 22:24:56	38	175	70	22.9	White		University degree	Omnivor (plant-based & animal-based)	Yes, I have changed my diet and am eating more plant-based products.	Not sure	No	Once a week	1-2 drinks	No, never	Yes, daily	7-8 hours	No	Somewhat rested	3-4 times a week	Moderately active (walking, exercise, or sports 3-5 days per week)	3	2025-02-01	Yes, prescription medication(s)	No	1 to 2 hours	Often	30-50	Checked	Unchecked	Unchecked	Unchecked	1	2	3	4	4	2	Checked	Unchecked	Unchecked	Unchecked	Unchecked	Unchecked	Checked	Checked	Unchecked	Unchecked
1	Questionnaire 1
1	Questionnaire 2
2	Baseline Questionnaire	2023-10-29 16:35:19	34	179	66	20.6	White		University degree	Flexitarian (semi-vegetarian)	No	Somewhat trust	Yes, specify	Daily	1-2 drinks	No, never	Yes, daily	More than 8 hours	Sometimes	Somewhat rested	5-6 times a week	Moderately active (walking, exercise, or sports 3-5 days per week)	3	2025-02-01	No	Yes	15 minutes to 1 hour	Often	10-30	Checked	Unchecked	Unchecked	Unchecked	3	3	3	3	2	2	Checked	Unchecked	Unchecked	Unchecked	Unchecked	Unchecked	Checked	Checked	Checked	Unchecked
2	Questionnaire 1
2	Questionnaire 2
2	Questionnaire 3
2	Questionnaire 4
2	Questionnaire 5
2	Questionnaire 6
3	Baseline Questionnaire	2023-11-07 19:57:38	36	173	73	24.4	White		University degree	Omnivor (plant-based & animal-based)	No	Somewhat trust	Yes, specify	Few times a week	None	No, never	No	7-8 hours	No	Very rested	Less than once a week	Lightly active (walking, light exercise, or sports 1-3 days per week)	2025-02-01	2025-02-01	No	Yes	15 minutes to 1 hour	Often	30-50	Unchecked	Checked	Unchecked	Unchecked	3	3	3	3	3	3	Checked	Unchecked	Unchecked	Unchecked	Unchecked	Unchecked	Checked	Unchecked	Unchecked	Unchecked
3	Questionnaire 1
3	Questionnaire 2
3	Questionnaire 3
6	Baseline Questionnaire	2023-11-09 14:25:58	41	162	56	21.3	Hispanic or Latino		University degree	Vegan (no animal products)	Yes, I have changed my diet and am eating more plant-based products.	Somewhat trust	Yes, specify	Daily	None	No, I quit	Yes, daily	6-7 hours	No	Very rested	3-4 times a week	Moderately active (walking, exercise, or sports 3-5 days per week)	3	2025-02-01	No	No	15 minutes to 1 hour	Often	30-50	Checked	Unchecked	Unchecked	Unchecked	3	4	2	3	4	4	Checked	Unchecked	Unchecked	Unchecked	Unchecked	Unchecked	Checked	Unchecked	Unchecked	Unchecked
9	Baseline Questionnaire	2023-10-31 13:47:43	45	178	61	19.3	White		Secondary school or less	Omnivor (plant-based & animal-based)	No	Completely trust	Yes, specify	Daily	1-2 drinks	No, never	Yes, daily	5-6 hours	Yes	Not rested at all	3-4 times a week	Moderately active (walking, exercise, or sports 3-5 days per week)	2025-02-01	2025-02-01	No	No	15 minutes to 1 hour	Always	30-50	Unchecked	Unchecked	Checked	Unchecked	1	3	1	4	3	3	Unchecked	Unchecked	Unchecked	Unchecked	Checked	Unchecked	Unchecked	Unchecked	Checked	Unchecked
9	Questionnaire 1
9	Questionnaire 2
9	Questionnaire 3
9	Questionnaire 5
12	Baseline Questionnaire	2023-11-01 13:07:52	54	186	88	25.4	White		University degree	Flexitarian (semi-vegetarian)	No	Not sure	Yes, specify	Few times a week	None	No, never	Yes, occasionally	7-8 hours	Sometimes	Very rested	Daily	Extremely active (very intense exercise or sports, physical job, or training for competition)	3	2025-02-01	No	No	15 minutes to 1 hour	Often	10-30	Checked	Unchecked	Unchecked	Unchecked	1	1	1	5	5	4	Checked	Unchecked	Unchecked	Unchecked	Unchecked	Unchecked	Unchecked	Unchecked	Unchecked	Checked
12	Questionnaire 1
12	Questionnaire 2
12	Questionnaire 3
12	Questionnaire 4
12	Questionnaire 5
14	Baseline Questionnaire	2023-11-05 13:18:35	46	175	60	19.6	White		Vocational training	Flexitarian (semi-vegetarian)	Yes, I have changed my diet and am eating more plant-based products.	Not sure	No	Once a week	1-2 drinks	No, I quit	Yes, occasionally	7-8 hours	Sometimes	Somewhat rested	1-2 times a week	Lightly active (walking, light exercise, or sports 1-3 days per week)	3	None	No	No	15 minutes to 1 hour	Sometimes	10-30	Unchecked	Unchecked	Checked	Unchecked	1	3	3	3	1	3	Unchecked	Unchecked	Unchecked	Unchecked	Checked	Unchecked	Checked	Checked	Unchecked	Unchecked
14	Questionnaire 1
14	Questionnaire 2
14	Questionnaire 3
14	Questionnaire 4
14	Questionnaire 5
15	Baseline Questionnaire	2023-11-30 07:15:09	52	174	65	21.5	White		University degree	Other	No	Somewhat trust	Yes, specify	Daily	1-2 drinks	No, never	Yes, daily	6-7 hours	Sometimes	Somewhat rested	3-4 times a week	Very active (intense exercise or sports 6-7 days per week)	3	None	No	Yes	1 to 2 hours	Always	30-50	Unchecked	Unchecked	Checked	Unchecked	1	2	1	4	4	4	Unchecked	Checked	Unchecked	Unchecked	Checked	Unchecked	Checked	Checked	Unchecked	Unchecked
15	Questionnaire 1
15	Questionnaire 2
15	Questionnaire 3
15	Questionnaire 4
15	Questionnaire 5
15	Questionnaire 6
16	Baseline Questionnaire	2023-10-31 09:43:44	48	1.75	74	241633	White		Secondary school or less	Omnivor (plant-based & animal-based)	No	Somewhat trust	Yes, specify	Few times a week	None	No, I quit	Yes, daily	7-8 hours	No	Very rested	3-4 times a week	Moderately active (walking, exercise, or sports 3-5 days per week)	3	2025-02-01	No	No	15 minutes to 1 hour	Always	50+	Unchecked	Unchecked	Unchecked	Checked	3	1	3	3	3	3	Unchecked	Checked	Unchecked	Unchecked	Unchecked	Unchecked	Checked	Checked	Checked	Unchecked
16	Questionnaire 1
16	Questionnaire 2
16	Questionnaire 3
16	Questionnaire 4
16	Questionnaire 5
16	Questionnaire 6
17	Baseline Questionnaire	2023-10-25 17:17:44		165	54	19.8	White		University degree	Flexitarian (semi-vegetarian)	No	Not sure	No		None	No, never	No	6-7 hours	No	Somewhat rested	3-4 times a week	Moderately active (walking, exercise, or sports 3-5 days per week)	3	2025-02-01	No	No	15 minutes to 1 hour	Often	30-50	Unchecked	Unchecked	Checked	Unchecked	1	2	2	1	2	2	Unchecked	Unchecked	Unchecked	Unchecked	Checked	Unchecked	Unchecked	Unchecked	Checked	Unchecked
17	Questionnaire 1
17	Questionnaire 2
17	Questionnaire 3
17	Questionnaire 4
17	Questionnaire 5
17	Questionnaire 6
18	Baseline Questionnaire	2023-11-07 16:10:30	53	173	54	18	White		University degree	Vegan (no animal products)	No	Completely trust	Yes, specify	Daily	None	No, I quit	Yes, occasionally	7-8 hours	No	Very rested	5-6 times a week	Very active (intense exercise or sports 6-7 days per week)	3	2025-02-01	No	No	15 minutes to 1 hour	Always	30-50	Checked	Unchecked	Checked	Unchecked	1	1	3	3	3	3	Unchecked	Unchecked	Unchecked	Unchecked	Unchecked	Checked	Checked	Checked	Checked	Unchecked
18	Questionnaire 1
18	Questionnaire 2
18	Questionnaire 3
18	Questionnaire 4
18	Questionnaire 5
18	Questionnaire 6
19	Baseline Questionnaire	2023-11-24 09:18:48	41	174	62	20.5	White		University degree	Flexitarian (semi-vegetarian)	No	Not sure	No	Once a week	None	No, never	Yes, occasionally	7-8 hours	Sometimes	Somewhat rested	1-2 times a week	Lightly active (walking, light exercise, or sports 1-3 days per week)	3	2025-02-01	No	No	Less than 15 minutes	Sometimes	30-50	Unchecked	Unchecked	Unchecked	Checked	4	3	4	3	3	3	Unchecked	Unchecked	Checked	Unchecked	Unchecked	Unchecked	Checked	Checked	Checked	Unchecked
19	Questionnaire 1
20	Baseline Questionnaire	2023-11-10 20:08:17	37	169	60	21	White		University degree	Omnivor (plant-based & animal-based)	No	Somewhat trust	No	Once a week	1-2 drinks	No, never	Yes, daily	6-7 hours	Yes	Not rested at all	1-2 times a week	Lightly active (walking, light exercise, or sports 1-3 days per week)	2025-02-01	2025-02-01	No	No	Less than 15 minutes	Sometimes	30-50	Checked	Unchecked	Unchecked	Unchecked	3	4	4	3	3	3	Checked	Checked	Unchecked	Unchecked	Unchecked	Unchecked	Checked	Checked	Unchecked	Unchecked
20	Questionnaire 1
20	Questionnaire 2
20	Questionnaire 3
20	Questionnaire 4
20	Questionnaire 5
20	Questionnaire 6
23	Baseline Questionnaire	2023-12-18 18:02:58	44	167	60	21.5	White		University degree	Flexitarian (semi-vegetarian)	No	Completely trust	Yes, specify	Daily	None	No, never	No	7-8 hours	No	Very rested	3-4 times a week	Moderately active (walking, exercise, or sports 3-5 days per week)	3	2025-02-01	No	No	1 to 2 hours	Often	50+	Unchecked	Unchecked	Checked	Unchecked	3	3	1	3	3	1	Unchecked	Unchecked	Unchecked	Unchecked	Checked	Unchecked	Checked	Checked	Checked	Unchecked
23	Questionnaire 1
23	Questionnaire 2
23	Questionnaire 3
23	Questionnaire 4
23	Questionnaire 5
23	Questionnaire 6
24	Baseline Questionnaire	2023-11-07 14:05:53	40	169	69	24.2	White		University degree	Omnivor (plant-based & animal-based)	No	Somewhat trust	No	Once a week	3-4 drinks	No, I quit	Yes, daily	6-7 hours	Sometimes	Somewhat rested	Less than once a week	Lightly active (walking, light exercise, or sports 1-3 days per week)	3	2025-02-01	No	No	15 minutes to 1 hour	Always	50+	Unchecked	Unchecked	Unchecked	Checked	1	3	2	3	2	4	Unchecked	Unchecked	Unchecked	Unchecked	Unchecked	Checked	Checked	Checked	Checked	Checked
24	Questionnaire 1
24	Questionnaire 2
24	Questionnaire 3
24	Questionnaire 4
24	Questionnaire 5
24	Questionnaire 6
25	Baseline Questionnaire	2023-11-08 08:30:03	50	160	53	20.7	White		University degree	Flexitarian (semi-vegetarian)	No	Somewhat distrust	Yes, specify	Daily	1-2 drinks	Yes, occasionally	Yes, daily	7-8 hours	Sometimes	Very rested	3-4 times a week	Moderately active (walking, exercise, or sports 3-5 days per week)	3	2025-02-01	No	No	Less than 15 minutes	Often	30-50	Checked	Unchecked	Unchecked	Unchecked	1	3	1	4	3	3	Unchecked	Checked	Unchecked	Unchecked	Unchecked	Unchecked	Checked	Checked	Checked	Unchecked
25	Questionnaire 1
25	Questionnaire 2
25	Questionnaire 3
25	Questionnaire 4
25	Questionnaire 5
25	Questionnaire 6
26	Baseline Questionnaire	2023-10-31 23:16:18	51	178	65	20.5	White		University degree	Pescatarian (no meat but fish)	No	Not sure	Yes, specify	Daily	3-4 drinks	No, I quit	Yes, daily	6-7 hours	No	Somewhat rested	3-4 times a week	Moderately active (walking, exercise, or sports 3-5 days per week)	2025-02-01	None	No	No	15 minutes to 1 hour	Always	30-50	Unchecked	Unchecked	Checked	Unchecked	1	3	1	3	2	3	Checked	Unchecked	Unchecked	Unchecked	Unchecked	Unchecked	Checked	Checked	Checked	Unchecked
26	Questionnaire 1
26	Questionnaire 2
26	Questionnaire 3
26	Questionnaire 4
26	Questionnaire 5
26	Questionnaire 6
27	Baseline Questionnaire	2023-11-21 09:36:55	37	174	63	20.8	White		University degree	Omnivor (plant-based & animal-based)	No	Somewhat trust	No	Once a week	3-4 drinks	Yes, occasionally	Yes, daily	6-7 hours	Sometimes	Not rested at all	1-2 times a week	Moderately active (walking, exercise, or sports 3-5 days per week)	2025-02-01	2025-02-01	No	No	15 minutes to 1 hour	Often	30-50	Checked	Unchecked	Unchecked	Unchecked	3	3	2	3	3	3	Checked	Unchecked	Unchecked	Unchecked	Unchecked	Unchecked	Checked	Checked	Unchecked	Unchecked
27	Questionnaire 1
27	Questionnaire 2
27	Questionnaire 3
27	Questionnaire 4
27	Questionnaire 5
27	Questionnaire 6
28	Baseline Questionnaire	2023-11-09 21:09:19	50	170	56	19.4	White		University degree	Other	No	Somewhat trust	No	Once a week	3-4 drinks	No, never	Yes, daily	7-8 hours	No	Somewhat rested	3-4 times a week	Moderately active (walking, exercise, or sports 3-5 days per week)	3	None	No	Yes	1 to 2 hours	Sometimes	10-30	Unchecked	Unchecked	Checked	Unchecked	3	2	1	2	3	3	Unchecked	Checked	Unchecked	Unchecked	Unchecked	Checked	Checked	Checked	Unchecked	Unchecked
28	Questionnaire 1
28	Questionnaire 2
29	Questionnaire 2
29	Questionnaire 3
29	Questionnaire 4
29	Questionnaire 5
29	Questionnaire 6
30	Baseline Questionnaire	2023-10-29 11:58:57	41	164	47	17.5	White		University degree	Flexitarian (semi-vegetarian)	Yes, I have changed my diet and am eating more plant-based products.	Somewhat trust	Yes, specify	Daily	1-2 drinks	No, never	No	6-7 hours	Sometimes	Somewhat rested	3-4 times a week	Moderately active (walking, exercise, or sports 3-5 days per week)	3	None	No	No	15 minutes to 1 hour	Often	50+	Unchecked	Unchecked	Unchecked	Checked	1	1	3	3	3	3	Unchecked	Unchecked	Checked	Unchecked	Unchecked	Unchecked	Checked	Checked	Unchecked	Unchecked
30	Questionnaire 1
30	Questionnaire 2
30	Questionnaire 3
30	Questionnaire 4
30	Questionnaire 5
30	Questionnaire 6
32	Baseline Questionnaire	2023-11-14 11:45:10	39	166	49	17.8	Asian		University degree	Flexitarian (semi-vegetarian)	No	Somewhat trust	Yes, specify	Few times a week	None	No, never	Yes, daily	Less than 5 hours	Yes	Not rested at all	3-4 times a week	Moderately active (walking, exercise, or sports 3-5 days per week)	2025-02-01	2025-02-01	No	Yes	15 minutes to 1 hour	Always	50+	Unchecked	Unchecked	Unchecked	Checked	3	4	4	3	2	3	Checked	Unchecked	Unchecked	Unchecked	Unchecked	Unchecked	Checked	Checked	Checked	Unchecked
32	Questionnaire 1
32	Questionnaire 2
32	Questionnaire 3
32	Questionnaire 4
32	Questionnaire 5
32	Questionnaire 6
34	Baseline Questionnaire	2023-12-11 21:19:47	46	164	69	25.7	White		University degree	Omnivor (plant-based & animal-based)	No	Somewhat distrust	Yes, specify	Daily	None	No, never	Yes, daily	7-8 hours	No	Very rested	Daily	Moderately active (walking, exercise, or sports 3-5 days per week)	3	2025-02-01	No	No	15 minutes to 1 hour	Often	50+	Unchecked	Unchecked	Unchecked	Checked	3	1	1	3	3	3	Unchecked	Unchecked	Unchecked	Unchecked	Checked	Unchecked	Unchecked	Checked	Unchecked	Unchecked
36	Baseline Questionnaire	2023-10-31 07:21:57	37	178	63	19.9	White		University degree	Flexitarian (semi-vegetarian)	No	Somewhat distrust	Yes, specify	Few times a week	1-2 drinks	No, I quit	Yes, daily	7-8 hours	No	Somewhat rested	3-4 times a week	Moderately active (walking, exercise, or sports 3-5 days per week)	2025-02-01	2025-02-01	No	No	15 minutes to 1 hour	Always	50+	Unchecked	Unchecked	Unchecked	Checked	4	2	3	4	3	3	Unchecked	Checked	Unchecked	Unchecked	Unchecked	Unchecked	Checked	Checked	Checked	Unchecked
36	Questionnaire 1
36	Questionnaire 2
39	Baseline Questionnaire	2023-11-16 23:49:46	36	168	68	24.1	Hispanic or Latino		University degree	Vegetarian (no meat or fish)	No	Not sure	Yes, specify	Few times a week	1-2 drinks	No, never	Yes, daily	7-8 hours	Sometimes	Somewhat rested	1-2 times a week	Lightly active (walking, light exercise, or sports 1-3 days per week)	3	2025-02-01	Yes, prescription medication(s)	No	Less than 15 minutes	Often	30-50	Unchecked	Unchecked	Unchecked	Checked	3	2	4	3	3	3	Checked	Unchecked	Unchecked	Unchecked	Unchecked	Checked	Checked	Checked	Unchecked	Unchecked
39	Questionnaire 1
39	Questionnaire 2
39	Questionnaire 3
39	Questionnaire 4
39	Questionnaire 5
39	Questionnaire 6
40	Baseline Questionnaire	2023-11-10 21:10:05	43	188	85	24	Black orAfrican American		University degree	Omnivor (plant-based & animal-based)	No	Somewhat trust	Yes, specify	Daily	None	No, never	No	5-6 hours	No	Somewhat rested	1-2 times a week	Lightly active (walking, light exercise, or sports 1-3 days per week)	3	2025-02-01	No	No	2 to 4 hours	Never	0-10	Unchecked	Unchecked	Checked	Unchecked	1	2	1	3	3	2	Unchecked	Checked	Unchecked	Unchecked	Unchecked	Unchecked	Unchecked	Checked	Unchecked	Unchecked
40	Questionnaire 1
40	Questionnaire 2
40	Questionnaire 3
40	Questionnaire 4
40	Questionnaire 5
40	Questionnaire 6
41	Baseline Questionnaire	2023-11-09 13:08:17	47	183	88	26.3	White		University degree	Other	No	Somewhat trust	No	Once a week	3-4 drinks	No, never	Yes, daily	6-7 hours	No	Somewhat rested	3-4 times a week	Moderately active (walking, exercise, or sports 3-5 days per week)	3	None	No	No	1 to 2 hours	Rarely	30-50	Checked	Unchecked	Unchecked	Unchecked	1	1	1	3	3	3	Checked	Unchecked	Unchecked	Unchecked	Unchecked	Unchecked	Unchecked	Checked	Unchecked	Unchecked
41	Questionnaire 1
41	Questionnaire 2
41	Questionnaire 4
41	Questionnaire 5
43	Baseline Questionnaire	2023-11-01 09:50:52	62	168	59	20.9	White		Vocational training	Omnivor (plant-based & animal-based)	No	Not sure	No	Once a week	3-4 drinks	No, I quit	Yes, daily	6-7 hours	Sometimes	Very rested	3-4 times a week	Moderately active (walking, exercise, or sports 3-5 days per week)	3	2025-02-01	No	No	2 to 4 hours	Sometimes	30-50	Unchecked	Unchecked	Checked	Unchecked	2	2	2	4	4	4	Checked	Unchecked	Unchecked	Unchecked	Unchecked	Unchecked	Unchecked	Checked	Checked	Unchecked
43	Questionnaire 1
43	Questionnaire 2
43	Questionnaire 3
43	Questionnaire 4
43	Questionnaire 5
43	Questionnaire 6
44	Baseline Questionnaire	2023-11-10 22:27:43	38	194	86	22.9	White		University degree	Flexitarian (semi-vegetarian)	No	Somewhat distrust	Yes, specify	Daily	5-8 drinks	No, never	Yes, daily	7-8 hours	Sometimes	Somewhat rested	1-2 times a week	Lightly active (walking, light exercise, or sports 1-3 days per week)	2025-02-01	2025-02-01	No	No	1 to 2 hours	Always	50+	Unchecked	Unchecked	Unchecked	Checked	3	3	3	3	3	3	Checked	Unchecked	Unchecked	Unchecked	Unchecked	Unchecked	Checked	Checked	Checked	Unchecked
44	Questionnaire 1
44	Questionnaire 2
44	Questionnaire 3
44	Questionnaire 5
45	Baseline Questionnaire	2023-10-31 09:06:16	41	163	54	20.3	White		University degree	Flexitarian (semi-vegetarian)	No	Somewhat trust	Yes, specify	Daily	3-4 drinks	No, I quit	Yes, daily	7-8 hours	Yes	Somewhat rested	3-4 times a week	Moderately active (walking, exercise, or sports 3-5 days per week)	3	2025-02-01	No	No	15 minutes to 1 hour	Always	30-50	Unchecked	Unchecked	Unchecked	Checked	1	2	5	3	2	2	Checked	Unchecked	Unchecked	Unchecked	Unchecked	Unchecked	Checked	Checked	Checked	Unchecked
45	Questionnaire 1
45	Questionnaire 2
45	Questionnaire 3
45	Questionnaire 4
45	Questionnaire 5
46	Baseline Questionnaire	2023-11-07 21:39:04	53	173	65	21.7	White		Vocational training	Vegetarian (no meat or fish)	No	Completely trust	Yes, specify	Daily	None	No, never	Yes, daily	7-8 hours	Sometimes	Somewhat rested	1-2 times a week	Moderately active (walking, exercise, or sports 3-5 days per week)	3	2025-02-01	No	No	15 minutes to 1 hour	Often	30-50	Checked	Unchecked	Unchecked	Unchecked	3	5	2	3	3	3	Checked	Unchecked	Unchecked	Unchecked	Unchecked	Unchecked	Checked	Checked	Checked	Unchecked
46	Questionnaire 1
46	Questionnaire 2
46	Questionnaire 3
46	Questionnaire 4
46	Questionnaire 5
46	Questionnaire 6
47	Baseline Questionnaire	2023-11-14 18:04:08	56	1.67	50	179282	White		University degree	Omnivor (plant-based & animal-based)	No	Completely trust	Yes, specify	Daily	1-2 drinks	No, never	Yes, daily	7-8 hours	No	Somewhat rested	3-4 times a week	Lightly active (walking, light exercise, or sports 1-3 days per week)	2025-02-01	None	No	No	Less than 15 minutes	Always	50+	Checked	Unchecked	Unchecked	Unchecked	2	3	2	4	4	3	Checked	Unchecked	Unchecked	Unchecked	Unchecked	Unchecked	Checked	Checked	Checked	Unchecked
47	Questionnaire 1
47	Questionnaire 2
47	Questionnaire 3
47	Questionnaire 4
47	Questionnaire 5
48	Baseline Questionnaire	2023-10-31 17:28:43	50	164	65	24.2	White		University degree	Omnivor (plant-based & animal-based)	Yes, I have changed my diet and am eating more plant-based products.	Somewhat trust	Yes, specify	Daily	None	No, never	Yes, daily	7-8 hours	Sometimes	Very rested	3-4 times a week	Moderately active (walking, exercise, or sports 3-5 days per week)	3	2025-02-01	Yes, over-the-counter medication(s)	No	1 to 2 hours	Often	50+	Checked	Unchecked	Unchecked	Unchecked	3	4	3	3	3	3	Unchecked	Unchecked	Unchecked	Unchecked	Checked	Unchecked	Checked	Checked	Checked	Unchecked
48	Questionnaire 1
48	Questionnaire 2
48	Questionnaire 3
48	Questionnaire 4
48	Questionnaire 5
48	Questionnaire 6
49	Baseline Questionnaire	2023-11-10 07:49:20	59	170	60	20.8	White		University degree	Flexitarian (semi-vegetarian)	No	Somewhat trust	Yes, specify	Few times a week	1-2 drinks	No, never	Yes, daily	7-8 hours	No	Somewhat rested	1-2 times a week	Lightly active (walking, light exercise, or sports 1-3 days per week)	2025-02-01	3	Yes, prescription medication(s)	No	15 minutes to 1 hour	Sometimes	30-50	Unchecked	Unchecked	Checked	Unchecked	3	2	2	4	4	4	Checked	Unchecked	Unchecked	Unchecked	Unchecked	Unchecked	Checked	Checked	Unchecked	Unchecked
49	Questionnaire 1
49	Questionnaire 2
49	Questionnaire 3
49	Questionnaire 4
50	Baseline Questionnaire	2023-11-06 11:43:35	68	176	67	21.6	White		University degree	Flexitarian (semi-vegetarian)	No	Not sure	No	Once a week	None	No, never	Yes, daily	6-7 hours	No	Very rested	1-2 times a week	Lightly active (walking, light exercise, or sports 1-3 days per week)	2025-02-01	None	No	No	Less than 15 minutes	Always	30-50	Unchecked	Unchecked	Checked	Unchecked	1	3	1	5	4	4	Unchecked	Checked	Unchecked	Unchecked	Unchecked	Unchecked	Checked	Checked	Checked	Unchecked
50	Questionnaire 1
50	Questionnaire 2
50	Questionnaire 3
50	Questionnaire 4
50	Questionnaire 5
50	Questionnaire 6
52	Baseline Questionnaire	2023-11-21 12:00:52	39	167	65	23.3	White		Vocational training	Omnivor (plant-based & animal-based)	No	Somewhat trust	Yes, specify	Daily	None	Yes, occasionally	Yes, daily	7-8 hours	No	Somewhat rested	1-2 times a week	Moderately active (walking, exercise, or sports 3-5 days per week)	2025-02-01	3	No	No	Less than 15 minutes	Sometimes	30-50	Unchecked	Unchecked	Unchecked	Checked	3	3	3	3	3	3	Unchecked	Unchecked	Unchecked	Unchecked	Checked	Unchecked	Checked	Checked	Unchecked	Unchecked
52	Questionnaire 1
52	Questionnaire 2
52	Questionnaire 3
52	Questionnaire 4
52	Questionnaire 5
52	Questionnaire 6
56	Baseline Questionnaire	2023-11-21 20:28:39	43	164	52	19.3	White		University degree	Flexitarian (semi-vegetarian)	No	Somewhat trust	Yes, specify	Daily	5-8 drinks	No, never	Yes, daily	6-7 hours	Sometimes	Very rested	3-4 times a week	Lightly active (walking, light exercise, or sports 1-3 days per week)	3	2025-02-01	No	No	Less than 15 minutes	Often	30-50	Checked	Unchecked	Unchecked	Unchecked	3	3	5	3	2	2	Checked	Unchecked	Unchecked	Unchecked	Unchecked	Unchecked	Checked	Checked	Checked	Checked
56	Questionnaire 1
56	Questionnaire 3
56	Questionnaire 4
56	Questionnaire 5
56	Questionnaire 6
59	Baseline Questionnaire	2023-11-15 13:02:18	44	181	81	24.7	White		University degree	Other	No	Somewhat trust	No	Once a week	5-8 drinks	No, never	No	6-7 hours	No	Very rested	3-4 times a week	Lightly active (walking, light exercise, or sports 1-3 days per week)	2025-02-01	None	No	No	1 to 2 hours	Often	30-50	Unchecked	Unchecked	Checked	Unchecked	2	2	1	2	1	1	Checked	Unchecked	Unchecked	Unchecked	Unchecked	Unchecked	Unchecked	Unchecked	Checked	Unchecked
59	Questionnaire 1
59	Questionnaire 2
59	Questionnaire 3
59	Questionnaire 4
59	Questionnaire 5
59	Questionnaire 6
60	Baseline Questionnaire	2023-12-12 12:09:10	37	188	92	26	White		University degree	Omnivor (plant-based & animal-based)	Yes, I have changed my diet and am eating more plant-based products.	Not sure	No	Once a week	3-4 drinks	No, I quit	Yes, daily	7-8 hours	Sometimes	Somewhat rested	5-6 times a week	Moderately active (walking, exercise, or sports 3-5 days per week)	2025-02-01	None	No	No	15 minutes to 1 hour	Often	30-50	Checked	Unchecked	Unchecked	Unchecked	2	1	3	2	1	2	Checked	Unchecked	Unchecked	Unchecked	Unchecked	Unchecked	Checked	Checked	Checked	Unchecked
60	Questionnaire 3
60	Questionnaire 5
62	Baseline Questionnaire	2023-12-03 23:39:34	55	178	77	24.3	White		University degree	Omnivor (plant-based & animal-based)	Yes, I have changed my diet and am eating more plant-based products.	Not sure	Yes, specify	Daily	3-4 drinks	No, I quit	Yes, daily	5-6 hours	Sometimes	Very rested	3-4 times a week	Moderately active (walking, exercise, or sports 3-5 days per week)	2025-02-01	2025-02-01	No	No	15 minutes to 1 hour	Sometimes	10-30	Checked	Unchecked	Unchecked	Unchecked	1	1	3	3	3	3	Unchecked	Unchecked	Unchecked	Unchecked	Checked	Unchecked	Unchecked	Unchecked	Unchecked	Checked
62	Questionnaire 1
62	Questionnaire 2
62	Questionnaire 3
62	Questionnaire 4
62	Questionnaire 5
62	Questionnaire 6
63	Baseline Questionnaire	2023-11-27 10:26:39	43	192	86	23.3	White		University degree	Pescatarian (no meat but fish)	No	Somewhat trust	No	Once a week	None	No, I quit	Yes, daily	6-7 hours	No	Somewhat rested	3-4 times a week	Moderately active (walking, exercise, or sports 3-5 days per week)	3	2025-02-01	No	No	Less than 15 minutes	Often	30-50	Checked	Unchecked	Unchecked	Unchecked	2	3	2	3	4	3	Unchecked	Unchecked	Checked	Unchecked	Unchecked	Unchecked	Unchecked	Checked	Unchecked	Unchecked
63	Questionnaire 1
63	Questionnaire 2
63	Questionnaire 3
63	Questionnaire 4
63	Questionnaire 5
63	Questionnaire 6
64	Baseline Questionnaire	2023-11-17 06:48:25	46	178	91	28.7	White		University degree	Omnivor (plant-based & animal-based)	No	Not sure	No	Once a week	3-4 drinks	No, never	Yes, occasionally	5-6 hours	Sometimes	Somewhat rested	3-4 times a week	Lightly active (walking, light exercise, or sports 1-3 days per week)	2025-02-01	2025-02-01	No	No	15 minutes to 1 hour	Rarely	50+	Checked	Unchecked	Unchecked	Unchecked	1	2	3	3	3	2	Unchecked	Unchecked	Checked	Unchecked	Checked	Unchecked	Unchecked	Checked	Unchecked	Unchecked
64	Questionnaire 1
64	Questionnaire 2
64	Questionnaire 3
64	Questionnaire 4
64	Questionnaire 5
64	Questionnaire 6
66	Baseline Questionnaire	2023-11-28 18:59:07	60	183	81	24.2	White		University degree	Omnivor (plant-based & animal-based)	Yes, I have changed my diet and am eating more plant-based products.	Somewhat trust	Yes, specify	Daily	3-4 drinks	No, never	Yes, occasionally	6-7 hours	Sometimes	Somewhat rested	3-4 times a week	Lightly active (walking, light exercise, or sports 1-3 days per week)	2025-02-01	None	No	Yes	15 minutes to 1 hour	Often	30-50	Unchecked	Unchecked	Unchecked	Checked	3	3	3	3	4	3	Unchecked	Unchecked	Unchecked	Checked	Unchecked	Unchecked	Checked	Unchecked	Unchecked	Unchecked
66	Questionnaire 1
66	Questionnaire 2
66	Questionnaire 3
66	Questionnaire 4
66	Questionnaire 5
67	Baseline Questionnaire	2023-11-22 13:53:09	56	165	65	23.9	White		University degree	Flexitarian (semi-vegetarian)	No	Somewhat distrust	Yes, specify	Daily	1-2 drinks	No, never	Yes, occasionally	More than 8 hours	No	Very rested	5-6 times a week	Moderately active (walking, exercise, or sports 3-5 days per week)	3	2025-02-01	Yes, over-the-counter medication(s)	No	1 to 2 hours	Sometimes	50+	Checked	Unchecked	Unchecked	Unchecked	2	2	2	3	3	3	Checked	Unchecked	Unchecked	Unchecked	Unchecked	Unchecked	Checked	Checked	Checked	Unchecked
67	Questionnaire 1
67	Questionnaire 2
67	Questionnaire 3
67	Questionnaire 4
67	Questionnaire 5
67	Questionnaire 6
68	Baseline Questionnaire	2023-11-15 20:06:16	65	161	52	20.1	White		University degree	Omnivor (plant-based & animal-based)	No	Not sure	No	Few times a week	1-2 drinks	No, I quit	Yes, daily	6-7 hours	Sometimes	Somewhat rested	1-2 times a week	Moderately active (walking, exercise, or sports 3-5 days per week)	3	2025-02-01	Yes, prescription medication(s)	No	2 to 4 hours	Often	30-50	Unchecked	Unchecked	Checked	Unchecked	1	4	1	5	5	4	Checked	Unchecked	Unchecked	Unchecked	Unchecked	Unchecked	Checked	Checked	Checked	Unchecked
68	Questionnaire 1
68	Questionnaire 2
68	Questionnaire 3
68	Questionnaire 4
68	Questionnaire 5
69	Baseline Questionnaire	2023-11-15 19:39:09	51	183	85	25.4	White		University degree	Other	No	Completely trust	No	Once a week	3-4 drinks	No, never	Yes, daily	6-7 hours	No	Somewhat rested	3-4 times a week	Moderately active (walking, exercise, or sports 3-5 days per week)	2025-02-01	2025-02-01	No	No	15 minutes to 1 hour	Often	30-50	Checked	Unchecked	Unchecked	Unchecked	1	3	3	3	3	3	Unchecked	Unchecked	Unchecked	Unchecked	Unchecked	Checked	Unchecked	Checked	Unchecked	Unchecked
69	Questionnaire 1
69	Questionnaire 2
69	Questionnaire 3
69	Questionnaire 4
69	Questionnaire 5
69	Questionnaire 6
70	Baseline Questionnaire	2023-11-14 17:55:54	41	171	58	19.8	White		Vocational training	Omnivor (plant-based & animal-based)	No	Completely trust	Yes, specify	Daily	None	Yes, occasionally	No	7-8 hours	No	Very rested	1-2 times a week	Lightly active (walking, light exercise, or sports 1-3 days per week)	2025-02-01	3	No	No	15 minutes to 1 hour	Sometimes	30-50	Checked	Unchecked	Unchecked	Unchecked	1	1	3	2	1	1	Checked	Unchecked	Unchecked	Unchecked	Unchecked	Unchecked	Checked	Checked	Unchecked	Checked
70	Questionnaire 1
70	Questionnaire 2
70	Questionnaire 3
70	Questionnaire 4
70	Questionnaire 5
70	Questionnaire 6
71	Baseline Questionnaire	2023-11-14 16:37:17	46	1.58	54	216312	Hispanic or Latino		Vocational training	Omnivor (plant-based & animal-based)	No	Completely trust	Yes, specify	Daily	1-2 drinks	No, never	Yes, daily	7-8 hours	No	Very rested	1-2 times a week	Lightly active (walking, light exercise, or sports 1-3 days per week)	3	2025-02-01	No	No	15 minutes to 1 hour	Always	30-50	Unchecked	Unchecked	Unchecked	Checked	2	3	2	3	3	3	Unchecked	Checked	Unchecked	Unchecked	Unchecked	Unchecked	Checked	Checked	Checked	Unchecked
71	Questionnaire 1
71	Questionnaire 2
71	Questionnaire 3
71	Questionnaire 4
71	Questionnaire 5
72	Baseline Questionnaire	2023-11-17 10:14:51	38	179	79	24.7	White		University degree	Flexitarian (semi-vegetarian)	Yes, I have changed my diet and am eating more plant-based products.	Somewhat trust	Yes, specify	Few times a week	None	No, never	Yes, daily	7-8 hours	No	Somewhat rested	5-6 times a week	Very active (intense exercise or sports 6-7 days per week)	3	2025-02-01	No	No	15 minutes to 1 hour	Often	50+	Unchecked	Checked	Unchecked	Unchecked	3	5	3	3	3	3	Unchecked	Unchecked	Checked	Unchecked	Unchecked	Checked	Unchecked	Unchecked	Checked	Unchecked
72	Questionnaire 1
72	Questionnaire 2
72	Questionnaire 3
72	Questionnaire 4
72	Questionnaire 5
72	Questionnaire 6
74	Baseline Questionnaire	2023-12-01 14:54:32	63	1.65	56	205693	Other {ethnicity_other}		University degree	Other	Yes, I have changed my diet and am eating more plant-based products.	Completely trust	Yes, specify	Daily	1-2 drinks	No, never	Yes, occasionally	6-7 hours	Sometimes	Somewhat rested	3-4 times a week	Moderately active (walking, exercise, or sports 3-5 days per week)	3	None	No	No	15 minutes to 1 hour	Always	30-50	Unchecked	Unchecked	Unchecked	Checked	3	5	3	3	5	5	Unchecked	Unchecked	Checked	Unchecked	Unchecked	Unchecked	Checked	Checked	Checked	Unchecked
74	Questionnaire 1
75	Baseline Questionnaire	2023-12-11 11:36:54	57	173	59	19.7	White		University degree	Omnivor (plant-based & animal-based)	No	Somewhat distrust	No	Once a week	None	No, never	Yes, occasionally	6-7 hours	Yes	Somewhat rested	3-4 times a week	Moderately active (walking, exercise, or sports 3-5 days per week)	3	2025-02-01	No	No	15 minutes to 1 hour	Always	30-50	Unchecked	Unchecked	Checked	Unchecked	3	1	1	4	4	3	Unchecked	Checked	Unchecked	Unchecked	Unchecked	Checked	Checked	Checked	Checked	Checked
75	Questionnaire 1
75	Questionnaire 2
75	Questionnaire 3
75	Questionnaire 4
75	Questionnaire 5
75	Questionnaire 6
76	Baseline Questionnaire	2023-12-05 13:16:56	45	165	55	20.2	White		University degree	Omnivor (plant-based & animal-based)	No	Not sure	No	Once a week	3-4 drinks	No, never	Yes, daily	6-7 hours	No	Somewhat rested	1-2 times a week	Moderately active (walking, exercise, or sports 3-5 days per week)	2025-02-01	None	No	No	15 minutes to 1 hour	Often	10-30	Checked	Unchecked	Unchecked	Unchecked	1	1	1	2	3	3	Checked	Unchecked	Unchecked	Unchecked	Unchecked	Unchecked	Checked	Checked	Checked	Unchecked
76	Questionnaire 1
76	Questionnaire 2
76	Questionnaire 3
76	Questionnaire 4
76	Questionnaire 5
77	Baseline Questionnaire	2024-01-24 16:05:44	52	166	49	17.8	Asian		University degree	Omnivor (plant-based & animal-based)	No	Somewhat trust	Yes, specify	Daily	3-4 drinks	No, never	Yes, occasionally	7-8 hours	No	Very rested	1-2 times a week	Lightly active (walking, light exercise, or sports 1-3 days per week)	3	None	No	No	Less than 15 minutes	Always	50+	Checked	Unchecked	Unchecked	Unchecked	3	3	1	3	3	3	Checked	Unchecked	Unchecked	Unchecked	Unchecked	Unchecked	Checked	Checked	Checked	Unchecked
77	Questionnaire 1
77	Questionnaire 2
77	Questionnaire 3
77	Questionnaire 4
77	Questionnaire 6
80	Baseline Questionnaire	2023-11-27 22:07:17	40	158	53	21.2	White		University degree	Other	No	Completely trust	No	Few times a week	1-2 drinks	No, never	Yes, daily	7-8 hours	No	Somewhat rested	1-2 times a week	Lightly active (walking, light exercise, or sports 1-3 days per week)	3	2025-02-01	No	No	Less than 15 minutes	Always	50+	Unchecked	Unchecked	Unchecked	Checked	2	3	4	3	3	4	Unchecked	Unchecked	Unchecked	Unchecked	Unchecked	Checked	Checked	Checked	Checked	Unchecked
80	Questionnaire 1
80	Questionnaire 2
80	Questionnaire 3
80	Questionnaire 4
80	Questionnaire 5
80	Questionnaire 6
81	Baseline Questionnaire	2024-01-04 14:35:46	41	188	69	19.5	White		University degree	Flexitarian (semi-vegetarian)	No	Completely trust	Yes, specify	Daily	1-2 drinks	No, never	Yes, occasionally	6-7 hours	Sometimes	Somewhat rested	1-2 times a week	Lightly active (walking, light exercise, or sports 1-3 days per week)	3	2025-02-01	No	No	15 minutes to 1 hour	Always	50+	Checked	Unchecked	Checked	Unchecked	3	3	3	3	3	1	Checked	Unchecked	Unchecked	Unchecked	Unchecked	Unchecked	Checked	Checked	Checked	Unchecked
81	Questionnaire 1
81	Questionnaire 2
81	Questionnaire 3
81	Questionnaire 4
81	Questionnaire 5
82	Baseline Questionnaire	2023-12-18 11:35:56	39	199	110	27.8	White		University degree	Other	No	Somewhat trust	Yes, specify	Daily	None	No, never	No	7-8 hours	No	Very rested	5-6 times a week	Moderately active (walking, exercise, or sports 3-5 days per week)	3	None	No	No	Less than 15 minutes	Sometimes	50+	Unchecked	Unchecked	Checked	Unchecked	1	1	2	2	2	2	Checked	Unchecked	Unchecked	Unchecked	Unchecked	Unchecked	Checked	Checked	Unchecked	Unchecked
82	Questionnaire 1
82	Questionnaire 2
82	Questionnaire 4
86	Baseline Questionnaire	2023-12-10 18:41:28	45	168	75	26.6	White		University degree	Flexitarian (semi-vegetarian)	No	Completely trust	Yes, specify	Daily	5-8 drinks	No, never	Yes, daily	6-7 hours	Yes	Somewhat rested	1-2 times a week	Moderately active (walking, exercise, or sports 3-5 days per week)	2025-02-01	2025-02-01	No	Yes	15 minutes to 1 hour	Sometimes	50+	Checked	Unchecked	Unchecked	Unchecked	1	2	2	3	1	2	Checked	Unchecked	Unchecked	Unchecked	Unchecked	Unchecked	Checked	Checked	Unchecked	Checked
86	Questionnaire 1
86	Questionnaire 2
86	Questionnaire 3
86	Questionnaire 4
86	Questionnaire 6
87	Baseline Questionnaire	2023-12-04 09:20:18	49	164	79	29.4	Hispanic or Latino		University degree	Other	No	Somewhat trust	Yes, specify	Daily	None	No, never	Yes, daily	7-8 hours	No	Somewhat rested	Less than once a week	Sedentary (little or no activity outside of work)	3	None	No	No	15 minutes to 1 hour	Always	50+	Unchecked	Unchecked	Unchecked	Checked	2	3	2	2	2	3	Checked	Unchecked	Unchecked	Unchecked	Unchecked	Checked	Checked	Checked	Checked	Unchecked
87	Questionnaire 1
87	Questionnaire 2
87	Questionnaire 3
87	Questionnaire 4
87	Questionnaire 5
87	Questionnaire 6
89	Baseline Questionnaire	2024-01-31 06:23:08	44	179	74	23.1	White		University degree	Omnivor (plant-based & animal-based)	No	Somewhat trust	Yes, specify	Few times a week	3-4 drinks	No, I quit	Yes, daily	7-8 hours	Sometimes	Somewhat rested	3-4 times a week	Moderately active (walking, exercise, or sports 3-5 days per week)	3	2025-02-01	Yes, over-the-counter medication(s)	No	15 minutes to 1 hour	Sometimes	30-50	Unchecked	Unchecked	Unchecked	Checked	3	3	3	3	3	3	Checked	Unchecked	Unchecked	Unchecked	Unchecked	Unchecked	Unchecked	Checked	Unchecked	Unchecked
89	Questionnaire 1
89	Questionnaire 2
89	Questionnaire 3
89	Questionnaire 4
89	Questionnaire 6
90	Baseline Questionnaire	2024-01-25 23:09:51	45	167	55	19.7	White		University degree	Flexitarian (semi-vegetarian)	No	Completely trust	Yes, specify	Daily	1-2 drinks	No, never	Yes, daily	7-8 hours	No	Somewhat rested	3-4 times a week	Moderately active (walking, exercise, or sports 3-5 days per week)	3	3	No	No	1 to 2 hours	Always	50+	Unchecked	Unchecked	Unchecked	Checked	2	1	3	4	3	2	Unchecked	Unchecked	Checked	Unchecked	Unchecked	Unchecked	Checked	Checked	Checked	Unchecked
90	Questionnaire 1
90	Questionnaire 2
90	Questionnaire 3
90	Questionnaire 4
92	Baseline Questionnaire	2024-01-08 18:13:34	36	160	60	23.4	White		University degree	Other	No	Somewhat trust	No	Once a week	None	No, never	Yes, occasionally	6-7 hours	No	Somewhat rested	1-2 times a week	Lightly active (walking, light exercise, or sports 1-3 days per week)	4 or more	2025-02-01	No	Yes	15 minutes to 1 hour	Often	50+	Unchecked	Unchecked	Unchecked	Checked	1	3	3	3	3	3	Checked	Unchecked	Unchecked	Unchecked	Unchecked	Checked	Checked	Unchecked	Checked	Checked
92	Questionnaire 1
92	Questionnaire 2
92	Questionnaire 3
92	Questionnaire 4
92	Questionnaire 5
92	Questionnaire 6
94	Baseline Questionnaire	2024-01-25 21:54:04	39	192	84	22.8	White		University degree	Other	No	Somewhat distrust	No	Once a week	1-2 drinks	No, never	Yes, daily	6-7 hours	No	Somewhat rested	1-2 times a week	Moderately active (walking, exercise, or sports 3-5 days per week)	3	2025-02-01	No	No	15 minutes to 1 hour	Often	30-50	Checked	Unchecked	Unchecked	Unchecked	2	2	2	2	2	3	Checked	Unchecked	Unchecked	Unchecked	Unchecked	Unchecked	Unchecked	Unchecked	Unchecked	Checked
94	Questionnaire 1
94	Questionnaire 2
94	Questionnaire 3
94	Questionnaire 4
94	Questionnaire 5
94	Questionnaire 6
95	Baseline Questionnaire	2024-02-10 16:47:39	40	186	89	25.7	White		University degree	Other	No	Somewhat trust	Yes, specify	Daily	3-4 drinks	No, I quit	Yes, daily	7-8 hours	No	Very rested	3-4 times a week	Moderately active (walking, exercise, or sports 3-5 days per week)	2025-02-01	None	No	No	1 to 2 hours	Rarely	30-50	Unchecked	Unchecked	Checked	Unchecked	1	1	1	1	1	3	Checked	Unchecked	Unchecked	Unchecked	Unchecked	Unchecked	Unchecked	Unchecked	Unchecked	Checked
95	Questionnaire 1
95	Questionnaire 2
95	Questionnaire 3
95	Questionnaire 4
95	Questionnaire 5
96	Baseline Questionnaire	2024-01-11 17:43:43	45	174	59	19.5	White		Vocational training	Pescatarian (no meat but fish)	No	Somewhat trust	Yes, specify	Daily	3-4 drinks	No, never	Yes, daily	6-7 hours	No	Somewhat rested	Less than once a week	Sedentary (little or no activity outside of work)	2025-02-01	None	No	No	Less than 15 minutes	Always	30-50	Checked	Unchecked	Unchecked	Unchecked	1	1	1	3	1	1	Unchecked	Checked	Unchecked	Unchecked	Unchecked	Unchecked	Unchecked	Checked	Checked	Unchecked
96	Questionnaire 1
96	Questionnaire 2
96	Questionnaire 3
96	Questionnaire 4
96	Questionnaire 5
96	Questionnaire 6
100	Baseline Questionnaire	2024-01-15 14:14:22	52	173	74	24.7	White		University degree	Omnivor (plant-based & animal-based)	No	Somewhat trust	Yes, specify	Few times a week	3-4 drinks	No, never	Yes, daily	5-6 hours	Sometimes	Somewhat rested	1-2 times a week	Lightly active (walking, light exercise, or sports 1-3 days per week)	2025-02-01	2025-02-01	No	No	Less than 15 minutes	Rarely	10-30	Checked	Unchecked	Unchecked	Unchecked	2	3	2	3	3	3	Checked	Unchecked	Unchecked	Unchecked	Unchecked	Unchecked	Unchecked	Unchecked	Checked	Unchecked
100	Questionnaire 1
100	Questionnaire 2
100	Questionnaire 3
100	Questionnaire 4
100	Questionnaire 5
100	Questionnaire 6
101	Baseline Questionnaire	2024-01-11 17:36:32	36	162	65	24.8	White		University degree	Omnivor (plant-based & animal-based)	No	Somewhat trust	Yes, specify	Daily	3-4 drinks	No, never	Yes, daily	6-7 hours	No	Somewhat rested	3-4 times a week	Lightly active (walking, light exercise, or sports 1-3 days per week)	2025-02-01	3	No	No	15 minutes to 1 hour	Sometimes	30-50	Unchecked	Checked	Unchecked	Unchecked	1	2	3	3	3	2	Unchecked	Unchecked	Checked	Unchecked	Unchecked	Unchecked	Checked	Checked	Unchecked	Unchecked
101	Questionnaire 1
101	Questionnaire 2
101	Questionnaire 3
101	Questionnaire 4
101	Questionnaire 5
101	Questionnaire 6
102	Baseline Questionnaire	2024-01-11 22:41:50	55	188	90	25.5	White		University degree	Omnivor (plant-based & animal-based)	No	Somewhat trust	Yes, specify	Daily	1-2 drinks	No, never	Yes, daily	5-6 hours	Sometimes	Somewhat rested	Less than once a week	Lightly active (walking, light exercise, or sports 1-3 days per week)	2025-02-01	2025-02-01	No	No	15 minutes to 1 hour	Always	30-50	Checked	Unchecked	Unchecked	Unchecked	1	1	1	3	3	3	Checked	Unchecked	Unchecked	Unchecked	Unchecked	Unchecked	Unchecked	Checked	Unchecked	Unchecked
102	Questionnaire 1
102	Questionnaire 2
102	Questionnaire 3
102	Questionnaire 4
102	Questionnaire 5
102	Questionnaire 6
[truncated: 37 more columns]

## Sheet: Raw_Skin data
Study_ID	Spots_baseline	Wrinkles_baseline	Texture_baseline	Pores_baseline	UV-spots_baseline	Brown_spots_baseline	Red_areas_baseline	Porphyrine_baseline	R2_Cheek_baseline	R2_Forearm_baseline	R2_Upper_Arm_baseline	Hydration_Cheek_baseline	Hydration_Forearm_baseline	Hydration_Upper_Arm_baseline	Cheek_Dermis_thickness_baseline	Upper_Arm_Dermis_thickness_baseline	Forearm_Dermis_thickness_baseline	Spots_v1	Wrinkles_v1	Texture_v1	Pores_v1	UV-spots_v1	Brown_spots_v1	Red_areas_v1	R2_Cheek_v1	R2_Forearm_v1	R2_Upper_Arm_v1	Hydration_Cheek_v1	Hydration_Forearm_v1	Hydration_Upper_Arm_v1	Cheek_Dermis_thickness_v1	Upper_Arm_Dermis_thickness_v1	Forearm_Dermis_thickness_v1	Spots_fv	Wrinkles_fv	Texture_fv	Pores_fv	UV-spots_fv	Brown_spots_fv	Red_areas_fv	Porphyrine_fv	R2_Cheek_fv	R2_Forearm_fv	R2_Upper_Arm_fv	Hydration_Cheek_fv	Hydration_Forearm_fv	Hydration_Upper_Arm_fv	Cheek_Dermis_thickness_fv	Upper_Arm_Dermis_thickness_fv
2	18	71	73	44	9	9	70	72	77.2	85	93.3	58	49.8	43.03	1133	2258	945	22	99	93	66	9	9	74	72.8	70.6	85.2	41.2	36.2	37.83	1031	820	1062	9	61	93	40	9	10	70	89	77.9	85	74.2	50.2	35.93	34.17	898	867
9	27	56	93	87	13	43	42	34	74.4	64.9	86.6	20.27	29.5	30.27	1070	773	789	45	42	96	83	14	50	72	76.8	77.2	83	42.2	41.07	38.73	1336	766	906	13	39	95	51	20	50	65	48	69.6	70.2	82.5	56.6	34.1	34.17	1445	781
12	87	9	33	63	70	83	83	20	51.3	69.4	73.8	52.67	58.47	59.33	1625	1180	1141	92	9	57	81	57	86	86	69	66.3	81.6	37.8	56.43	54.7	1094	1031	1242	75	9	13	89	49	85	86	13	57.2	68.4	82	27.57	41.2	38.47	1633	1086
14	30	54	65	20	19	13	73	30	62.5	76	82.3	46.03	32.27	33.27	1539	977	1195	18	57	80	23	29	16	58	72.9	75.7	74.7	45.53	35.07	41.2	1383	1039	1258	12	43	85	39	20	16	50	85	59.2	81.8	87.4	37.17	34.27	28.03	1359	961
15	70	51	68	58	64	77	80	13	68.3	75.2	80.4	29.3	38.43	22.53	1500	781	1008	77	23	56	43	61	83	75	65.5	79.4	85.9	60.3	35.6	38.03	1258	680	969	25	17	36	43	75	77	82	39	70.3	67	86.7	32.13	34.93	31.03	1352	742
16	9	14	23	13	14	46	68	9	66.3	71.3	75.4	46.6	43.7	36.63	1414	898	883	17	29	40	23	20	44	76	67.1	74.6	89.3	49.7	53.67	50	1453	648	969	22	13	32	13	16	45	71	9	75.9	82.4	89.4	54.3	51.73	66.53	1570	672
17	43	77	90	88	70	61	55	78	61.6	68.2	77.8	23.5	35.1	40.57	1250	688	1016	55	77	89	88	45	48	50	72.1	88.3	88.1	34.43	47.2	40.47	1125	594	812	73	91	91	88	53	37	62	66	68.5	82.5	88.3	34.23	36.73	42.43	1391	734
18	9	10	28	49	9	9	41	36	66	62.1	75.4	46.9	32	38.67	1227	883	992	19	20	42	37	9	9	35	71.4	67.1	55.3	58.5	32.8	31.8	1258	859	1109	40	20	60	44	11	20	56	68	70.1	83.7	75.5	48.23	34.63	33.2	1305	859
20	37	51	82	76	9	9	19	91	65.2	75.6	79	38.7	48.9	50.2	1109	758	945	9	36	56	70	9	10	49	75	72.4	79.3	32.73	67.27	55.2	1219	828	938	16	31	57	71	10	9	60	89	73.8	74	80.2	60.73	60.6	58.9	1281	828
23	17	10	84	66	61	50	88	9	61	76	83.2	5.6	49.53	39.2	1258	617	836	65	9	88	76	55	56	87	75.4	81.4	84.8	58.67	35.7	45.43	820	586	820	43	9	78	43	66	63	91	9	71.9	85.2	90.5	50.97	46.97	47.67	1078	648
24	68	70	76	54	76	22	89	88	81.1	80.5	82	45.77	31.93	31.97	1195	609	812	27	44	45	49	81	23	90	80.6	83.9	83.8	62.4	45.83	30.63	1422	547	727	31	87	74	45	70	20	88	83	74.4	86.7	83.7	53.1	47.37	45.03	1273	562
25	72	32	67	17	34	35	87	9	54.1	78.3	90.3	39.5	43.5	55.43	1320	906	1047	76	24	64	30	50	48	86	59.3	76.2	69.2	53.17	54.17	56.4	1328	719	914	26	19	59	15	46	38	81	9	58.8	84	82.5	49.9	48.57	52.07	1227	750
26	18	80	62	96	86	81	83	89	67.7	73.7	73.4	46.43	38.53	36.87	1305	773	844	36	89	38	92	92	79	88	73.3	79.7	75.8	76.07	30	27.93	1195	641	781	42	38	77	91	86	66	86	97	74.9	65.7	63.5	52.1	36.3	37.63	1164	789
27	9	23	35	18	9	9	63	42	59.8	79.7	72.4	25.33	39.63	42.2	1289	852	1062	18	23	48	24	9	9	74	53.4	84.2	83.3	32.07	46.67	37.87	1297	805	1023	9	22	53	31	9	9	69	26	72	76.5	85.7	41.7	31	26.7	1281	859
29	9	9	9	9	9	28	15	9	64.7	79.4	83	25.77	34.03	39	1453	961	1047	15	9	11	9	9	31	33	55.2	82.2	79.1	33.4	52.73	55.13	1430	930	1227	17	9	12	9	9	32	46	9	65.3	66.2	78.5	32	39.87	39.4	1430	961
30	15	9	47	9	9	9	91	9	60.4	82.7	86	53.33	60.77	57.77	1758	664	898	28	9	77	9	9	13	89	66.8	77.1	86.5	47.4	44.73	35.57	1578	703	938	40	10	73	9	9	15	88	9	73	84.4	85.6	39.73	33.73	20.9	1609	625
32	95	91	39	63	69	40	82	60	75.2	76.9	82.9	34.8	34.97	26.07	1250	781	883	92	72	80	42	57	36	75	83.6	83	75.4	68.9	38.77	30.63	1234	758	961	86	90	82	48	64	36	77	14	79.6	85.6	88.4	68.17	43.4	42.23	1141	734
39	69	90	80	22	85	86	78	22	75	76.5	89.4	38.07	34.83	29.77	1602	984	1008	88	99	91	25	86	88	76	75	83.4	86	42.57	32.53	26.53	1414	820	1008	90	68	85	24	86	82	62	14	65.6	81.5	86.3	52.77	40.93	34.43	1406	1055
40	89	41	65	88	99	99	89	68	79.7	78.5	80.3	26.27	36	29.87	1594	766	1086	89	43	45	90	99	99	99	74.3	82.4	69.5	48.97	32.8	37.57	1578	781	1062	93	40	71	85	99	99	78	81	87.2	75.4	82.9	54.13	41.53	42.13	1047	805
41	34	9	25	52	61	69	80	46	60	69.6	70.2	22.23	25.17	26.87	1695	883	1188	71	9	49	34	50	80	81	55.2	69	72.2	23.8	38.87	42.67	1125	1070	1344	86	10	22	10	48	75	84	36	57.5	64.9	82.2	39.1	35.43	36.6	1648	977
43	9	13	21	35	9	9	25	43	48.5	70.8	79.4	50.03	60.33	34.1	1188	773	852	9	15	47	55	9	9	38	57.5	80.2	80.6	43.1	60.23	45.97	1172	766	883	9	9	36	40	9	9	44	38	65.9	76.8	72.5	62.4	44.77	34.53	1180	773
44	69	30	93	80	34	61	65	17	74	72.6	75.7	53.37	43.23	34.23	1211	836	989	49	36	94	85	31	76	71	76.6	80.2	83.1	61.37	53.33	71.17	1219	789	961	83	41	92	80	26	64	79	9	80.3	78.3	76.8	62.03	49.13	34.7	1242	812
45	72	12	57	12	65	64	52	47	70.2	78.1	80.6	57.83	45.63	42.77	1422	883	922	23	26	78	20	72	60	54	64.8	80.7	75.9	63.53	55.27	41.07	1453	641	852	32	23	54	31	69	54	60	70	64	85.3	77.7	56.3	42.83	36.17	1562	648
46	62	9	70	32	35	82	47	9	67.1	61.2	65	38.7	42.57	36.33	1305	867	1203	79	9	88	59	43	84	59	58.8	73.9	77.8	43.93	40.9	37.23	1373	773	1141	70	9	84	57	48	84	46	11	73.2	78.5	70.5	51.63	46.7	33.1	1734	812
47	67	39	38	9	16	38	83	15	61.7	74.6	75.4	33.27	37.47	32.93	1469	1078	2367	81	75	39	18	12	53	84	67.4	76.3	66.8	49.13	40.53	43.37	1531	969	906	76	37	59	13	12	29	82	74	65.6	76	78	53.4	36.97	43.4	1734	922
48	37	9	36	9	9	13	54	9	59.7	73.7	83.2	47.17	53.73	49.3	1477	922	1125	14	30	54	9	9	13	70	63.7	82.4	88.7	45.47	42.67	47.17	1695	828	1000	18	9	58	15	21	18	65	93	66.9	82.5	89.2	39.47	58.17	48.63	1656	594
49	79	16	24	15	13	17	70	12	54.2	82.4	81.6	48.73	45.1	27.83	1289	789	1180	84	13	21	19	15	25	70	52.1	83.5	88.8	59.13	61.17	67.83	1281	891	1156	26	9	24	16	10	15	58	9	41.9	77.6	79.4	62.3	44.47	40.93	1297	820
50	60	42	28	27	34	36	9	79	37.2	61.6	72.5	49.7	68.63	50.27	766	547	633	32	21	67	28	20	35	9	57.6	71.2	68.5	48	72.9	58.6	906	617	633	25	46	51	23	13	36	9	18	47.1	73.5	63.9	65.77	58.63	62.17	1109	625
52	34	87	71	37	45	53	37	14	66	80.7	86.2	13.97	25.5	24.17	1594	820	977	9	61	75	36	50	50	27	58.9	74.9	78.9	32.3	23.43	25.6	1555	781	1000	9	32	70	36	49	62	12	50	86.6	68.9	82.9	35.57	28.13	30.93	1602	922
56	19	14	26	9	23	47	79	10	72	80	78.6	24.33	49.3	35.77	1695	875	984	34	15	19	9	14	40	70	64.7	74.9	73.7	34.4	44.5	33.13	1477	922	938	41	9	34	9	22	40	81	9	66.5	78.3	80.1	38.13	45.6	42.43	1727	945
59	79	30	89	86	24	69	26	21	67.5	68.3	86.4	2.67	45.93	30.83	1609	859	1133	71	31	93	86	21	66	22	73.1	68.4	88.6	41.67	47.9	40.8	1539	828	1047	24	29	89	85	15	57	18	19	70	72.1	81.7	41.67	47.63	38.47	1375	898
60	80	15	84	68	73	80	68	17	67.7	73.8	86.9	30.83	56.67	43.83	1836	1109	914	85	16	86	67	73	84	48	67.7	82	84.7	42.67	47.27	38.6	2109	1297	1312	82	14	80	68	74	83	60	17	69.4	85.3	83.6	54.3	58.2	47.7	1109	1047
62	90	25	80	83	81	88	91	32	76.4	69.9	87.8	31.53	29.97	28.07	1555	1000	1398	85	24	79	83	37	89	85	76.9	86.3	73.8	31.47	36.33	29.1	1672	938	1133	88	55	78	85	63	89	88	31	79.6	76	83.3	48.67	33.5	38.7	1070	961
63	76	34	93	85	45	23	82	32	60.5	69.3	71.8	22.2	28.93	41.77	984	1062	1234	66	28	92	85	41	40	70	71.9	60.2	86.2	31.83	32.07	37.23	977	1000	1320	32	30	93	88	44	34	81	21	86.2	53	80.1	43.83	44.33	35.53	1133	1078
64	71	19	90	21	27	70	71	12	58.5	77.1	75.8	39.1	51.57	47.33	2266	1078	1180	92	9	87	15	25	71	70	71.9	82.3	83.3	42.2	49.3	40.83	1984	1156	1258	89	16	86	25	33	76	61	41	60.6	84.3	80.6	52.23	53.67	46.43	2164	953
66	12	9	9	9	48	67	19	9	72.1	75.2	68.1	23.37	48.3	38	1727	820	945	9	9	9	9	50	65	16	70.3	71.9	84.7	34.37	50.8	45.33	1641	867	930	52	9	9	9	41	60	18	9	75.3	66.6	76.4	40.87	49	39.63	1820	703
67	77	16	17	24	39	34	73	73	66.8	76.6	85.4	57.17	44.37	41.1	1039	844	836	51	9	18	32	75	35	85	67.8	78	74.3	54	54.37	53.57	1172	727	906	9	9	13	19	59	21	74	95	55.7	80.8	90.5	63.13	53.97	42.83	1469	852
68	73	42	49	79	16	12	70	80	68.1	70.9	82.3	31.57	28.37	24.07	766	641	688	52	42	79	90	23	17	85	62.9	74.6	80.9	33.43	37.4	26.9	1219	602	922	74	16	65	85	22	11	85	94	64.9	77.2	74.6	42.9	44.43	42.77	1219	703
69	51	9	88	86	13	33	79	49	61.8	62.2	80	36.57	38	35.6	2148	1148	1344	32	17	86	87	12	50	72	69.8	77.1	79.6	61.03	47	39.93	945	1070	1188	53	9	90	55	21	50	68	22	74.4	72.4	77.5	45.23	47.87	28.17	1820	1352
70	60	99	82	73	25	17	61	27	74.9	74.7	86.7	44.4	35.87	34.63	1211	852	977	39	99	91	90	23	17	59	63.7	70.7	80.7	48.63	33.83	37.9	1133	859	836	78	99	95	88	16	16	68	63	70.9	88.2	87.1	41.7	35.93	35.87	1195	891
71	81	76	17	30	96	95	79	10	67.2	79.7	88.9	50.7	57.7	47.07	1305	734	859	86	87	45	18	96	94	84	69.4	82.3	89.3	48.7	53.13	50	1156	836	844	86	75	34	23	96	97	91	9	78.1	77.1	76.3	51.17	46.5	45.57	1242	758
72	85	9	78	13	13	37	75	77	61.3	72.3	79.5	53.97	44.3	37.7	1703	1133	1109	88	9	74	9	12	36	59	60.1	79.1	83	67.67	49.43	41.87	1680	1070	1258	73	9	87	9	10	31	59	38	83.7	73	84	57.37	49.87	48.27	1406	953
75	62	41	31	17	9	9	57	60	65.1	79.7	76.7	37.43	58.43	42.43	1602	945	1125	50	26	30	25	9	9	74	57.9	70.6	74.7	43.57	59.03	47.47	1578	984	1312	68	36	36	12	9	9	66	93	78.4	53.9	69.7	55.27	55.03	43.13	1609	969
76	72	9	91	75	29	37	69	41	63.1	81.3	87	27.8	52.77	49.07	1312	1000	1094	55	9	93	61	27	38	83	67.5	82.4	86.8	38.07	61.63	63.4	1320	969	1031	30	9	92	76	26	27	65	35	75	81.1	82.9	41.23	57.1	55.77	1289	812
77	59	37	56	9	78	34	84	77	76.8	77.2	83	42.2	41.07	38.73	1250	844	859	33	37	55	9	81	37	90	70	85.5	83.5	52.13	53.33	45.17	1391	750	914	46	50	71	9	89	34	87	81	75.5	73.4	81.2	47.97	50.8	52.37	1070	805
80	25	9	26	9	30	42	81	9	72.8	81.5	86.6	45.57	44.4	43.7	1414	883	961	23	9	45	9	29	54	80	65.2	75.6	78.7	51.7	38.17	42.13	1547	875	898	24	9	36	9	20	54	75	9	68.7	86.8	82.7	59.7	48.87	47.1	1359	789
81	94	47	97	85	72	76	88	18	76.4	72.2	80.2	30.17	30.2	19.5	1570	1180	1383	94	32	97	87	69	74	90	71.3	79.5	86.2	47.63	54	48.13	1633	1117	2445	91	26	96	92	67	71	90	11	65	80.8	87.3	27.1	53.63	44.57	1898	2203
86	57	18	46	18	25	9	71	9	58.2	79.6	77.7	26.27	30.43	22.13	1375	688	820	19	26	41	24	18	9	51	60.5	85.7	81	38.17	34.27	34.3	1477	789	812	10	14	47	39	25	9	74	9	77.6	63.4	83.5	37.83	29.93	27.73	1344	719
87	59	56	54	23	59	70	86	40	69.8	78.9	76.7	24.6	26.57	24.97	1359	672	992	85	38	55	11	55	62	80	63.4	85.8	83.4	29.5	40.4	25.4	1180	594	852	87	47	51	9	43	52	79	15	71.1	70.1	84.8	42.7	41.9	26.1	1363	789
89	85	77	92	84	18	77	65	20	75.3	71.3	87.2	30.73	55.87	34.17	2125	977	789	85	70	92	87	17	75	61	70	76.2	75.2	54.8	51.9	45.5	1547	828	906	90	44	92	84	22	72	58	20	68.3	82.2	82.6	69.1	67.4	56.1	1594	859
90	53	12	59	44	39	80	69	51	65	81	77.4	51.03	55.93	34.5	1492	703	953	63	16	74	43	29	82	86	74.1	83.9	85.5	62	57.8	52.9	1578	727	1047	13	32	81	41	33	79	71	31	78.9	74.7	80.3	50.4	56.8	59.1	1422	625
92	56	16	64	9	24	50	78	9	69.5	82.6	85.2	26.33	37.13	21.73	1109	711	1047	9	33	35	9	23	42	20	68.6	66.5	78.8	46.33	39.53	32.07	1258	797	1000	45	28	64	9	17	36	67	9	57.3	69.3	80.6	37.6	48	39.57	1234	727
94	81	9	93	92	16	24	72	86	76	71.5	85.2	31.03	36.33	26.53	1727	938	1078	89	12	94	93	10	27	75	72.5	81.2	66.8	42	44.87	43.33	1461	789	969	84	20	93	94	15	21	64	81	82	76.3	81.3	42.83	32.2	31.43	992	891
95	75	12	60	15	64	79	57	31	79.6	74.3	89.2	33.77	24	18.07	1031	867	1070	71	10	39	9	61	83	67	78	77.1	90.5	52.7	30.63	24.83	1062	883	1055	30	25	48	16	68	84	51	38	61.6	77.8	88.4	51.13	24.47	31.37	969	750
96	22	12	80	79	10	11	80	52	62.7	77	77.4	35.07	30.8	16.33	1273	781	914	17	15	86	84	15	16	82	61.7	68.9	65	50.07	37.97	39.4	1242	914	961	9	28	91	82	22	12	81	63	68.3	76.3	82.1	44.77	45.5	47.07	1373	852
100	16	9	84	10	32	50	75	70	74.6	82.7	75.9	34.97	48.27	42.3	961	891	1258	35	9	87	9	31	44	78	59.6	59.3	79.3	57.6	55.3	49.3	1289	781	1039	53	9	79	11	29	52	74	66	63.5	66.7	85.5	54.3	50.37	41.03	1086	805
101	36	86	80	9	81	52	77	9	67	90.1	92.8	3.6	40.87	35.17	1633	742	992	9	14	85	9	79	67	80	60.9	87.9	90.6	48.1	67.73	62.93	1719	750	875	9	30	84	9	74	63	59	9	80.4	86.9	91.4	61.5	48.53	40.2	1664	797
102	83	15	79	83	16	31	83	43	77.3	72.2	83.2	34.97	42.1	32.63	1797	1047	1172	87	19	82	69	20	48	84	53.2	72.9	81.6	27.7	42.4	34.6	1867	1016	1062	88	13	83	74	20	46	77	88	67.9	81.1	78.6	34.1	48	41.4	1711	1102
[truncated: 1 more columns]

## Sheet: Raw_Biological age
Study_ID	BioAge baseline	Chron. Age baseline	BioAge 6 months	Chron. Age 6 months
2	38.3	34.89	33.7	35.35
14	47.2	46.15	50.5	46.57
16	49.7	48.33	41.2	48.81
17	37	35.41	37	35.93
18	46.6	53.27	42.6	53.73
20	36.8	37.26	40.4	37.62
23	41.5	44.67	43.2	44.92
24	40.9	40.87	40.7	41.33
25	46.2	50.78	49.9	51.12
26	51.2	51.87	50.4	52.38
29	55.1	41.74	43	42.14
32	44.6	39.43	38.7	39.81
39	41.4	36.5	38.8	36.9
40	52.4	43.15	43.5	43.56
43	55.1	62.78	61.8	63.24
46	54.6	53.97	53.5	54.44
47	47.2	56.68	45.6	57.22
48	54.8	50.8	45.1	51.23
50	65.3	68.68	65.9	69.1
52	45.5	39.97	39.4	40.44
62	53.1	55.69	58.9	56.13
63	45.4	43.99	41.6	44.41
64	47.3	46.3	48.4	46.72
66	58.7	60.18	58.9	60.6
67	55.5	56.32	49.8	56.76
68	57	65.82	57.9	66.24
69	54.3	51.83	52.1	52.21
70	45	41.37	47.4	41.76
71	46.6	46.92	46	47.34
72	41.4	38.93	40.6	39.33
75	60.6	57.95	51.9	58.43
76	43.3	45.56	45.8	46.02
77	50.2	52.27	50.6	52.6
80	40.8	40.33	36	40.79
81	45.8	41.26	44.9	41.62
86	48.8	45.86	46.5	46.34
87	44.9	49.81	51.8	50.23
89	46.8	44.97	43.5	45.36
90	44.4	45.93	39.1	46.3
92	34.4	37.05	35.8	37.45
94	33.8	39.53	34.4	39.93
96	39.4	45.13	42.1	45.54
100	47.9	52.89	45.3	53.26
101	34.1	37.02	32.8	37.42
102	47.2	55.47	49.5	55.84

## Sheet: Raw Material Collagen Activator
ACEROLA - VITAMIN C
CALCIUM - ALPHAKETOGLUTARATE
Astaxanthin
GLYCINE
L-PROLINE
L-HYDROXYPROLINE

## Sheet: Mouse_Frailty
	Control	Control	Control	Control	Control	Control	Control	Control	Control	Control	Control	Control	Control	Control	AA	AA	AA	AA	AA	AA	AA	AA	AA	AA	AA	AA	AA	AA
Baseline	0.151515	0.159091	0.171515	0.156364	0.20697	0.209394									0.138788	0.191818	0.161515	0.161515	0.151515	0.136364	0.171515	0.292727	0.237273	0.262424	0.174242	0.19697	0.19697	0.201818
3mo	0.212121	0.19697	0.166667	0.232121	0.204545	0.219697									0.20697	0.237273	0.242424	0.219697		0.204545	0.247273	0.280303	0.267576	0.300303	0.19697	0.184242	0.239697	0.189394
6mo	0.181818	0.189394	0.242424	0.247273	0.229697	0.292727									0.234848		0.330606	0.234848		0.598485	0.26	0.32303	0.282727	0.340606	0.227273		0.27

## Sheet: Statistics of Frailty
Compare each cell mean with the other cell mean in that row
Number of families	1
Number of comparisons per family	3
Alpha	0.05
≈†√≠d√°k's multiple comparisons test	Mean Diff.	95.00% CI of diff.	Below threshold?	Summary	Adjusted P Value
Control - AA
Baseline	-0.0153	-0.05844 to 0.02785	No	ns	0.7372
3mo	-0.0267	-0.06313 to 0.009735	No	ns	0.1902
6mo	-0.07969	-0.1855 to 0.02611	No	ns	0.1677
Test details	Mean 1	Mean 2	Mean Diff.	SE of diff.	N1	N2	t	DF
Control - AA
Baseline	0.1758	0.1911	-0.0153	0.01622	6	14	0.9432	16.21
3mo	0.2054	0.2321	-0.0267	0.01357	6	13	1.967	15.03
6mo	0.2306	0.3102	-0.07969	0.03841	6	10	2.074	12.46

## Sheet: Mouse_eWAT
Control	AA
1344.1	534.1
1111.8	1379.1
1107.8	303.9
1086.4	755.9
1148.1	1259.9
1491	812.2
	208
	887.1
	1041.7
	902.4

## Sheet: Statistics of eWAT
Table Analyzed	eWAT
Column B	AA
vs.	vs.
Column A	Control
Unpaired t test
P value	0.0273
P value summary	*
Significantly different (P < 0.05)?	Yes
One- or two-tailed P value?	Two-tailed
t, df	t=2.464, df=14
How big is the difference?
Mean of column A	1215
Mean of column B	808.4
Difference between means (B - A) ¬± SEM	-406.4 ¬± 164.9
95% confidence interval	-760.2 to -52.71
R squared (eta squared)	0.3025
F test to compare variances
F, DFn, Dfd	5.278, 9, 5
P value	0.0817
P value summary	ns
Significantly different (P < 0.05)?	No
Data analyzed
Sample size, column A	6
Sample size, column B	10

[truncated: 4 more sheets: Mouse_Grip Strength, Mouse_foodIntake-bodyWeight, Mouse_OrganWeight, Statistics of Grip Strength]
